# Supplementary material for: Sorting the Wheat from the Chaff: Identifying miRNAs in Genomic Survey Sequences of Triticum aestivum Chromosome 1AL
Source: PLoS One. 2012 Jul 17;7(7):e40859. doi: 10.1371/journal.pone.0040859 (PMC3398953; doi:10.1371/journal.pone.0040859)
Supplement: Table S1 — Putative conserved miRNA coding sequences from chromosome 1AL. Full details of all putative miRNAs identified by conservation, including pre-miRNA hairpin sequences. (XLS) [file pone.0040859.s001.xls]

## Sheet: High-confidence miRNAs
Lucas SJ, Kantar M & Budak H (2012)
High-confidence predictions of pre-miRNAs from bread wheat chromosome 1AL survey sequences.
New miRNA			Conserved miRNA			Sequence read		miRNA position in hairpin			Pre-miRNA stats
ID	Sequence	Length	ID	Sequence	Mismatch	ID	Hairpin start	Start	End	location	length	MFE	GC%	MFEI	sequence
tae-miR1121	AGUAGUGAUCUAAACGCUCUUA	22	tae-miR1121	AGUAGUGAUCUAAACGCUCUUA	0	F1NBZEY01AUMIT	225	62	83	3'	104	-57.5	32.6923	1.69118	UCCCUAUGUAAACUAAUAUAAGAGUGUUUAGAUCACUAAUAUAAGAGUGUUUAGAUCACUAAAGUAGUGAUCUAAACGCUCUUAUAUUAGUUUGCGGAGGGAGU
tae-miR1121	AAUAGUGAUCUAAACGCUCUUA	22	tae-miR1121	AGUAGUGAUCUAAACGCUCUUA	1	F0RUNSI01D7KCV	36	115	136	3'	157	-63.7	32.4841	1.24902	AGUCUCAGUAAACUAAUAUAAGAGCGUUUAGAUCACUAUUUAGUGAUACUAAACACUCUUAUAUUAGUUACAGAGGGAGUAUAUCUGACCAGUUGUCUAGGUUUAUCAAUAAAGAAAUAGUGAUCUAAACGCUCUUAUAUUGGUUUACAGAGGGAGU
tae-miR1121	AAUAGUGAUCUAAACGCUCUUA	22	tae-miR1121	AGUAGUGAUCUAAACGCUCUUA	1	F0RUNSI01D7KCV	322	115	136	3'	157	-58.6	33.121	1.12692	UCCCUCUGUAAACCAAUAUAAGAGCGUUUAGAUCACUAUUUCUUUAUUGAUAAACCUAGACAACUGGUCAGAUAUACUCCCUCUGUAACUAAUAUAAGAGUGUUUAGUAUCACUAAAUAGUGAUCUAAACGCUCUUAUAUUAGUUUACUGAGACUGC
tae-miR1121	AAUAGUGAUCUAAACGCUCUUA	22	tae-miR1121	AGUAGUGAUCUAAACGCUCUUA	1	F0RUNSI02GF88P	218	66	87	3'	108	-59.1	31.4815	1.73824	UCCCUCCGUAAACUAAUAUAAAAGCGUUUAGAUCACUAUUUUAGUGAUCUAACGCUCUUAUAUUAAAAUAGUGAUCUAAACGCUCUUAUAUUAGUUUACAGAGGGAGU
tae-miR1121	UUUAGUGAUCUAAACGCUCUUA	22	tae-miR1121	AGUAGUGAUCUAAACGCUCUUA	2	F1NBZEY02HSASV	104	64	85	3'	106	-50.9	29.2453	1.64194	UNACUACGUAAAGAAAUAUAAGAGCAUUUAGAUCACUAAAGUAGUGAUCUAAACACUCUUAUACUUUAGUGAUCUAAACGCUCUUAUAUUUCUUUACAGAGUGAGU
tae-miR1121	AGUAUUGAUCUAAACACUCUUA	22	tae-miR1121	AGUAGUGAUCUAAACGCUCUUA	2	F2MIQBM01CFLL6	208	61	82	3'	103	-40.1	29.1262	1.33667	UCCUCUAGUAAGAAAUAAUAAGAGUGUUUAGUAUCUAUACUUUAGUUGAUCUAACACUCUUAGUAUUGAUCUAAACACUCUUAUAUUCUUUAUUGGAGGGAGU
tae-miR1138	GUUUAGAUGUGACAUCCUUAAAA	23	tae-miR1138	GCUUAGAUGUGACAUCCUUAAAA	1	F0RUNSI01BXR55	4	20	42	5'	173	-56.5	32.3699	1.00893	GGCAUUAUAUAUUUGUAAGAGUUUAGAUGUGACAUCCUUAAAAAAUAUCUAGAUGUGAAUUAAACAAACUGUUAUUCAUCAACAUAACCAAUGGAUACAGAUUCGGAAUGGCUAACUCACAUCUGGAUGAUUUUUUAAGUAUGUCACAUCUAAAUCCAGGACCGUCAGAUUGU
tae-miR156a	UGACAGAAGAGAGUGAGCAC	20	aly-miR156a	UGACAGAAGAGAGUGAGCAC	0	F2MIQBM02DWQ3H	51	20	39	5'	125	-62.2	53.6	0.928358	UGGGUGCUGUGUGUGGAAGUUGACAGAAGAGAGUGAGCACCCAUGGUGUUUCCUUAGCAUCAAGGGGCAUGCCAGGGAACUAUGCGUGCUCACUGCUCUAUCUGUCAGCCACUGAUCAGACCCCA
tae-miR156a	UGACAGAAGAGAGUGAGCAC	20	aly-miR156a, bna-miR156a	UGACAGAAGAGAGUGAGCAC	0	F2MIQBM02DWQ3H	245	20	39	5'	124	-69	58.871	0.945205	GGAGCUGGGCUUUGGAGGUCUGACAGAAGAGAGUGAGCACACGCGGUGGUUUCCUAGCAUGCGAGCGCCAUGCUUGGAGCUGCGCGUGCUCACCCUCUCUCUGUCAGCCAUUUACCAUGCCCAU
tae-miR164a	UGGAGAAGCAGGGCACGUGCA	21	aly-miR164a	UGGAGAAGCAGGGCACGUGCA	0	F0RUNSI02GP0XY	45	20	40	5'	140	-74.6	55.7143	0.95641	GUUGGUGAGGAGGUCCCUGUUGGAGAAGCAGGGCACGUGCAAAUUAUGAUCGUAGCACGCUUCGUGCUUGUAUAGUACGUGCAUGCAUGGAUCGUCGUGCACGCGCUCCCCUUCUCCACCAUGGCCUUCUCACCUAGCCU
tae-miR164a	UGGAGAAGCAGGGCACGUGCA	21	aly-miR164a	UGGAGAAGCAGGGCACGUGCA	0	F1NBZEY01BCHIA	88	20	40	5'	140	-74.6	55.7143	0.95641	GUUGGUGAGGAGGUCCCUGUUGGAGAAGCAGGGCACGUGCAAAUUAUGAUCGUAGCACGCUUCGUGCUUGUAUAGUACGUGCAUGCAUGGAUCGUCGUGCACGCGCUCCCCUUCUCCACCAUGGCCUUCUCACCUAGCCU
tae-miR166b*	GGAAUGUUGUCUGGUUCAAGG	21	zma-miR166b*	GGAAUGUUGUCUGGUUCAAGG	0	F1ADE5F01D77GU	212	20	40	5'	136	-54.9	46.3235	0.871429	AAGCUAUUUUGCUUCUGGGUGGAAUGUUGUCUGGUUCAAGGUCUCGCUCUGGUUUGAGGAUGGAAAACUUUUCAUUUCUCUCAGCUUCCUGCGAUCUCGGACCAGGCUUCAUUCCCUCAGAGAUAGCUUCAACCAU
tae-miR166e	CUCGGACCAGGCUUCAUUCCC	21	bdi-miR166e, bdi-miR166f, csi-miR166c, csi-miR166d, vvi-miR166a	CUCGGACCAGGCUUCAUUCCC	0	F1ADE5F01D77GU	213	94	114	3'	135	-54	46.6667	0.857143	AGCUAUUUUGCUUCUGGGUGGAAUGUUGUCUGGUUCAAGGUCUCGCUCUGGUUUGAGGAUGGAAAACUUUUCAUUUCUCUCAGCUUCCUGCGAUCUCGGACCAGGCUUCAUUCCCUCAGAGAUAGCUUCAACCAU
tae-miR166a	UCGGACCAGGCUUCAUUCCCC	21	aly-miR166a, bdi-miR166e, bdi-miR166f, vvi-miR166a, csi-miR166c	UCGGACCAGGCUUCAUUCCCC	0	F1ADE5F01DOFSZ	54	95	115	3'	136	-54	47.0588	0.84375	AAGCUAUUUUGCUUCUGGGUGGAAUGUUGUCUGGUUCAAGGUCUCGCUCUGGUUUGAGGAUGGAAAACUUUCAUUUCUCUCAGCUUCCUGCGAUCUCGGACCAGGCUUCAUUCCCCUCAGAGAUAGCUUCAACCAU
tae-miR166b*	GGAAUGUUGUCUGGUUCAAGG	21	zma-miR166b*	GGAAUGUUGUCUGGUUCAAGG	0	F1ADE5F01DOFSZ	54	20	40	5'	136	-54	47.0588	0.84375	AAGCUAUUUUGCUUCUGGGUGGAAUGUUGUCUGGUUCAAGGUCUCGCUCUGGUUUGAGGAUGGAAAACUUUCAUUUCUCUCAGCUUCCUGCGAUCUCGGACCAGGCUUCAUUCCCCUCAGAGAUAGCUUCAACCAU
tae-miR166a	UCGGACCAGGCUUCAUUCCCC	21	aly-miR166a, bdi-miR166e, bdi-miR166f, vvi-miR166a, csi-miR166c	UCGGACCAGGCUUCAUUCCCC	0	F1ADE5F01E2LUR	26	96	116	3'	137	-55.1	46.7153	0.860938	AAGCUAUUUUGCUUCUGGGUGGAAUGUUGUCUGGUUCAAGGUCUCGCUCUGGUUUGAGGAUGGAAAAACUUUCAUUUCUCUCAGCUUCCUGCGAUCUCGGACCAGGCUUCAUUCCCCUCAGAGAUAGCUUCAACCAU
tae-miR166b*	GGAAUGUUGUCUGGUUCAAGG	21	zma-miR166b*	GGAAUGUUGUCUGGUUCAAGG	0	F1ADE5F01E2LUR	26	20	40	5'	137	-55.1	46.7153	0.860938	AAGCUAUUUUGCUUCUGGGUGGAAUGUUGUCUGGUUCAAGGUCUCGCUCUGGUUUGAGGAUGGAAAAACUUUCAUUUCUCUCAGCUUCCUGCGAUCUCGGACCAGGCUUCAUUCCCCUCAGAGAUAGCUUCAACCAU
tae-miR171a	UGAUUGAGCCGCGCCAAUAU	20	zma-miR171a, aly-miR171a, bna-miR171g	UGAUUGAGCCGCGCCAAUAU	0	F003IAL01BBGXU	365	78	97	3'	118	-59.2	48.3051	1.0386	AAUGAAAUCGCAGCUGCGGUAUUGGCUCGGCUCACUCAGGUCAUCGUGUUGCAGAAGCAUAUGCUUCUCGGUAUAAUCUGAUUGAGCCGCGCCAAUAUCUCAGUGCCAUUUCAUCAGU
tae-miR171a	UGAUUGAGCCGCGCCAAUAU	20	zma-miR171a, aly-miR171a, bna-miR171g	UGAUUGAGCCGCGCCAAUAU	0	F003IAL01EKU7V	386	78	97	3'	118	-59.2	48.3051	1.0386	AAUGAAAUCGCAGCUGCGGUAUUGGCUCGGCUCACUCAGGUCAUCGUGUUGCAGAAGCAUAUGCUUCUCGGUAUAAUCUGAUUGAGCCGCGCCAAUAUCUCAGUGCCAUUUCAUCAGU
tae-miR171b	UUGAGCCGUGCCAAUAUCAC	20	zma-miR171b	UUGAGCCGUGCCAAUAUCAC	0	F1ADE5F01DL80Q	112	82	101	3'	122	-58.7	59.0164	0.815278	CCUGCGAGGGGAGUGAACGCGGUAUUGGUGCGGUUCAAUCAGAGAGCUGGCGCCCCAGGAGGCAAGGGGUUCCNCCCUUCGAUUGAGCCGUGCCAAUAUCACGCGGUUUCUCAUGAAUCGCA
tae-miR172a	AGAAUCUUGAUGAUGCUGCA	20	csi-miR172a	AGAAUCUUGAUGAUGCUGCA	0	F2MIQBM01BUBWA	151	133	152	3'	173	-73.6	45.0867	0.94359	AUGGUGGGUGUUUGCGGGCGUGGUAUCAUCAAGAUUCACAUCCAUCCAUGCAUCUCUCUCUCUCUCUCUCUGCCAAGCAGUUUGUUUGUUUCCAAAUGAGAUAUAUAGAUGCAUAUAGGACAUACUUUGGAUGAGAAUCUUGAUGAUGCUGCAUCCGCACACAAGCGCUUCCC
tae-miR172a	AGAAUCUUGAUGAUGCUGCA	20	csi-miR172a	AGAAUCUUGAUGAUGCUGCA	0	F1NBZEY02GWGQ1	302	133	152	3'	173	-72.8	45.6647	0.921519	UGGUGGGUGGUUUGCGGGCGUGGUAUCAUCAAGAUUCACAUCCAUCCAUGCAUCUCUCUCUCUCUCUCUCUGCCAAGCAGUUUGUUUGUUUCCAAAUGAGAUAUAUAGAUGCAUAUAGGACAUACUUUGGAUGAGAAUCUUGAUGAUGCUGCAUCCGCACACAAGCGCUUCCC
tae-miR172a	AGAAUCUUGAUGAUGCUGCA	20	csi-miR172a	AGAAUCUUGAUGAUGCUGCA	0	F1ADE5F01BAC6G	70	134	153	3'	174	-68.7	45.977	0.85875	UGGUGGGNGGUUUGCGGGCGUGGUAUCAUCAAGAUUCACAUCCAUCCACUGCAUCUCUCUCUCUCUCUCUCUGCCAAGCAGUUUGUUUGUUUCCAAAUGAGAUAUAUAGAUGCAUAUAGGACAUACUUUGGAUGAGAAUCUUGAUGAUGCUGCAUCCGCACACAAGCGCUUCCC
tae-miR172a	AGAAUCUUGAUGAUGCUGCA	20	csi-miR172a	AGAAUCUUGAUGAUGCUGCA	0	F1ADE5F01AFV6T	164	136	155	3'	176	-70.1	44.3182	0.898718	AUGGUGGGUGUUUGCGGGCGUGGUAUCAUCAAGAUUCACAUCCAUCCAUGCAUCUCUCUCUCUCUCUCUCUGCCAAGCUAGUUUGUUUGUUUCCAAAUGAGAUAUAUAGAUGCAUAUAGGACAUUACUUUGGAUUGAGAAUCUUGAUGAUGCUGCAUCCGCACACAAGCGCUUCCC
tae-miR172a	AGAAUCUUGAUGAUGCUGCA	20	csi-miR172a	AGAAUCUUGAUGAUGCUGCA	0	F1ADE5F01DARNZ	163	135	154	3'	175	-72.8	44	0.945455	AUGGUGGGUGUUUGCGGGCGUGGUAUCAUCAAGAUUCACAUCCAUCCAUGCAUCUCUCUCUCUCUCUCUCUGCCAAGCAGUUUGUUUGUUUCCAAAUGAGAUAUAUAGAUGCAUAUAGGACUAUUACUUUGGAUGAGAAUCUUGAUGAUGCUGCAUCCGCACACAAGCGCUUCCU
tae-miR172a	AGAAUCUUGAUGAUGCUGCA	20	csi-miR172a	AGAAUCUUGAUGAUGCUGCA	0	F1ADE5F01AJ0FQ	164	136	155	3'	176	-73.8	44.3182	0.946154	AUGGUGGGUGUUUGCGGGCGUGGUAUCAUCAAGAUUCACAUCCAUCCAUGCAUCUCUCUCUCUCUCUCUCUGCCAAGCUAGUUUGUUUGUUUCCAAAUGAGAUAUAUAGAUGCAUAUAGGACUAUUACUUUGGAUGAGAAUCUUGAUGAUGCUGCAUCCGCACACAAGCGCUUCCC
tae-miR172a	AGAAUCUUGAUGAUGCUGCA	20	csi-miR172a	AGAAUCUUGAUGAUGCUGCA	0	F1ADE5F01BL63C	164	133	152	3'	173	-69	45.6647	0.873418	UGGUGGGUGUUUGCGGGCGUGGUAUCAUCAAGAUUCACGAUCCAUCCAUGCAUCUCUCUCUCUCUCUCUCUGCCAAGCAGUUUGUUUGUUUCCAAAUGAGAUAUAUAGAUGCAUAUAGGACAUACUUUGGAUGAGAAUCUUGAUGAUGCUGCAUCCGCACGACAAGCGCUUCC
tae-miR172a	AGAAUCUUGAUGAUGCUGCA	20	csi-miR172a	AGAAUCUUGAUGAUGCUGCA	0	F1ADE5F01AY2DE	164	136	155	3'	176	-70.4	43.75	0.914286	AUGGUGGGUGUUUGCGGGCGUGGUAUCAUCAAGAUUCACAUCCAUCCAUGCAUCUCUCUCUCUCUCUCUCUGCCAAGCUAGUUUGUUUGUUUCCAAAUGAGAUAUAUAGAUGCAUAUAGGACUAUUACUUUGGAUGAGAAUCUUGAUGAUGCUGCAUCCGCACACAAGCGACUUCC
tae-miR2118g	UUCCUAAUGCCUCCCAUUCCUA	22	osa-miR2118g	UUCCUAAUGCCUCCCAUUCCUA	0	F003IAL01CL16O	82	97	118	3'	139	-71.3	43.8849	1.16885	UAGAGGGCCUUAGAGUAGUGGGAAUGGGAGCAUGGAGGAAAGCCUAACUUGCUUAAUUUUCACCUCUAGUAUUGGAGGUGAGAAUUUAGCAUGGUGUUUCCUAAUGCCUCCCAUUCCUAUUGUUCUAAAGCACUCCAUC
tae-miR2118b	UUCCCGAUGCCUCUCAUUCCUA	22	osa-miR2118b, osa-miR2118h	UUCCCGAUGCCUCCCAUUCCUA	1	F003IAL01CL16O	326	96	117	3'	138	-58.6	46.3768	0.915625	GAGAGGGCUUAAGAGCUAUGGGGAUGAGAACAUGGAGGAAAGCCUAACUUAUCGGUUCUUCAUCUCUUGUGUUGAGGUGGAAAUCCCAUUUGGUAUUUCCCGAUGCCUCUCAUUCCUAUAGUCCUUAAGCGCUCCUUC
tae-miR2118e	UUUCUGAUGUCUCCCAUUCCUA	22	zma-miR2118e	UUCCUGAUGUCUCCCAUUCCUA	1	F1ADE5F01C34UT	297	98	119	3'	140	-53.1	42.1429	0.9	GAGAGAGCACAAGAGCACUAGGAAUGGGAACAUGGAGGAAAGCUUAACUCUUUUGUUUUUACCUAUAGUGUUGGAGGUGCAAAUAUUUAGUUUUGUGCUUUCUGAUGUCUCCCAUUCCUAUGGUUCUUGAGCACUCCUCC
tae-miR2118f	UUUCUGAUGCCUCCCAUUCCUA	22	osa-miR2118f	UUCCUGAUGCCUCCCAUUCCUA	1	F1ADE5F01C68L2	327	96	117	3'	138	-49.3	40.5797	0.880357	GAGAGACCUUAAGAGCGCUAGGAAUGGGAACAUGGAAAAAAAACCAACUUAUUUGCUUUCACCCAUGCCAGAGGUGAAAAUAUUAUGUUUGGUAUUUUUCUGAUGCCUCCCAUUCCUAUGGUUCUUAAGCACUCCUUC
tae-miR2118f	UUCCUGAUGCCUCCCAUUCCUA	22	osa-miR2118f	UUCCUGAUGCCUCCCAUUCCUA	0	F1ADE5F01D1MVB	329	101	122	3'	143	-49.3	47.5524	0.725	AGAGAAACUCAAGAGCAUUGGGAAUGGGAACAUGAGAAAGCCCUGGCAUGUUUGUUUUGCACCCUCAAGUGUUGGAGGUGCAAAUAUUUGGCAUGGAUCCUUUCCUGAUGCCUCCCAUUCCUACCAUUCUUGCGCACUCCUUC
tae-miR2905	CACAUGUCAGUGCCAAAGGCA	21	osa-miR2905	UACAUGUCAGUGACAAAGGCA	2	F1ADE5F01EPHEM	217	61	81	3'	102	-52.75	54.902	0.941964	CUCGGUGCCUAGGUNACCUGCCUUNUGGUCCAUGACAUAUGGGCCCAAUAGGUGGCUGGCCCACAUGUCAGUGCCAAAGGCAGUUGCCUUAAGGCNCCAAAG
tae-miR2905	CACAUGUCAGUGACCAAGGCA	21	osa-miR2905	UACAUGUCAGUGACAAAGGCA	2	F2MIQBM02EQP10	160	61	81	3'	102	-57.3	54.902	1.02321	UCGGUNCCUUAAGGCACCUGCCUUUGUGUCCAUGACAUAUGGGCCCAACAGGUGGCUGGCCCACAUGUCAGUGACCAAGGCAGUUGCCUUUAAGGCACCGAA
tae-miR393a	UCCAAAGGGAUCGCAUUGAUCC	22	aly-miR393a, bdi-miR393a, csi-miR393	UCCAAAGGGAUCGCAUUGAUCC	0	F2MIQBM01BALL6	51	20	41	5'	130	-65.8	53.0769	0.953623	AACAAUGCCUUGGGGAAGCAUCCAAAGGGAUCGCAUUGAUCCUUCCAUCCAUGGUGCUGGUGGCGGUCAUCAAUCGACCGGCUCGACGGAUCAUGCGAUCCUUUUGGAAGCUUCCUCUAGCCAUUACUCC
tae-miR399k	UGCCAAAGGAAAUUUGCCCCA	21	osa-miR399k	UGCCAAAGGAAAUUUGCCCCG	1	F1ADE5F01C5M0T	299	93	113	3'	134	-54	58.9552	0.683544	UGAGGAGGCAGUGCCAACAUGGGCAAGGUCUCAUUUGGCAGAUGUCGCCGCCCUCCGACACCGGUGUGUGGGUGGGGGUUGCCGGCUGGCUACUGCCAAAGGAAAUUUGCCCCAGAAUUCAUCUGCACAAGCAC
tae-miR399b	UGCCAAAGGAGAAUUGCCCUG	21	bdi-miR399b, tae-miR399	UGCCAAAGGAGAAUUGCCCUG	0	F1NBZEY01AK17M	318	120	140	3'	161	-63.9	57.1429	0.694565	GACGACGCGUGUGAAUCACAGGGCGCUUCUCCCUUGGCACGGUGACAUGCAUGUACGGAUGAUGGUGUGGUAGCCUGGUCCCUGGUGAGUGUGCGGUGCAUGCAAGUAGUUAGCCAUUCGUGCCAAAGGAGAAUUGCCCUGCCAUUCGCCUCAGCUGCUCU
tae-miR399b	UGCCAAAGGAGAAUUGCCCUG	21	bdi-miR399b, tae-miR399	UGCCAAAGGAGAAUUGCCCUG	0	F1NBZEY01CXBWQ	142	100	120	3'	141	-64	59.5745	0.761905	ACCGACGUGUGUGAACCACAGGGCGCUUCUCCCUUGGCACGGACACGGUGGCAUGCAUGUACCGAUGAGUGUACGGUGCAGCUUGCUGGCAAGCCGUGCGUGCCAAAGGAGAAUUGCCCUGCCAUUUGCCUCAGCUGCUCU
tae-miR399b	UGCCAAAGGAGAAUUGCCCUG	21	bdi-miR399b, tae-miR399	UGCCAAAGGAGAAUUGCCCUG	0	F1NBZEY02GW67Y	153	111	131	3'	152	-64.4	57.8947	0.731818	CCGAUCGUGUGUGAAUCACAGGGCGCUUCUCCCUUGGCACGGUGGCAUGCAUGUACAUAUGAUGGUGGUAGCCUGGUGAGCGUGCGGUGCAGCUUGCUAGCAAGCCGUGCGUGCCAAAGGAGAAUUGCCCUGCCAUUUGCCUCAGCUGCUCU
tae-miR399b	UGCCAAAGGAGAAUUGCCCUG	21	bdi-miR399b, tae-miR399	UGCCAAAGGAGAAUUGCCCUG	0	F2MIQBM01AUXGN	194	139	159	3'	180	-83.9	59.4444	0.784112	GUUGCGGCGUGUGAAUCCCAGGGCGCUUCUCCUUUGGCACGGCGGCCGGCAUGUGUUGGUGAUAGGAGGCAGGAGCUAUAGCGAGUUGAGUCGAAGAAGGUCCAUGCACGGAAGCUACCCUAGCUAGCCUUGUGGUGCGUGCCAAAGGAGAAUUGCCCUGCGAUUCACCUCGGCUGCUCC
tae-miR399b	UGCCAAAGGAGAAUUGCCCUG	21	bdi-miR399b, tae-miR399	UGCCAAAGGAGAAUUGCCCUG	0	F2MIQBM01B24OQ	194	138	158	3'	179	-83.9	59.2179	0.791509	GUUGCGGCGUGUGAAUCCCAGGGCGCUUCUCCUUUGGCACGGCGGCCGGCAUGUGUUGGUGAUAGGAGGCAGGAGCUAUAGCGAGUUGAGUCGAAGAAGGUCCAUGCACGGAAGCUACCUAGCUAGCCUUGUGGUGCGUGCCAAAGGAGAAUUGCCCUGCGAUUCACCUCGGCUGCUCC
tae-miR437	AAAGUUAGAGAAGUUUGACUU	21	osa-miR437	AAAGUUAGAGAAGUUUGACUU	0	F1ADE5F01CDHM0	201	172	192	3'	199	-52.4	26.1307	1.00769	GUGUAUUAGUUUUUCAAAAAGUCAAACAUUGUCUAUGUUUGACCAACUUCAUAGAAAAAUCUAUAAUGAUUUAGAAUAUUGAAUAUGUAAAAUAUCAAAAUGUAUUUCAUGGUGAAUCUUGUGGCAAUGAUUUGGUAUUCUAGAAAUUGAUAUUUUGUCUAAAAACUUGGUCAAAGUUAGAGAAGUUUGACUUUCUGA
tae-miR5049	ACCUAAAUACUUGUAGUUGGG	21	hvu-miR5049	UCCUAAAUACUUGUUGUUGGG	2	F0RUNSI02HO6UW	262	20	40	5'	88	-56.1	38.6364	1.65	AUUACUAAUACUCCCUCUGUACCUAAAUACUUGUAGUUGGGGAGAACUAACUACAAGUAUUUAGGUACAGAGGGAGUACUCAACAUGC
tae-miR5050	AUGAGGUCGUUCAACCAGCAA	21	hvu-miR5050	UUGAGGUCGUUCAACCAGCAA	1	F1ADE5F01D2FWK	338	92	112	3'	133	-72.4	60.9023	0.893827	GGCGAGGAGCCGUCGUUUUUGCCGGUUGAACGACCUCACCAUGUCGACCGCCUCUUCCUCGACAAGUGCCAGGGAGAUCUGCUCGUGCCAUGAUGAGGUCGUUCAACCAGCAAAACGGCGGCGGUUGCCGUCG
tae-miR5050	GUGAGGUCGUUCAACCGGCAA	21	hvu-miR5050	UUGAGGUCGUUCAACCAGCAA	2	F1ADE5F01D2FWK	57	92	112	3'	133	-74.9	60.9023	0.924691	ACGGCAACCGCCGCCGUUUUGCUGGUUGAACGACCUCAUCAUGGCACGAGCAGAUCUCCCUGGCACUUGUCGAGGAAGAGGCGGUCGACAUGGUGAGGUCGUUCAACCGGCAAAAACGACGGCUCCUCGCCGG
tae-miR5050	GUGAGGUCGUUCAACCGGCAA	21	hvu-miR5050	UUGAGGUCGUUCAACCAGCAA	2	F1ADE5F01D1QBQ	53	94	114	3'	135	-73.8	61.4815	0.889157	ACGGCAACCGCCGCCGUUUUGCUGGUUGAACCGACCUCAUCAUGGCACGAGCAGAUCUCCCUGGGCACUUGUCGAGGAAGAGGCGGUCGACAUGGUGAGGUCGUUCAACCGGCAAAAACGACGGCUCCUCGCCGG
tae-miR5075	GCCUCCGUCGCCGCCGUCCGC	21	osa-miR5075	UUCUCCGUCGCCGCCGUCCGC	2	F0RUNSI01CTDLK	302	20	40	5'	308	-147.3	69.1558	0.691549	UCCGGUACCCGGGUAACGGUGCCUCCGUCGCCGCCGUCCGCUCGNGGCUAGGGGGCCUCGAACUUAAGCCAGUGGUUUGGACUCGGAGUUGUUACUGACGGGGAAGAGCGGUGGCACUCACCGGAGAGAAGGGAGCCGAAGCCGAUGACGGAGAUGCGGCCGUCGGGAGAGGCGAUGCCGGCGAAGUCGGCGGCAGAGGCCAGCUCGCUGAAGGCGUCGCCGACGCUGCUGGUGGCCCGGGCGGCCGCGGUAAGAGGAGGCAUGAGGCGGCGGCUGCGGCGGAUGGACGGUAGAGAGGGUUCCGGCGA
tae-miR5200	UGUAGAUACUCCCUAAGGCUU	21	bdi-miR5200	UGUAGAUACUCUCUAAGGCUU	1	F2MIQBM01ARRO6	49	76	96	3'	117	-38.8	38.4615	0.862222	AAGCUUUAAGCACUAAUUAAGCCUUAGUGAAUAUCUACACUAGUAAGUUUUUCUUCAUGUUGGAAAUGCUUAGCACUGUAGAUACUCCCUAAGGCUUGGGUGGUAUUGCGUUGUGUG
tae-miR818a	AAUGUCUUAUAUUAUGGGACGG	22	osa-miR818a	AAUCCCUUAUAUUAUGGGACGG	2	F2MIQBM01B5CF9, F2MIQBM01BDXG5	304	65	86	3'	107	-62.4	33.6449	1.73333	CAAAUAUAUAUACUCCCUCCGUCCCACAAUAUAAGAUGUUUUUGCAAGCUGUUUUAGCUUGUAAAAAUGUCUUAUAUUAUGGGACGGAGGGAGUAAAUCUCUAAAUU

## Sheet: Highly repeated putative miRNAs
Lucas SJ, Kantar M & Budak H (2012)
Highly repeated predicted pre-miRNAs from bread wheat chromosome 1AL survey sequences.
New miRNA			Conserved miRNA			Sequence read		miRNA position in hairpin			Pre-miRNA stats
ID	Sequence	Length	ID	Sequence	Mismatch	ID	Hairpin start	Start	End	location	length	MFE	GC%	MFEI	sequence
tae-miR1117	UAGUACCGGUUCGUGGCACGAACC	24	tae-miR1117	UAGUACCGGUUCGUGGCACGAACC	0	F2MIQBM02ESORP	391	90	113	3'	134	-76.1	55.2239	1.02838	AGGACGACCUUUAGUACCGGUUCGUGAUACGACCCGGUACUAAAGAUGCUGGAGGGGCCCUGGACUAACACAUCCUGCCACCACUCACUUUAGUACCGGUUCGUGGCACGAACCGGUGCUAAAGGUUCACCACG
tae-miR1117	UAGUACCGGUUCGUGGCACGAACC	24	tae-miR1117	UAGUACCGGUUCGUGGCACGAACC	0	F2MIQBM02C9PSE	388	91	114	3'	135	-75.3	54.8148	1.01757	AGGACGACCUUUAGUACCGGUUCGUGAUACGACCCGGUACUAAAGAUGCUGGAGGGGCCCUGGACUAACAACAUCCUGCCACCACUCACUUUAGUACCGGUUCGUGGCACGAACCGGUGCUAAAGGUUCACCACG
tae-miR1117	UAGUACCGGUUCGUGGCACGAACC	24	tae-miR1117	UAGUACCGGUUCGUGGCACGAACC	0	F2MIQBM02DDZ0U	302	59	82	3'	103	-68.1	52.4272	1.26111	AAUGGGACCUUUAGUCCCGGUUCGUGGCACGAACCGGUACUAAAGGGUGCGAUGCCCAUUAGUACCGGUUCGUGGCACGAACCGGUACUAAUGGUGCAAUUUU
tae-miR1117	UAGUACCGGUUCGUGCCACGAACC	24	tae-miR1117	UAGUACCGGUUCGUGGCACGAACC	1	F2MIQBM02DDZ0U	30	20	43	5'	117	-65.7	52.1368	1.07705	GGAUUUGAAAAUUGCACCAUUAGUACCGGUUCGUGCCACGAACCGGUACUAAUGGGCAUCGCACCCUUUAGUACCGGUUCGUGCCACGAACCGGGACUAAAGGUCCCAUUUGAACCG
tae-miR1117	UAGUACCGGUUCGUGCCACGAACC	24	tae-miR1117	UAGUACCGGUUCGUGGCACGAACC	1	F2MIQBM02DDZ0U	39	59	82	3'	103	-62.6	53.3981	1.13818	AAUUGCACCAUUAGUACCGGUUCGUGCCACGAACCGGUACUAAUGGGCAUCGCACCCUUUAGUACCGGUUCGUGCCACGAACCGGGACUAAAGGUCCCAUUUG
tae-miR1117	UAGUCCCGGUUCGUGGCACGAACC	24	tae-miR1117	UAGUACCGGUUCGUGGCACGAACC	1	F2MIQBM02DDZ0U	293	20	43	5'	117	-70.6	52.1368	1.15738	CCCGGUUCAAAUGGGACCUUUAGUCCCGGUUCGUGGCACGAACCGGUACUAAAGGGUGCGAUGCCCAUUAGUACCGGUUCGUGGCACGAACCGGUACUAAUGGUGCAAUUUUCAAAU
tae-miR1117	UAGUACCGGUUUGUGCCACGAACC	24	tae-miR1117	UAGUACCGGUUCGUGGCACGAACC	2	F2MIQBM02DWD76	425	55	78	3'	85	-50.9	49.4118	1.2119	ACGAUCACCUUUAGUACCGGUUCGUGUCACAAACCGGUACUAAAGGGCUAACCUUUAGUACCGGUUUGUGCCACGAACCGCUGA
tae-miR1117	UAGUACCGGUUUGUGACACGAACC	24	tae-miR1117	UAGUACCGGUUCGUGGCACGAACC	2	F2MIQBM02DWD76	1	42	65	3'	86	-50	51.1628	1.13636	UCAGCGGUUCGUGGCACAAACCGGUACUAAAGGUUAGCCCUUUAGUACCGGUUUGUGACACGAACCGGUACUAAAGGUGAUCGUGG
tae-miR1117	UAGUACCGGUUCGUGGCACGAACC	24	tae-miR1117	UAGUACCGGUUCGUGGCACGAACC	0	F2MIQBM02C7USD	320	88	111	3'	132	-86	56.8182	1.14667	GUUAGCCCUUUAGUACCGUUUUUGUGCCACGAACCGGUACUGAAGGUGAUCGUGGGCCCGGCCUGACGCCAGCCUGCCAUCACCCGUUUAGUACCGGUUCGUGGCACGAACCGGUACUAAAGGUUCAACACG
tae-miR1117	UAGUACCGGUUCGUGCCACGAACC	24	tae-miR1117	UAGUACCGGUUCGUGGCACGAACC	1	F2MIQBM02C7USD	157	20	43	5'	151	-89.8	56.2914	1.05647	GCCGGUUCGUGUUGAACCUUUAGUACCGGUUCGUGCCACGAACCGGUACUAAACGGGUGAUGGCAGGCUGGCGUCAGGCCGGGCCCACGAUCACCUUCAGUACCGGUUCGUGGCACAAAAACGGUACUAAAGGGCUAACAUUUACUACCGG
tae-miR1117	UAGUACCGGUUCGUGGCACGAACC	24	tae-miR1117	UAGUACCGGUUCGUGGCACGAACC	0	F2MIQBM01AP2TG	124	93	116	3'	137	-65.8	54.0146	0.889189	UUUAAAUUUCCUAACUAGUACCGAUUGUACCACGAACCGGGACUAAAAGGGUGAUCNGGGGUCCCGGCCUGACGCCGGCCUGCCACACCCCUUUAGUACCGGUUCGUGGCACGAACCGGUACUAAAGGUUCAACACG
tae-miR1117	UAGUACCGGUUCGUGCCACGAACC	24	tae-miR1117	UAGUACCGGUUCGUGGCACGAACC	1	F2MIQBM01AP2TG	322	20	43	5'	153	-80.1	53.5948	0.976829	GCCGGUUCGUGUUGAACCUUUAGUACCGGUUCGUGCCACGAACCGGUACUAAAGGGGUGUGGCAGGCCGGCGUCAGGCCGGGACCCCNGAUCACCCUUUUAGUCCCGGUUCGUGGUACAAUCGGUACUAGUUAGGAAAUUUAAAAACGUAGUU
tae-miR1117	UAGUACCGGUUCGUGGCACGAACC	24	tae-miR1117	UAGUACCGGUUCGUGGCACGAACC	0	F2MIQBM01B2TV3	201	20	43	5'	98	-48.5	56.1224	0.881818	CAUCCUGCCACAACUCUCAUUAGUACCGGUUCGUGGCACGAACCGGUGCCUAAAGGUUCGCCAUGAACCGGUACUAAUGAAAGCGGCCCGGNUAGCCG
tae-miR1117	UAGUACCGGUUCUUGGCACGAACC	24	tae-miR1117	UAGUACCGGUUCGUGGCACGAACC	1	F2MIQBM01B2TV3	349	91	114	3'	135	-83.7	57.037	1.08701	GGCGAACCUUUAGGCACCGGUUCGUGCCACGAACCGGUACUAAUGAGAGUUGUGGCAGGAUGUUGUCAGACUGGGGCCCCUCCAGCCCCUUUAGUACCGGUUCUUGGCACGAACCGGUACUAAAGGUCGUCCUAC
tae-miR1117	UAGUACCGGUUCGUGGCACGAACC	24	tae-miR1117	UAGUACCGGUUCGUGGCACGAACC	0	F2MIQBM01A2LXS	19	90	113	3'	134	-76.1	55.2239	1.02838	GAUUAGACCUUUAGUACCGGUUUGUGUCACAAACCGUCACUAAAAGGGCUCGUGGGGCCCCGGCCUGACGCCAGCCUGCCACCAUCCCUUUAGUACCGGUUCGUGGCACGAACCGGUACUAAAGGUUCAUUACG
tae-miR1117	UAGUACCGGUUCGUGCCACGAACC	24	tae-miR1117	UAGUACCGGUUCGUGGCACGAACC	1	F2MIQBM01A2LXS	418	20	43	5'	152	-79.9	55.2632	0.95119	GCCGGUUCGUAAUGAACCUUUAGUACCGGUUCGUGCCACGAACCGGUACUAAAGGGAUGGUGGCAGGCUGGCGUCAGGCCGGGGCCCCACGAGCCCUUUUAGUGACGGUUUGUGACACAAACCGGUACUAAAGGUCUAAUCUAUAGUACCGG
tae-miR1117	UAGUACCGGUUCGUGGCACGAACC	24	tae-miR1117	UAGUACCGGUUCGUGGCACGAACC	0	F2MIQBM01B9K6X	333	92	115	3'	136	-72.5	57.3529	0.929487	ACGUACCCGUUUAGUACCGGUUUGUAGACACGAACCGGUACUAAAGGUGAUCCGUGGGGCCCCGGCCUGACGCCAGCCUGCCAUCACCCCUUUAGUACCGGUUCGUGGCACGAACCGGUACUAAAGGUUCAACACG
tae-miR1117	UAGUACCGGUUCGUGGCACGAACC	24	tae-miR1117	UAGUACCGGUUCGUGGCACGAACC	0	F2MIQBM01BFJ5H	357	20	43	5'	93	-49.3	56.9892	0.930189	CAUCCUGCCACCACUCACUUUAGUACCGGUUCGUGGCACGAACCGGUGCUAAAGGUUCGCCAUGAACCGGUACUAAUGAGAGCGGCCCGGCUA
tae-miR1117	UAGUACCGGUUCGUGGCACGAACC	24	tae-miR1117	UAGUACCGGUUCGUGGCACGAACC	0	F2MIQBM01B270W	313	20	43	5'	119	-85.6	53.7815	1.3375	CGGGGCCCCACGAUCACCUUUAGUACCGGUUCGUGGCACGAACCGGUACUAAAAGGUCUAACCUUUUAGUACCGGUUCGUGCCAUGAGCCGGUACUAAAGGGGUCUGACCUAUAGUACC
tae-miR1117	UAGUACCGGCUCAUGGCACGAACC	24	tae-miR1117	UAGUACCGGUUCGUGGCACGAACC	2	F2MIQBM01B270W	185	20	43	5'	119	-76.7	53.7815	1.19844	UACUAUAGGUCAGACCCCUUUAGUACCGGCUCAUGGCACGAACCGGUACUAAAAGGUUAGACCUUUUAGUACCGGUUCGUGCCACGAACCGGUACUAAAGGUGAUCGUGGGGCCCCGGC
tae-miR1117	UAGUACCGGUUCGUGGCACGAACC	24	tae-miR1117	UAGUACCGGUUCGUGGCACGAACC	0	F2MIQBM01B0ALI	114	91	114	3'	135	-85.1	57.7778	1.09103	ACGACGACCUUUAGUAGCGGUUCGUGCCACGAACCGGUACUAAAGGUGCUGGAGGGGCCCCAGACUGACAACAUCCUGCCACCACUCUCUUUAGUACCGGUUCGUGGCACGAACCGGUGCUAAAGGUUCGCCACG
tae-miR1117	UAGUACCGGUUCGUGGCACGAACC	24	tae-miR1117	UAGUACCGGUUCGUGGCACGAACC	0	F2MIQBM01B0ALI	326	91	114	3'	135	-86.2	57.037	1.11948	UGGCGAACCUUUAGCACCGGUUCGUGCCACGAACCGGUACUAAAGAGAGUGGUGGCAGGAUGUUGUCAGUCUGGGGCCCCUCCAGCACCUUUAGUACCGGUUCGUGGCACGAACCGCUACUAAAGGUCGUCGUAC
tae-miR1117	UAGCACCGGUUCGUGCCACGAACC	24	tae-miR1117	UAGUACCGGUUCGUGGCACGAACC	2	F2MIQBM01B0ALI	317	20	43	5'	153	-89.5	56.2092	1.0407	ACCGGUACGUGGCGAACCUUUAGCACCGGUUCGUGCCACGAACCGGUACUAAAGAGAGUGGUGGCAGGAUGUUGUCAGUCUGGGGCCCCUCCAGCACCUUUAGUACCGGUUCGUGGCACGAACCGCUACUAAAGGUCGUCGUACAUAAACCCU
tae-miR1117	UAGUAGCGGUUCGUGCCACGAACC	24	tae-miR1117	UAGUACCGGUUCGUGGCACGAACC	2	F2MIQBM01B0ALI	105	20	43	5'	153	-90.2	56.2092	1.04884	GGUUUAUGUACGACGACCUUUAGUAGCGGUUCGUGCCACGAACCGGUACUAAAGGUGCUGGAGGGGCCCCAGACUGACAACAUCCUGCCACCACUCUCUUUAGUACCGGUUCGUGGCACGAACCGGUGCUAAAGGUUCGCCACGUACCGGUAC
tae-miR1117	UAGUACCGGUUCGUGGCACGAACC	24	tae-miR1117	UAGUACCGGUUCGUGGCACGAACC	0	F2MIQBM01CGK42	201	20	43	5'	153	-101.2	55.5556	1.19059	GCUGUUUCGUGUUGAACCUUUAGUACCGGUUCGUGGCACGAACCGGUACUAAAGGGGGUGGUGGCAGGCUGGCGUCAGGCCGGGGCCCCACGAUCACCUUUAGUACCGGUUCGUGCCAUGAACUGGUACUAAAGGGGUUUGACCUAUAGUACU
tae-miR1117	UAGUACCGGUUCGUGCCACGAACC	24	tae-miR1117	UAGUACCGGUUCGUGGCACGAACC	1	F2MIQBM01CGK42	230	91	114	3'	135	-81.3	57.7778	1.04231	UCAAACCCCUUUAGUACCAGUUCAUGGCACGAACCGGUACUAAAGGUGAUCGUGGGGCCCCGGCCUGACGCCAGCCUGCCACCACCCCCUUUAGUACCGGUUCGUGCCACGAACCGGUACUAAAGGUUCAACACG
tae-miR1117	UAGUACCAGUUCAUGGCACGAACC	24	tae-miR1117	UAGUACCGGUUCGUGGCACGAACC	2	F2MIQBM01CGK42	221	20	43	5'	153	-81.3	54.902	0.967857	UACUAUAGGUCAAACCCCUUUAGUACCAGUUCAUGGCACGAACCGGUACUAAAGGUGAUCGUGGGGCCCCGGCCUGACGCCAGCCUGCCACCACCCCCUUUAGUACCGGUUCGUGCCACGAACCGGUACUAAAGGUUCAACACGAAACAGCAU
tae-miR1117	UAGUACCGGUUCAUGGCACGAACC	24	tae-miR1117	UAGUACCGGUUCGUGGCACGAACC	1	F2MIQBM01A3IAU	219	20	43	5'	93	-34.9	53.7634	0.698	CAUCCUGCCACCACUCUCAUUAGUACCGGUUCAUGGCACGAACCAGUGCUAAAGGUUCGCCACGAACCGGUACUAAAGAUCUCCUCCCGCCUA
tae-miR1117	UAGUACCGGUUCGUGGCACGAACC	24	tae-miR1117	UAGUACCGGUUCGUGGCACGAACC	0	F2MIQBM01B2AZG	63	20	43	5'	97	-54.6	58.7629	0.957895	CAUCCUGCCACCACUCUCAUUAGUACCGGUUCGUGGCACGAACCGGUGCUAAAGGUUCGCCACGAACCGGUACUAAUGAAAGCGGCCCGGCUAGCCG
tae-miR1117	UAGUACCGGUUCGUGGCACGAACC	24	tae-miR1117	UAGUACCGGUUCGUGGCACGAACC	0	F2MIQBM01BIM7X	93	20	43	5'	93	-43.6	56.9892	0.822642	CAUCCUGUCACCACUCUCUUUAGUACCGGUUCGUGGCACGAACCGGUGCUAAAGGUUCGCCACGAACCGGUACUAAUGAGCUCCGCCCCCUAG
tae-miR1117	UAGUACCGGUUCGUGGCACGAACC	24	tae-miR1117	UAGUACCGGUUCGUGGCACGAACC	0	F2MIQBM01A35AR	220	20	43	5'	97	-39.8	57.732	0.710714	CAUCCUGCCACCACUUUCUUUAGUACCGGUUCGUGGCACGAACCGGUGCUAAAGGUUCGCCACGAGCCAGUACUAAAGAGCUCCUCCCGCCUAGCCG
tae-miR1117	UAGUACCGGUUCGUGGCACGAACC	24	tae-miR1117	UAGUACCGGUUCGUGGCACGAACC	0	F2MIQBM01ASVJ1	101	90	113	3'	134	-76.1	55.2239	1.02838	GAUUAGACCUUUAGUACCGGUUUGUGUCACAAACCGUCACUAAAAGGGCUCGUGGGGCCCCGGCCUGACGCCAGCCUGCCACCAUCCCUUUAGUACCGGUUCGUGGCACGAACCGGUACUAAAGGUUCAUUACG
tae-miR1117	UAGUACCGGUUCGUGGCACGAACC	24	tae-miR1117	UAGUACCGGUUCGUGGCACGAACC	0	F2MIQBM01BZCR0	59	20	43	5'	93	-51.1	58.0645	0.946296	CAUCCUGCCACCACUCACUUUAGUACCGGUUCGUGGCACGAACCGGUGCUAAAGGUUCGCCACGAACCGGUACUAAUGAGAGCGGCCCGGCUA
tae-miR1117	UAGUACCGGUUCGUGGCACGAACC	24	tae-miR1117	UAGUACCGGUUCGUGGCACGAACC	0	F2MIQBM01ANX6W	463	20	43	5'	97	-54.6	58.7629	0.957895	CAUCCUGCCACCACUCUCAUUAGUACCGGUUCGUGGCACGAACCGGUGCUAAAGGUUCGCCACGAACCGGUACUAAUGAAAGCGGCCCGGCUAGCCC
tae-miR1117	UAGUACCGGUUCGUGGCACGAACC	24	tae-miR1117	UAGUACCGGUUCGUGGCACGAACC	0	F2MIQBM01A306J	233	20	43	5'	93	-43.5	55.914	0.836538	CAUCCUGCCACCACUCACUUUAGUACCGGUUCGUGGCACGAACCGGUGCUAAAGGUUCACCACGAACCGGUACUAAUGAGAGCAGCCCGGCUA
tae-miR1117	UAGUACCGGUUCGUGGCACGAACC	24	tae-miR1117	UAGUACCGGUUCGUGGCACGAACC	0	F2MIQBM01AWPB5	31	20	43	5'	93	-57.5	58.0645	1.06481	CAUCCUGCCACCACUCUCUUUAGUACCGGUUCGUGGCACGAACCGGUGCUAAAGGUUCGCCACGAACCGGUACUAAUGAGAGCGGCCGGCUAG
tae-miR1117	UAGUACCGGUUCGUGGCACGAACC	24	tae-miR1117	UAGUACCGGUUCGUGGCACGAACC	0	F2MIQBM01ALD3F	108	91	114	3'	135	-71	56.2963	0.934211	AGGACGACCUUUAGUACCAGUUCGUGAUACGACCCGGUACUAAAGGUGCUGGAGGGGCCCCGGACUGACAACAUCCUGCCACCACUCACUUUAGUACCGGUUCGUGGCACGAACCGGUGCUAAAGGUUCACCACG
tae-miR1117	UAGUACCGGUUCGUGGCACGAACC	24	tae-miR1117	UAGUACCGGUUCGUGGCACGAACC	0	F2MIQBM01B51HY	15	95	118	3'	139	-70.6	61.1511	0.830588	GUGCCUUGGCAGUCUCAGGAUUUGUACCACGAACCGGGACUAAAGGUGAGUCGGUCGGGGGUCCCCGGCCUGACGCCGGCCUGCCACCACCCCUUUAGUACCGGUUCGUGGCACGAACCGGUACUAAAGGUUCAACACG
tae-miR1117	UAGUACCGGUUCGUGCCACGAACC	24	tae-miR1117	UAGUACCGGUUCGUGGCACGAACC	1	F1NBZEY02IKIAG	127	20	43	5'	151	-83.3	55.6291	0.991667	GUCGGUUCGUGUUGAACCUUUAGUACCGGUUCGUGCCACGAACCGGUACUAAAGGGGUGAUGGCAGGAUGGCGUCAGGCCGAGGCCCCACGAUCACCUUUAGUACCGGUUCGUGUCACAACCGGUACUAAGGGCUAACCUUUAGACCGGUU
tae-miR1117	UAGUACCGGUUCGUGGCACGAACC	24	tae-miR1117	UAGUACCGGUUCGUGGCACGAACC	0	F1NBZEY02GOEDA	389	90	113	3'	134	-71.4	56.7164	0.939474	AGGACGACCUUUAGUACCGGUUCGUGAUACGACCCGGUACUAAAGGUGCUGAGGGGCCCCGGACUGACAACAUCCUGCCACCACUCACUUUAGUACCGGUUCGUGGCACGAACCGGUGCUAAAGGACCGGUACU
tae-miR1117	UAGUACCGGUUCGUGGCACGAACC	24	tae-miR1117	UAGUACCGGUUCGUGGCACGAACC	0	F1NBZEY02HK8FA	222	20	43	5'	96	-56.3	59.375	0.987719	CAUCCUGCCACCACUCUCAUUAGUACCGGUUCGUGGCACGAACCGGUGCUAAAGGUCGCCACGAACCGGUACUAAUGAGAGCGGCCCGGCUAGCUG
tae-miR1117	UAGUACCGGUUCGUGGCACGAACC	24	tae-miR1117	UAGUACCGGUUCGUGGCACGAACC	0	F1NBZEY02IGFH9	358	20	43	5'	93	-52.7	58.0645	0.975926	CAUCCUGCCACCACUCACUUUAGUACCGGUUCGUGGCACGAACCGGUGCUAAUGGUUCGCCACGAACCGGUACUAAUGAGAGCGGCCGGCUAG
tae-miR1117	UAGUACCGGUUCGUGGCACGAACC	24	tae-miR1117	UAGUACCGGUUCGUGGCACGAACC	0	F1NBZEY02HK7PX	338	91	114	3'	135	-86.5	57.7778	1.10897	AGGACGACCUUUAGUACCGGUUCGUGGCACGAACCGGUACUAAAGGUGCUGGAGGGGCCCCACUCUGACAACAUCCUGCCACCACUCUCAUUAGUACCGGUUCGUGGCACGAACCGGUGCUAAAGGUUCGCCACG
tae-miR1117	UAGUACCGGUUCGUGGCACGAACC	24	tae-miR1117	UAGUACCGGUUCGUGGCACGAACC	0	F1NBZEY02HK7PX	329	20	43	5'	153	-89.8	55.5556	1.05647	GGUUUAUAUAGGACGACCUUUAGUACCGGUUCGUGGCACGAACCGGUACUAAAGGUGCUGGAGGGGCCCCACUCUGACAACAUCCUGCCACCACUCUCAUUAGUACCGGUUCGUGGCACGAACCGGUGCUAAAGGUUCGCCACGAACCGGAAC
tae-miR1117	UAGUACCGGUUCGUGGCACGAACC	24	tae-miR1117	UAGUACCGGUUCGUGGCACGAACC	0	F1NBZEY02JK2HA	78	20	43	5'	95	-42.5	56.8421	0.787037	CAUCCUGCCACCACUCUAAUUAGUACCGGUUCGUGGCACGAACCGGUGCUAAAGGUUUGCCAAACCGGUACUAAUGAGAGCGGCCCGGCUAGCCG
tae-miR1117	UAGUACCGGUUCGUGGCACGAACC	24	tae-miR1117	UAGUACCGGUUCGUGGCACGAACC	0	F1NBZEY02JA9N3	139	20	43	5'	93	-51.1	58.0645	0.946296	ACAUCCUGCCACCACUCACUUAGUACCGGUUCGUGGCACGAACCGGUGCUAAAGGUUCGCCACGAACCGGUACUAAUGAGAGCGGCCGGCUAG
tae-miR1117	UAGUACCGGUUCGUGGCACGAACC	24	tae-miR1117	UAGUACCGGUUCGUGGCACGAACC	0	F1NBZEY02JJYS7	78	20	43	5'	95	-42.5	56.8421	0.787037	CAUCCUGCCACCACUCUAAUUAGUACCGGUUCGUGGCACGAACCGGUGCUAAAGGUUUGCCAAACCGGUACUAAUGAGAGCGGCCCGGCUAGCCG
tae-miR1117	UAGUACCGGUUCGUGGCACGAACC	24	tae-miR1117	UAGUACCGGUUCGUGGCACGAACC	0	F1NBZEY02H6KLB	78	20	43	5'	95	-42.5	56.8421	0.787037	CAUCCUGCCACCACUCUAAUUAGUACCGGUUCGUGGCACGAACCGGUGCUAAAGGUUUGCCAAACCGGUACUAAUGAGAGCGGCCCGGCUAGCCG
tae-miR1117	UAGUACCGGUUCGUGGCACGAACC	24	tae-miR1117	UAGUACCGGUUCGUGGCACGAACC	0	F1NBZEY02JE86G	140	20	43	5'	92	-52.9	58.6957	0.97963	CAUCCUGCCACCACUCACUUUAGUACCGGUUCGUGGCACGAACCGGUGCAAAGGUUCGCCACGAACCGGUACUAAUGAGAGCGGCCGGCUAG
tae-miR1117	UAGUACCGGUUCGUGGCACGAACC	24	tae-miR1117	UAGUACCGGUUCGUGGCACGAACC	0	F1NBZEY02GAWIX	125	20	43	5'	97	-56.1	56.701	1.02	CAUCCUGCCACCACUCUCAUUAGUACCGGUUCGUGGCACGAACCGGUGCUAAAGGUUCGCCACGAACCGGUACUAAUGAAAGCGGCCUGGCUAGCCA
tae-miR1117	UAGUACCGGUUCGUGGCACGAACC	24	tae-miR1117	UAGUACCGGUUCGUGGCACGAACC	0	F1NBZEY02HIDQV	161	20	43	5'	93	-51.1	58.0645	0.946296	CAUCCUGCCACCACUCACUUUAGUACCGGUUCGUGGCACGAACCGGUGCUAAAGGUUCGCCACGAACCGGUACUAAUGAGAGCGGCCCGGCUA
tae-miR1117	UAGUACCGGUUCGUGGCACGAACC	24	tae-miR1117	UAGUACCGGUUCGUGGCACGAACC	0	F1NBZEY02JNR9O	378	91	114	3'	135	-94.4	56.2963	1.24211	UGGCGAACCUUUAGUACCGGUUCGUGCCACGAACCGGUACUAAAAAGAGUGGUGGCAGGGUGUUGUCAGUCUGGGGCCCCUCCAGCACCUUUAGUACCGGUUCGUGGCACGAACCGGUACUAAAGGUCGACCUAC
tae-miR1117	UAGUACCGGUUCGUGGCACGAACC	24	tae-miR1117	UAGUACCGGUUCGUGGCACGAACC	0	F1NBZEY02JNR9O	112	91	114	3'	135	-94.1	57.037	1.22208	AGGUCGACCUUUAGUACCGGUUCGUGCCACGAACCGGUACUAAAGGUGCUGGAGGGGCCCCAGACUGACAACACCCUGCCACCACUCUUUUUAGUACCGGUUCGUGGCACGAACCGGUACUAAAGGUUCGCCACG
tae-miR1117	UAGUACCGGUUCGUGCCACGAACC	24	tae-miR1117	UAGUACCGGUUCGUGGCACGAACC	1	F1NBZEY02JNR9O	103	20	43	5'	153	-99	56.2092	1.15116	GGUUUAUGUAGGUCGACCUUUAGUACCGGUUCGUGCCACGAACCGGUACUAAAGGUGCUGGAGGGGCCCCAGACUGACAACACCCUGCCACCACUCUUUUUAGUACCGGUUCGUGGCACGAACCGGUACUAAAGGUUCGCCACGAACCGGGAC
tae-miR1117	UAGUACCGGUUCGUGCCACGAACC	24	tae-miR1117	UAGUACCGGUUCGUGGCACGAACC	1	F1NBZEY02JNR9O	369	20	43	5'	153	-97.8	56.2092	1.13721	CCCGGUUCGUGGCGAACCUUUAGUACCGGUUCGUGCCACGAACCGGUACUAAAAAGAGUGGUGGCAGGGUGUUGUCAGUCUGGGGCCCCUCCAGCACCUUUAGUACCGGUUCGUGGCACGAACCGGUACUAAAGGUCGACCUACAUAAACCCU
tae-miR1117	UAGUACCGGUUCGUGGCACGAACC	24	tae-miR1117	UAGUACCGGUUCGUGGCACGAACC	0	F1NBZEY02FJYSX	398	91	114	3'	129	-61.9	54.2636	0.884286	AGGACGACCUUUAGUACCGGUUCAUGGCACAAACCGGUACUAAAGGUGCUGGAGGGGCCCCACUCUGACAACAUCCUGCCACCACUCUCAUUAGUACCGGUUCGUGGCACGAACCGGUGCUAAACUGA
tae-miR1117	UAGUACCGGUUCAUGGCACAAACC	24	tae-miR1117	UAGUACCGGUUCGUGGCACGAACC	2	F1NBZEY02FJYSX	389	20	43	5'	138	-62.7	52.1739	0.870833	GGUUUAUAUAGGACGACCUUUAGUACCGGUUCAUGGCACAAACCGGUACUAAAGGUGCUGGAGGGGCCCCACUCUGACAACAUCCUGCCACCACUCUCAUUAGUACCGGUUCGUGGCACGAACCGGUGCUAAACUGA
tae-miR1117	UAGUACCGGUUCGUGGCACGAACC	24	tae-miR1117	UAGUACCGGUUCGUGGCACGAACC	0	F1NBZEY02HU1S1	220	90	113	3'	134	-83.6	53.7313	1.16111	AGGACGACCUUUAGUACCGGUUCGUGCCACAAACCGGUACUAAAGGUGCUGGAAGGGCCCCAUCUGACAACAUCCUGCCACCAUUUUCUUUAGUACCGGUUCGUGGCACGAACCGGUGCUAAAGGUUCACCAGG
tae-miR1117	UAGUACCGGUUUGUGGCACGAACC	24	tae-miR1117	UAGUACCGGUUCGUGGCACGAACC	1	F1NBZEY02HU1S1	210	90	113	3'	134	-82.9	52.2388	1.18429	UGGUGAACCUUUAGCACCGGUUCGUGCCACGAACCGGUACUAAAGAAAAUGGUGGCAGGAUGUUGUCAGAUGGGGCCCUUCCAGCACCUUUAGUACCGGUUUGUGGCACGAACCGGUACUAAAGGUCGUCCUAU
tae-miR1117	UAGUACCGGUUCGUGCCACAAACC	24	tae-miR1117	UAGUACCGGUUCGUGGCACGAACC	2	F1NBZEY02HU1S1	211	20	43	5'	152	-88	51.9737	1.11392	GGUUUAUAUAGGACGACCUUUAGUACCGGUUCGUGCCACAAACCGGUACUAAAGGUGCUGGAAGGGCCCCAUCUGACAACAUCCUGCCACCAUUUUCUUUAGUACCGGUUCGUGGCACGAACCGGUGCUAAAGGUUCACCAGGAACCGGUAC
tae-miR1117	UAGCACCGGUUCGUGCCACGAACC	24	tae-miR1117	UAGUACCGGUUCGUGGCACGAACC	2	F1NBZEY02HU1S1	201	20	43	5'	152	-85.3	51.9737	1.07975	ACCGGUUCCUGGUGAACCUUUAGCACCGGUUCGUGCCACGAACCGGUACUAAAGAAAAUGGUGGCAGGAUGUUGUCAGAUGGGGCCCUUCCAGCACCUUUAGUACCGGUUUGUGGCACGAACCGGUACUAAAGGUCGUCCUAUAUAAACCCU
tae-miR1117	UAGUACCGGUUCGUGGCACGAACC	24	tae-miR1117	UAGUACCGGUUCGUGGCACGAACC	0	F1NBZEY01BEN1Q	42	20	43	5'	93	-51.1	58.0645	0.946296	CAUCCUGCCACCACUCACUUUAGUACCGGUUCGUGGCACGAACCGGUGCUAAAGGUUCGCCACGAACCGGUACUAAUGAGAGCGGCCCGGCUA
tae-miR1117	UAGUACCGGUUCGUGGCACGAACC	24	tae-miR1117	UAGUACCGGUUCGUGGCACGAACC	0	F1NBZEY01CFXVM	84	20	43	5'	93	-51.1	58.0645	0.946296	CAUCCUGCCACCACUCACUUUAGUACCGGUUCGUGGCACGAACCGGUGCUAAAGGUUCGCCACGAACCGGUACUAAUGAGAGCGGCCCGGCUA
tae-miR1117	UAGUACCGGUUCGUGGCACGAACC	24	tae-miR1117	UAGUACCGGUUCGUGGCACGAACC	0	F1NBZEY01C9EY2	42	20	43	5'	93	-51.1	58.0645	0.946296	CAUCCUGCCACCACUCACUUUAGUACCGGUUCGUGGCACGAACCGGUGCUAAAGGUUCGCCACGAACCGGUACUAAUGAGAGCGGCCCGGCUA
tae-miR1117	UAGUACCGGUUCGUGGCACGAACC	24	tae-miR1117	UAGUACCGGUUCGUGGCACGAACC	0	F1NBZEY01DBY0D	42	20	43	5'	93	-51.1	58.0645	0.946296	CAUCCUGCCACCACUCACUUUAGUACCGGUUCGUGGCACGAACCGGUGCUAAAGGUUCGCCACGAACCGGUACUAAUGAGAGCGGCCCGGCUA
tae-miR1117	UAGUACCGGUUCGUGGCACGAACC	24	tae-miR1117	UAGUACCGGUUCGUGGCACGAACC	0	F1NBZEY01DZJ6K	240	20	43	5'	93	-44.5	58.0645	0.824074	CACCCUGCCACCACCCUCCUUAGUACCGGUUCGUGGCACGAACCGGUACUAUAGGUUCGCCACGAACCAGUACUAAUGAGAACGGCCGGCUAG
tae-miR1117	UAGUACCGGUUCAUGGCACGAACC	24	tae-miR1117	UAGUACCGGUUCGUGGCACGAACC	1	F1NBZEY01C7BPK	102	20	43	5'	117	-78.5	52.1368	1.28689	CGGGGCCCCACGAUCACCUUUAGUACCGGUUCAUGGCACGAACCGGUACUAAAGGUCUAACCUUUAGUACCGGUUCGUGCCAUGAACCGAUACUAAAGGGGUCUGACCUAUAGUACC
tae-miR1117	UAGUACCGGUUCGUGCCAUGAACC	24	tae-miR1117	UAGUACCGGUUCGUGGCACGAACC	2	F1NBZEY01C7BPK	534	55	78	3'	99	-75.1	49.4949	1.53265	UCAGACCCCUUUAGUAUCGGUUCAUGGCACGAACCGGUACUAAAGGUUAGACCUUUAGUACCGGUUCGUGCCAUGAACCGGUACUAAAGGUGAUCGUGG
tae-miR1117	UAGUACCGGUUCGUGCCAUGAACC	24	tae-miR1117	UAGUACCGGUUCGUGGCACGAACC	2	F1NBZEY01C7BPK	111	55	78	3'	99	-76.2	49.4949	1.5551	ACGAUCACCUUUAGUACCGGUUCAUGGCACGAACCGGUACUAAAGGUCUAACCUUUAGUACCGGUUCGUGCCAUGAACCGAUACUAAAGGGGUCUGACC
tae-miR1117	UAGUAUCGGUUCAUGGCACGAACC	24	tae-miR1117	UAGUACCGGUUCGUGGCACGAACC	2	F1NBZEY01C7BPK	525	20	43	5'	117	-81.7	52.1368	1.33934	UACUAUAGGUCAGACCCCUUUAGUAUCGGUUCAUGGCACGAACCGGUACUAAAGGUUAGACCUUUAGUACCGGUUCGUGCCAUGAACCGGUACUAAAGGUGAUCGUGGGGCCCCGGC
tae-miR1117	UAGUACCGGUUCGUGGCACGAACC	24	tae-miR1117	UAGUACCGGUUCGUGGCACGAACC	0	F1NBZEY01BFK57	611	20	43	5'	97	-54.6	57.732	0.975	CAUCCUGCCACCACUCUCAUUAGUACCGGUUCGUGGCACGAACCGGUGCUAAAGGUUCGCCACGAACCGGUACUAAUGAAAGCGGCCCGGCUAUCCG
tae-miR1117	UAGUACCGGUUCGUGGCACGAACC	24	tae-miR1117	UAGUACCGGUUCGUGGCACGAACC	0	F1NBZEY01ATKXG	186	20	43	5'	93	-51.1	56.9892	0.964151	CAUCCUGCCACCACUCACUUUAGUACCGGUUCGUGGCACGAACCGAUGCUAAAGGUUCGCCACGAACCGGUACUAAUGAGAGCGGCCCGGCUA
tae-miR1117	UAGUACCGGUUCGUGGGACGAACC	24	tae-miR1117	UAGUACCGGUUCGUGGCACGAACC	1	F1NBZEY01CKLS9	222	20	43	5'	93	-42.8	56.9892	0.807547	CAUCCUGCCACCACUCUCAUUAGUACCGGUUCGUGGGACGAACCGGUGCUAAAGGUUCGCCACGAACCGGUACUAAAGAGCUCCUCCCGCCUA
tae-miR1117	UAGUACCAGUUCGUGGCACGAACC	24	tae-miR1117	UAGUACCGGUUCGUGGCACGAACC	1	F1NBZEY01EGQRT	264	20	43	5'	98	-46.2	56.1224	0.84	CAUCCUGCCAUCACUCUCAUUAGUACCAGUUCGUGGCACGAACCGGUGCUUAAAGGUUCGCCACGAACCGGUACUAAUGAAAGCGGCCCGGCUAGCCG
tae-miR1117	UAGUACCGGUUCGUGGCACGAACC	24	tae-miR1117	UAGUACCGGUUCGUGGCACGAACC	0	F1NBZEY01EI3HT	36	90	113	3'	134	-92	58.9552	1.16456	GGUUGGCCCUUUAGUACCGGUUUGUGCCACGAACCAGUACUAAAGGUGAUCGUGGGGCCCCGGCCUGACGCCAGCCUGCCACCACCCCUUUAGUACCGGUUCGUGGCACGAACCGGUACUAAAGGUUCAACACG
tae-miR1117	UAGUACCGGUUCGUGCCACGAACC	24	tae-miR1117	UAGUACCGGUUCGUGGCACGAACC	1	F1NBZEY01EI3HT	928	20	43	5'	152	-103.3	58.5526	1.16067	GCCGGUUCGUGUUGAACCUUUAGUACCGGUUCGUGCCACGAACCGGUACUAAAGGGGUGGUGGCAGGCUGGCGUCAGGCCGGGGCCCCACGAUCACCUUUAGUACUGGUUCGUGGCACAAACCGGUACUAAAGGGCCAACCUUUAGUACCGG
tae-miR1117	UAGUACCGGUUUGUGCCACGAACC	24	tae-miR1117	UAGUACCGGUUCGUGGCACGAACC	2	F1NBZEY01EI3HT	27	20	43	5'	152	-93.8	57.2368	1.07816	GGUACUAAAGGUUGGCCCUUUAGUACCGGUUUGUGCCACGAACCAGUACUAAAGGUGAUCGUGGGGCCCCGGCCUGACGCCAGCCUGCCACCACCCCUUUAGUACCGGUUCGUGGCACGAACCGGUACUAAAGGUUCAACACGAACCGGCAU
tae-miR1117	UAGUACUGGUUCGUGGCACAAACC	24	tae-miR1117	UAGUACCGGUUCGUGGCACGAACC	2	F1NBZEY01EI3HT	937	90	113	3'	134	-96.8	57.4627	1.25714	UGUUGAACCUUUAGUACCGGUUCGUGCCACGAACCGGUACUAAAGGGGUGGUGGCAGGCUGGCGUCAGGCCGGGGCCCCACGAUCACCUUUAGUACUGGUUCGUGGCACAAACCGGUACUAAAGGGCCAACCUU
tae-miR1117	UAGUACCGGUUCGUGGCACGAACC	24	tae-miR1117	UAGUACCGGUUCGUGGCACGAACC	0	F1NBZEY01AWSZ7	158	59	82	3'	103	-58.3	51.4563	1.1	GAUAGCCCAUUAGUACCCGGUUCGUGGCACGAACCGGUACUAAUGGGGGUUUGAGGCAUUAGUACCGGUUCGUGGCACGAACCAGUACUAAAGGUCCCAUUUU
tae-miR1117	UAGUACUGGUUCGUGCCACGAACC	24	tae-miR1117	UAGUACCGGUUCGUGGCACGAACC	2	F1NBZEY01AWSZ7	348	20	43	5'	171	-84.3	53.2164	0.926374	AGUUUGAAAAAUGGGACCUUUAGUACUGGUUCGUGCCACGAACCGGUACUAAUGCCUCAAACCCCCAUUAGUACCGGUUCGUGCCACGAACCGGGUACUAAUGGGCUAUCGCAUCCACGUUACGUACCGGUUCGUGGCACCAACCGGGUACUAACGUUCGCCUUUGCCGGU
tae-miR1117	UAGUACCGGUUCGUGGCACGAACC	24	tae-miR1117	UAGUACCGGUUCGUGGCACGAACC	0	F1NBZEY01C5AN0	60	91	114	3'	135	-70.6	53.3333	0.980556	AGGACGAUCUUUAGUACCGGUUCGUGAUACGACCUGGUACUAAAGGUGCUGGGGGGGCCCCAGACUGACAACAUCCUGCCACCACUCUAAUUAGUACCGGUUCGUGGCACGAACCGGUGCUAAAGGUUUGCCAAA
tae-miR1117	UAGUACCGGUUCGUGGCACGAACC	24	tae-miR1117	UAGUACCGGUUCGUGGCACGAACC	0	F1NBZEY01EW4CE	13	20	43	5'	97	-55	55.6701	1.01852	AAUCCUGCCACCACUCACUUUAGUACCGGUUCGUGGCACGAACCGGUAGGAGAAAGGUUACGGCCACGAACCGGUACUAAUGAGAGCGGUCGGCUAG
tae-miR1117	UAGUACCGGUUCGUGGCACGAACC	24	tae-miR1117	UAGUACCGGUUCGUGGCACGAACC	0	F1NBZEY01DCVAU	107	20	43	5'	154	-103.1	59.0909	1.13297	CGCUUCGUCGUUGGAACCUUUAGUACCGGUUCGUGGCACGAACCGGGUACUAAACGGGGGUGGUGGGCAGGCUGGCGUCAGCCGGGGCCCACGAUCACCUUUAGUACCGGUUCGUGCCAUGAACCGGUACUAAAGGGGUCUGACCUAUAGUACC
tae-miR1117	UAGUACCGGUUCAUGGCACGAACC	24	tae-miR1117	UAGUACCGGUUCGUGGCACGAACC	1	F1NBZEY01DCVAU	316	20	43	5'	154	-88.1	58.4416	0.978889	UACUAUAGGUCAGACCCCUUUAGUACCGGUUCAUGGCACGAACCGGUACUAAAGGUGAUCGUGGGCCCCGGCUGACGCCAGCCUGCCCACCACCCCCGUUUAGUACCCGGUUCGUGCCACGAACCGGUACUAAAGGUUCCAACGACGAAGCGAC
tae-miR1117	UAGUACCGGUUCGUGCCAUGAACC	24	tae-miR1117	UAGUACCGGUUCGUGGCACGAACC	2	F1NBZEY01DCVAU	116	92	115	3'	136	-101.9	60.2941	1.24268	GUUGGAACCUUUAGUACCGGUUCGUGGCACGAACCGGGUACUAAACGGGGGUGGUGGGCAGGCUGGCGUCAGCCGGGGCCCACGAUCACCUUUAGUACCGGUUCGUGCCAUGAACCGGUACUAAAGGGGUCUGACC
tae-miR1117	UAGUACCGGUUCGUGGCACGAACC	24	tae-miR1117	UAGUACCGGUUCGUGGCACGAACC	0	F1NBZEY01BE75V	130	20	43	5'	95	-42.5	56.8421	0.787037	CAUCCUGCCACCACUCUAAUUAGUACCGGUUCGUGGCACGAACCGGUGCUAAAGGUUUGCCAAACCGGUACUAAUGAGAGCGGCCCGGCUAGCCG
tae-miR1117	UAGUACCGGUUCGUGGCACGAACC	24	tae-miR1117	UAGUACCGGUUCGUGGCACGAACC	0	F1NBZEY01C0HLI	274	20	43	5'	93	-51.1	58.0645	0.946296	CAUCCUGCCACCACUCACUUUAGUACCGGUUCGUGGCACGAACCGGUGCUAAAGGUUCGCCACGAACCGGUACUAAUGAGAGCGGCCCGGCUA
tae-miR1117	UAGUACCGGUUCGUGGCACGAACC	24	tae-miR1117	UAGUACCGGUUCGUGGCACGAACC	0	F1NBZEY01DXGXP	42	20	43	5'	93	-51.1	58.0645	0.946296	CAUCCUGCCACCACUCACUUUAGUACCGGUUCGUGGCACGAACCGGUGCUAAAGGUUCGCCACGAACCGGUACUAAUGAGAGCGGCCCGGCUA
tae-miR1117	UAGUACCGGUUCGUGGCACGAACC	24	tae-miR1117	UAGUACCGGUUCGUGGCACGAACC	0	F1NBZEY01BOY1Z	1	6	29	5'	83	-45	55.4217	0.978261	UCAGAUUAGUACCGGUUCGUGGCACGAACCGGUGCUAAAGGUUCGCCACGAACCGGUACUAAUGAAAGCGGCCUGGCUAGCCA
tae-miR1117	UAGUACCGGUUCGUGGCACGAACC	24	tae-miR1117	UAGUACCGGUUCGUGGCACGAACC	0	F1NBZEY01A60I6	8	20	43	5'	104	-51	59.6154	0.822581	CAUCCUGCCACCACUCACUUUAGUACCGGUUCGUGGCACGAACCCGGGUCGGAGAAAAGGGUUCGGACCCACGAACCGGGUACCUAAUGAGAGCGGUCGGCUAG
tae-miR1117	UAGUACCGGUUCGUGGCACGAACC	24	tae-miR1117	UAGUACCGGUUCGUGGCACGAACC	0	F1NBZEY01DSM82	9	20	43	5'	94	-52.8	56.383	0.996226	CAUCCUGCCACCACUCACUUUAGUACCGGUUCGUGGCACGAACCGGUGAGAAAGGUUACGCCACGAACCGGUACUAAUGAGAGCGGUCGGCUAG
tae-miR1117	UAGUACCGGUUCGUGGCACGAACC	24	tae-miR1117	UAGUACCGGUUCGUGGCACGAACC	0	F1NBZEY01EDUML	278	20	43	5'	97	-54.6	58.7629	0.957895	CAUCCUGCCACCACUCUCAUUAGUACCGGUUCGUGGCACGAACCGGUGCUAAAGGUUCGCCACGAACCGGUACUAAUGAAAGCGGCCCGGCUAGCCG
tae-miR1117	UAGUACCGGUUCGUGGCACGAACC	24	tae-miR1117	UAGUACCGGUUCGUGGCACGAACC	0	F1NBZEY01BFLA3	281	20	43	5'	97	-54.6	58.7629	0.957895	CAUCCUGCCACCACUCUCAUUAGUACCGGUUCGUGGCACGAACCGGUGCUAAAGGUUCGCCACGAACCGGUACUAAUGAAAGCGGCCCGGCUAGCCG
tae-miR1117	UAGUACCGGUUCGUGGCACGAACC	24	tae-miR1117	UAGUACCGGUUCGUGGCACGAACC	0	F1NBZEY01C3346	1	7	30	5'	140	-78.2	53.5714	1.04267	UCAGCUUUAGUACCGGUUCGUGGCACGAACCGGUACUAAAGGUGCUGGUGGGGCCCUAGACUGACAACAUCCUGCCACCACUCUCAUUAGUACCGGUUUGUGGCACGAACCGGUGCUAAAAGUUCGGCAAGAACUGAAGG
tae-miR1117	UAGUACCGGUUCGUGCCACGAACC	24	tae-miR1117	UAGUACCGGUUCGUGGCACGAACC	1	F1NBZEY01C3346	327	91	114	3'	130	-61.5	53.8462	0.878571	UGCCGAACUUUUAGCACCGGUUCGUGCCACAAACCGGUACUAAUGAGAGUGGUGGCAGGAUGUUGUCAGUCUAGGGCCCCACCAGCACCUUUAGUACCGGUUCGUGCCACGAACCGGUACUAAAGCUGA
tae-miR1117	UAGUACCGGUUUGUGGCACGAACC	24	tae-miR1117	UAGUACCGGUUCGUGGCACGAACC	1	F1NBZEY01C3346	1	87	110	3'	131	-75.7	54.1985	1.0662	UCAGCUUUAGUACCGGUUCGUGGCACGAACCGGUACUAAAGGUGCUGGUGGGGCCCUAGACUGACAACAUCCUGCCACCACUCUCAUUAGUACCGGUUUGUGGCACGAACCGGUGCUAAAAGUUCGGCAAG
tae-miR1117	UAGUACCGGUUCGUGGCACGAACC	24	tae-miR1117	UAGUACCGGUUCGUGGCACGAACC	0	F1ADE5F01EJGB1	178	20	43	5'	152	-77.9	55.9211	0.916471	GGUUUAUAUAGGACGACCUUUAGUACCGGUUCGUGGCACGAACCGGUACCUGAAGGUGCUGGAGGGGCCCCAUCUGACUACAUCCUGCCACCACUCUCAUUAGUACCGGUUCGUGGGACAACCGGUGCUAAAGGUUCGCCACGAACCGGGUA
tae-miR1117	UAGUACCGGUUCGUGGCACGAACC	24	tae-miR1117	UAGUACCGGUUCGUGGCACGAACC	0	F1ADE5F01CRCGM	60	91	114	3'	135	-76.1	56.2963	1.00132	AGGACGACCUUUAGUACCGGUUCGUGCCAAGAACCGGCACUAAAGGUGCUGGAGGGGGCCCAGACUGACAACAUCCUGCCACCACUCUCAUUAGUACCGGUUCGUGGCACGAACCGGUGCUAAAAGGGUUAGCCA
tae-miR1117	UAGUACCGGUUCGUGCCAAGAACC	24	tae-miR1117	UAGUACCGGUUCGUGGCACGAACC	2	F1ADE5F01CRCGM	51	20	43	5'	155	-80.9	55.4839	0.940698	GGUUUAUGUAGGACGACCUUUAGUACCGGUUCGUGCCAAGAACCGGCACUAAAGGUGCUGGAGGGGGCCCAGACUGACAACAUCCUGCCACCACUCUCAUUAGUACCGGUUCGUGGCACGAACCGGUGCUAAAAGGGUUAGCCACGGAACCGGUA
tae-miR1117	UAGUACCGGUUCGUGGCACGAACC	24	tae-miR1117	UAGUACCGGUUCGUGGCACGAACC	0	F1ADE5F01CRH6V	691	20	43	5'	93	-48.5	54.8387	0.95098	ACUAAAGGCCACAAUCUCUUUAGUACCGGUUCGUGGCACGAACCGGUACUAAAGGUUCGCCACGAACCGGUACUAAUGAGCGCCGCCCGCCUA
tae-miR1117	UAGUACCGGUUCGUGGCACGAACC	24	tae-miR1117	UAGUACCGGUUCGUGGCACGAACC	0	F1ADE5F01A7N21	399	94	117	3'	138	-61.5	57.2464	0.778481	UAGGACGACCUUUAGACCGGUUCGUGGAUACGACCCGGGUACUAAAGGGUGCUGGAGGGGCCCCGGACUGACAACAUCCUGCCACCACUCACUUUAGUACCGGUUCGUGGCACGAACCGGUGUCUAAAAGGACCGGUA
tae-miR1117	UAGUACCGGUUCGUGGCACGAACC	24	tae-miR1117	UAGUACCGGUUCGUGGCACGAACC	0	F1ADE5F01EE553	129	93	116	3'	137	-75.6	55.4745	0.994737	AGGACGACCUUUAGUACCGGUUCGUGAUACGACCCGGUACUAAAGGUGCUGGAGGGGCCCCGGACUGACAACAUCCUGCCACCACUUCACUUUUAGUACCGGUUCGUGGCACGAACCGGUGCUAAAAGUUCACCACG
tae-miR1117	UAGUACCGGUUCGUGGCACGAACC	24	tae-miR1117	UAGUACCGGUUCGUGGCACGAACC	0	F1ADE5F01DIDCS	436	91	114	3'	135	-91.6	59.2593	1.145	AGGAGGACCUAUAGUACCGGUUCGUGGCACGAACCGGUACUAAAGGUGCCGGGUGGGGCCCAGACUGGCAACAUCCUGCCACCACCCUCAUUAGUACCGGUUCGUGGCACGAACCGGUGCUAAAGGUUAGCCACG
tae-miR1117	UAGUACCGGUUCGUGGCACGAACC	24	tae-miR1117	UAGUACCGGUUCGUGGCACGAACC	0	F1ADE5F01DIDCS	427	20	43	5'	153	-92.1	56.2092	1.07093	UUUAUAUGUAGGAGGACCUAUAGUACCGGUUCGUGGCACGAACCGGUACUAAAGGUGCCGGGUGGGGCCCAGACUGGCAACAUCCUGCCACCACCCUCAUUAGUACCGGUUCGUGGCACGAACCGGUGCUAAAGGUUAGCCACGAACCGGUAC
tae-miR1117	UAGUACCGGUUCGUGGCACGAACC	24	tae-miR1117	UAGUACCGGUUCGUGGCACGAACC	0	F1ADE5F01E3QET	103	20	43	5'	122	-74.9	52.459	1.17031	CCAGCCUGCCAUCACCCCUUUAGUACCGGUUCGUGGCACGAACCGGUACUAAAGGUUCAACACGGACUAUAGUACCGGUUUGUGCCAUGAACCGGUACUAAAGGGUCUGACCUAUAGUACCG
tae-miR1117	UAGUACCGGUUCGUGCCACGAACC	24	tae-miR1117	UAGUACCGGUUCGUGGCACGAACC	1	F1ADE5F01E3QET	411	20	43	5'	152	-87.4	61.1842	0.939785	UAUAGUCCGUGUUGAACCUUUAGUACCGGUUCGUGCCACGAACCGGUACUAAAGGGGUGAUGGCAGGCUGGCGUCGGGCCGGGGCCCCAGGAUCACCUUCAGUACCGGUUCGUGUCACAAACCGGUACUAAAGGCUGGCGUCGGGCCGGGGC
tae-miR1117	UAGUACCGGUUCAUGGCACAAACC	24	tae-miR1117	UAGUACCGGUUCGUGGCACGAACC	2	F1ADE5F01E3QET	326	56	79	3'	100	-59.4	47	1.26383	AAAUUGCCCUAUAGUGCCGGUUUGUGUCACAAACCGGUACUAUAGGUCAGACCCUUUAGUACCGGUUCAUGGCACAAACCGGUACUAUAGUCCGUGUUGA
tae-miR1117	UAGUACCGGUUCGUGGCACGAACC	24	tae-miR1117	UAGUACCGGUUCGUGGCACGAACC	0	F1ADE5F01CJ7TL	370	89	112	3'	133	-73.7	56.391	0.982667	AGGACGACCUUUAGUACCGGUUCGUGAUACGACCCGGUACUAAAGGUGCUGGAGGGCCCGGACUGACAACAUCCUGCCACCACUCACUUUAGUACCGGUUCGUGGCACGAACCGGUGCUAAAGGACCGGUACU
tae-miR1117	UAGUACCGGUUCGUGGCACGAACC	24	tae-miR1117	UAGUACCGGUUCGUGGCACGAACC	0	F1ADE5F01CWPYH	232	20	43	5'	93	-43.5	55.914	0.836538	CAUCCUGCCACCACUCACUUUAGUACCGGUUCGUGGCACGAACCGGUGCUAAAGGUUCACCACGAACCGGUACUAAUGAGAGCAGCCCGGCUA
tae-miR1117	UAGUACCGGUUCGUGGCACGAACC	24	tae-miR1117	UAGUACCGGUUCGUGGCACGAACC	0	F1ADE5F01BQ0PT	286	20	43	5'	117	-76.1	52.9915	1.22742	CGAGGGGUGUGAUGGCCCAUUAGUACCGGUUCGUGGCACGAACCGGUACUAAAGGUUAGACCUUUAGUACUGCUUCGUGCCACGAACCGGUACUGAUGGUGUUGAGUACCACGAAAC
tae-miR1117	UAGUACCGGUUCGUGCCACGAACC	24	tae-miR1117	UAGUACCGGUUCGUGGCACGAACC	1	F1ADE5F01BQ0PT	207	55	78	3'	99	-62	51.5152	1.21569	CUCAACACCAUCAGUACCGGUUCGUGGCACGAAGCAGUACUAAAGGUCUAACCUUUAGUACCGGUUCGUGCCACGAACCGGUACUAAUGGGCCAUCACA
tae-miR1117	UAGUACCGGUUCGUGGCACGAACC	24	tae-miR1117	UAGUACCGGUUCGUGGCACGAACC	0	F1ADE5F01EIHWV	427	59	82	3'	103	-64.7	51.4563	1.22075	UCUAAACCGUAUAGUACCGGUUCGUGCCACGAACCGGUAAUAAACGGGGGACCAAGCCUUAGUACCGGUUCGUGGCACGAACCGGUACUAAAAUGGGCCAAUU
tae-miR1117	UAGUACCGGUUCGUGCCACGAACC	24	tae-miR1117	UAGUACCGGUUCGUGGCACGAACC	1	F1ADE5F01EIHWV	190	20	43	5'	245	-141.7	53.4694	1.08168	GUUUGAAAAUUGGCCCAUUUUAGUACCGGUUCGUGCCACGAACCGGUACUAAGGCUUGGUCCCCCGUUUAUUACCGGUUCGUGGCACGAACCGGUACUAUACGGUUUAGACCUUUUAGUACCGGUUGGUAACCACAAACCGGUACUAAGGGGCUACGUGGGACCCGGCUGACGCAGCCUGCCAACUACCCCUUUAGACCGGUUCGUGGCACGAACCGGUACUAAAGGCUUCAACUCGAACCGGUA
tae-miR1117	UAGUACCGGUUCGUGCCACGAACC	24	tae-miR1117	UAGUACCGGUUCGUGGCACGAACC	1	F1ADE5F01EIHWV	418	20	43	5'	117	-67.1	48.7179	1.17719	ACUAAAAGGUCUAAACCGUAUAGUACCGGUUCGUGCCACGAACCGGUAAUAAACGGGGGACCAAGCCUUAGUACCGGUUCGUGGCACGAACCGGUACUAAAAUGGGCCAAUUUUCAA
tae-miR1117	UAGUACCGGUUCGUGCCACGAACC	24	tae-miR1117	UAGUACCGGUUCGUGGCACGAACC	1	F1ADE5F01EIHWV	294	20	43	5'	151	-75.8	54.9669	0.913253	CCGGUUCGAGUUGAAGCCUUUAGUACCGGUUCGUGCCACGAACCGGUCUAAAGGGGUAGUUGGCAGGCUGCGUCAGCCGGGUCCCACGUAGCCCCUUAGUACCGGUUUGUGGUUACCAACCGGUACUAAAAGGUCUAAACCGUAUAGUACC
tae-miR1117	UAGUACCGGUUCGUGGGACGAACC	24	tae-miR1117	UAGUACCGGUUCGUGGCACGAACC	1	F1ADE5F01CVELD	168	20	43	5'	93	-42.8	56.9892	0.807547	CAUCCUGCCACCACUCUCAUUAGUACCGGUUCGUGGGACGAACCGGUGCUAAAGGUUCGCCACGAACCGGUACUAAAGAGCUCCUCCCGCCUA
tae-miR1117	UAGUACCGGUUCGUGGCACGAACC	24	tae-miR1117	UAGUACCGGUUCGUGGCACGAACC	0	F1ADE5F01ALHH0	120	90	113	3'	134	-83.8	58.9552	1.06076	UGUUGAACCUUUAGUACCGGUUCGUGGUACAAACCGGUACUAAAGGGGUGGUGGCAGGCUGGCGUCAGGCCGGGGCCCCACGAUCACCUUUAGUACCGGUUCGUGGCACGAACCGGUACUAAAGGGGGCUGACC
tae-miR1117	UAGUACCGGUUCGUGCCACGAACC	24	tae-miR1117	UAGUACCGGUUCGUGGCACGAACC	1	F1ADE5F01ALHH0	373	20	43	5'	152	-81.5	56.5789	0.947674	UACUAUAGGUCAGCCCCCUUUAGUACCGGUUCGUGCCACGAACCGGUACUAAAGGUGAUCGUGGGGCCCCGGCCUGACGCCAGCCUGCCACCACCCCUUUAGUACCGGUUUGUACCACGAACCGGUACUAAAGGUUCAACACAAACCGGCAU
tae-miR1117	UAGUACCGGUUCGUGGUACAAACC	24	tae-miR1117	UAGUACCGGUUCGUGGCACGAACC	2	F1ADE5F01ALHH0	111	20	43	5'	152	-87.5	57.8947	0.994318	GCCGGUUUGUGUUGAACCUUUAGUACCGGUUCGUGGUACAAACCGGUACUAAAGGGGUGGUGGCAGGCUGGCGUCAGGCCGGGGCCCCACGAUCACCUUUAGUACCGGUUCGUGGCACGAACCGGUACUAAAGGGGGCUGACCUAUAGUACC
tae-miR1117	UAGUACCGGUUCGUGGCACGAACC	24	tae-miR1117	UAGUACCGGUUCGUGGCACGAACC	0	F1ADE5F01D5OEH	365	90	113	3'	134	-98.8	57.4627	1.28312	UGUUGAACCUUUAGUACCGGUUCGUGGCACGAACCGGUACUAAAGGGGUGGUGGCAGGCUGGCGUCAGGCCGGGGCCCCACGAUCACCUUUAGUACCGGUUCGUGGCACGAACCGGUACUAAAGGUCUAACCUU
tae-miR1117	UAGUACCGGUUCGUGGCACGAACC	24	tae-miR1117	UAGUACCGGUUCGUGGCACGAACC	0	F1ADE5F01D5OEH	356	20	43	5'	152	-103.3	57.2368	1.18736	GCCGGUUUGUGUUGAACCUUUAGUACCGGUUCGUGGCACGAACCGGUACUAAAGGGGUGGUGGCAGGCUGGCGUCAGGCCGGGGCCCCACGAUCACCUUUAGUACCGGUUCGUGGCACGAACCGGUACUAAAGGUCUAACCUUUAGUACCGA
tae-miR1117	UAGUACCGGUUCGUGCCACGAACC	24	tae-miR1117	UAGUACCGGUUCGUGGCACGAACC	1	F1ADE5F01D5OEH	27	134	157	3'	178	-111.4	55.0562	1.13673	UCACUCCCCUUUAGUACCGUUUCAUGGCACGAAUCGGUACUAAAGGUUAGACCUUUAGUACCGGUUCGUGCCACGAACCGGUACUAAAGGUGAUCGUGGGGCCCCGGCCUGACGCCAGCCUGCCACCACCCCUUUAGUACCGGUUCGUGCCACGAACCGGUACUAAAGGUUCAACACA
tae-miR1117	UAGUAGCGGUUCGUGCCACGAACC	24	tae-miR1117	UAGUACCGGUUCGUGGCACGAACC	2	F1ADE5F01BGDI9	286	55	78	3'	99	-58.6	50.5051	1.172	UCAGACCCCUUUAGUACCGGUUCAUGGCACGAUCCGGUACUAAAGGUUAGACCUUUAGUAGCGGUUCGUGCCACGAACCGGUACUAAAUGUGAUCGUGG
tae-miR1117	UAGUACCGGUUCGUGGCACGAACC	24	tae-miR1117	UAGUACCGGUUCGUGGCACGAACC	0	F1ADE5F01EOSL0	16	90	113	3'	134	-84.6	55.9701	1.128	UGUUAGACCUUUAGUACCGGUUUGUGUCACAAACCGUCACUAAAGGGGCUCGUGGGGCCCUGGCCUGACGCCAGCCUGCCACCACCCCUUUAGUACCGGUUCGUGGCACGAACCGGUACUAAAGGUUCAUUAGG
tae-miR1117	UAGUACCGGUUCGUGGCACGAACC	24	tae-miR1117	UAGUACCGGUUCGUGGCACGAACC	0	F1ADE5F01BMM3Q	16	90	113	3'	134	-80.8	55.2239	1.09189	UGUUAGACCUUUAGUACCGGUUUGUGUCACAAACCGUCACUAAAGGGGCUCGUGGGGCCCUGGCCUGACGCCAGCCUGCCACCACCCCUUUAGUACCGGUUCGUGGCACGAACCCGGUACUAAAGGUUCAUUUA
tae-miR1117	UAGUACCGGUUCGUGGCACGAACC	24	tae-miR1117	UAGUACCGGUUCGUGGCACGAACC	0	F1ADE5F01BXM90	372	90	113	3'	134	-73.2	56.7164	0.963158	AGGACGACCUUUAGUACCGGUUCGUGAUACGACCCGGUACUAAAGGUGCUGGAGGGCCCCGGACUGACAACAUCCUGCCACCACUCACUUUAGUACCGGUUCGUGGCACGAACCGGUGCUAAAGGACCGGUACU
tae-miR1117	UAGUACCGGUUCGUGGCACGAACC	24	tae-miR1117	UAGUACCGGUUCGUGGCACGAACC	0	F1ADE5F01AWU4A	140	20	43	5'	97	-57.1	56.701	1.03818	CAUCCUGCCACCACUCUCAUUAGUACCGGUUCGUGGCACGAACCGGUGUUAAAGGUUCGCCACGAACCGGUACUAAUGUAAGUGGCCCGGCUAGCCG
tae-miR1117	UAGUACCGGUUCGUGGCACGAACC	24	tae-miR1117	UAGUACCGGUUCGUGGCACGAACC	0	F1ADE5F01A98QG	139	91	114	3'	135	-71	56.2963	0.934211	AGGACGACCUUUAGUACCAGUUCGUGAUACGACCCGGUACUAAAGGUGCUGGAGGGGCCCCGGACUGACAACAUCCUGCCACCACUCACUUUAGUACCGGUUCGUGGCACGAACCGGUGCUAAAGGUUCACCACG
tae-miR1117	UAGUACCGGUUCGUGGCACGAACC	24	tae-miR1117	UAGUACCGGUUCGUGGCACGAACC	0	F1ADE5F01EMBON	108	134	157	3'	178	-105.5	53.9326	1.09896	UCAGACCCCUUUAGUACCGGUUCAUGGCACGAACCGUUACUAAAGGUUAGCCCUUUAGUACCGGUUUGUGACACGAACCGGUACUAAAGGUGAUCGUGGGGCCUCGGUCUGAUGCCAGCCUGCCACCACCCCUUUAGUACCGGUUCGUGGCACGAACCGGUACUAAAGGUUCAACACG
tae-miR1117	UAGUACCGGUUCAUGGCACGAACC	24	tae-miR1117	UAGUACCGGUUCGUGGCACGAACC	1	F1ADE5F01EMBON	99	20	43	5'	196	-107.3	53.0612	1.03173	UACUAUAGGUCAGACCCCUUUAGUACCGGUUCAUGGCACGAACCGUUACUAAAGGUUAGCCCUUUAGUACCGGUUUGUGACACGAACCGGUACUAAAGGUGAUCGUGGGGCCUCGGUCUGAUGCCAGCCUGCCACCACCCCUUUAGUACCGGUUCGUGGCACGAACCGGUACUAAAGGUUCAACACGAACCGGCAU
tae-miR1117	UAGUACCGGUUCGUGUCACAAACC	24	tae-miR1117	UAGUACCGGUUCGUGGCACGAACC	2	F1ADE5F01EMBON	303	20	43	5'	117	-65.6	50.4274	1.11186	CGAGGCCCCACGAUCACCUUUAGUACCGGUUCGUGUCACAAACCGGUACUAAAGGGCUAACCUUUAGUAACGGUUCGUGCCAUGAACCGGUACUAAAGGGGUCUGACCUAUAGUACU
tae-miR1117	UAGUACCGGUUCGUGGCACGAACC	24	tae-miR1117	UAGUACCGGUUCGUGGCACGAACC	0	F1ADE5F01E4U9T	370	90	113	3'	134	-69.8	55.2239	0.943243	AUUUUCCUAACUAGUACCGAUUUGUACCACGAACCGGGACUAAAGGUGAUCGUGGGGUCCCGGCCUGACGCCGGCCUGCCACCACCCCUUUAGUACCGGUUCGUGGCACGAACCGGUACUAAAGGUUCAACACU
tae-miR1117	UAGUACCGGUUCGUGCCACGAACC	24	tae-miR1117	UAGUACCGGUUCGUGGCACGAACC	1	F1ADE5F01E4U9T	1	15	38	5'	149	-79.8	51.6779	1.03636	UCAGUGUUGAACCUUUAGUACCGGUUCGUGCCACGAACCGGUACUAAAGGGGUGGUGGCAGGCCGGCGUCAGGCCGGGACCCCACGAUCACCUUUAGUCCCGGUUCGUGGUACAAAUCGGUACUAGUUAGGAAAAUUUAAAAAGUGUUA
tae-miR1117	UAGUACCGGUUCGUGGCACGAACC	24	tae-miR1117	UAGUACCGGUUCGUGGCACGAACC	0	F1ADE5F01CMPV2	61	20	43	5'	97	-45.3	60.8247	0.767797	UGGCGCCCCUCCAGCACCUUUAGUACCGGUUCGUGGCACGAACCGGUGCUAAAGGUUCGCCACGAACCGAUACUAAAGAGCUCCUCCCGCCUAGCCG
tae-miR1117	UAGUACCGGUUCGUGGCACGAACC	24	tae-miR1117	UAGUACCGGUUCGUGGCACGAACC	0	F1ADE5F01A1KKL	92	20	43	5'	93	-38.7	54.8387	0.758824	CAUCUUGCCACCACUCACUUUAGUACCGGUUCGUGGCACGAACCGGUGCUAAAGGUUCACCACGAACCGGUACUAAUGAUGUCCGCCCGCCUA
tae-miR1117	UAGUACCGGUUCGUGGCACGAACC	24	tae-miR1117	UAGUACCGGUUCGUGGCACGAACC	0	F1ADE5F01CT43K	373	20	43	5'	95	-49.1	56.8421	0.909259	CAUCCUGCCACCACUCACUUUAGUACCGGUUCGUGGCACGAACCGGUGCCUAAAAGGUUCGCCAUGAACCGGUACUAAUGAGAGCGGCCCGGCUA
tae-miR1117	UAGUACCGGUUCGUGGCACGAACC	24	tae-miR1117	UAGUACCGGUUCGUGGCACGAACC	0	F1ADE5F01CQ6DI	189	20	43	5'	97	-54.6	58.7629	0.957895	CAUCCUGCCACCACUCUCAUUAGUACCGGUUCGUGGCACGAACCGGUGCUAAAGGUUCGCCACGAACCGGUACUAAUGAAAGCGGCCCGGCUAGCCG
tae-miR1117	UAGUACCGGUUCGUGGCACGAACC	24	tae-miR1117	UAGUACCGGUUCGUGGCACGAACC	0	F1ADE5F01DGF3D	286	91	114	3'	135	-89.4	56.2963	1.17632	AGGUCGACCUUUAGUACCGGUUCAUGCCACGAACCGGUACUAAAGGUGCUGGAGGGGCCCCAGACUGACAACACCCUGCCACCACUCUCUUUAGUACCGGUUCGUGGCACGAACCGGUACUAAAGGUUCGCCAUG
tae-miR1117	UAGUACCGGUUCGUGGCAUGAACC	24	tae-miR1117	UAGUACCGGUUCGUGGCACGAACC	1	F1ADE5F01DGF3D	163	91	114	3'	135	-94.6	56.2963	1.24474	UGGCGAACCUUUAGUACCGGUUCGUGCCACGAACCGGUACUAAAGAGAGUGGUGGCAGGGUGUUGUCAGUCUGGGGCCCCUCCAGCACCUUUAGUACCGGUUCGUGGCAUGAACCGGUACUAAAGGUCGACCUAC
tae-miR1117	UAGUACCGGUUCGUGCCACGAACC	24	tae-miR1117	UAGUACCGGUUCGUGGCACGAACC	1	F1ADE5F01DGF3D	154	20	43	5'	153	-97	54.902	1.15476	ACCGGUUCAUGGCGAACCUUUAGUACCGGUUCGUGCCACGAACCGGUACUAAAGAGAGUGGUGGCAGGGUGUUGUCAGUCUGGGGCCCCUCCAGCACCUUUAGUACCGGUUCGUGGCAUGAACCGGUACUAAAGGUCGACCUACAUAAACCCU
tae-miR1117	UAGUACCGGUUCAUGCCACGAACC	24	tae-miR1117	UAGUACCGGUUCGUGGCACGAACC	2	F1ADE5F01DGF3D	277	20	43	5'	153	-95.5	54.902	1.1369	GGUUUAUGUAGGUCGACCUUUAGUACCGGUUCAUGCCACGAACCGGUACUAAAGGUGCUGGAGGGGCCCCAGACUGACAACACCCUGCCACCACUCUCUUUAGUACCGGUUCGUGGCACGAACCGGUACUAAAGGUUCGCCAUGAACCGGUAC
tae-miR1117	UAGUACCGGUUCGUGGCACGAACC	24	tae-miR1117	UAGUACCGGUUCGUGGCACGAACC	0	F1ADE5F01ESF7J	214	20	43	5'	95	-51.3	57.8947	0.932727	CAUCCUGCCACCACUCACUUUAGUACCGGUUCGUGGCACGAACCGGUGCUAAAAGGGUUCGCCACGAACCGGUACUAAUGAGAGCGGCCGGCUAG
tae-miR1117	UAGUACCGGUUCGUGGCACGAACC	24	tae-miR1117	UAGUACCGGUUCGUGGCACGAACC	0	F1ADE5F01B8QPU	370	88	111	3'	132	-66.4	56.8182	0.885333	GGGUUAAGCCUUAGUACCGGUUUGUGCCACGGACGGUACUAAGAUGAUCGUGGGGCCCCAGCCUGACGCCAGCCUGCCAUCACCCCUUUAGUACCGGUUCGUGGCACGAACCAGUACUAAAGGUUCAACACG
tae-miR1117	UAGUACUGGUUCGUGCCACGAACC	24	tae-miR1117	UAGUACCGGUUCGUGGCACGAACC	2	F1ADE5F01B8QPU	100	20	43	5'	150	-68.7	55.3333	0.827711	GCCGGUUCGUGUUGAACCUUUAGUACUGGUUCGUGCCACGAACCGGUACUAAAGGGGUGAUGGCAGGCUGGCGUCAGGCUGGGGCCCCACGAUCAUCUUAGUACCGUCCGUGGCACAAACCGGUACUAAGGCUUAACCCGUUUAGUAAAC
tae-miR1117	UAGUACCGGUUCGUGGCACGAACC	24	tae-miR1117	UAGUACCGGUUCGUGGCACGAACC	0	F1ADE5F01C1477	188	88	111	3'	132	-74.9	56.0606	1.01216	ACGUCGACCUUUAAUACCGGUUCGUGCCACGAACCGGUACUAAAGGUGCUGGACGGCCCAGACUGACAACACCUGCUACCACCCUCUUUAGUACCGGUUCGUGGCACGAACCGGUACUAUAGGUUCGCCACG
tae-miR1117	UAGUACCGGUUCGUGGCACGAACC	24	tae-miR1117	UAGUACCGGUUCGUGGCACGAACC	0	F1ADE5F01C1477	263	88	111	3'	132	-84.3	55.303	1.15479	UGGCGAACCUAUAGUACCGGUUCGUGCCACGAACCGGUACUAAAGAGGGUGGUAGCAGGUGUUGUCAGUCUGGGCCGUCCAGCACCUUUAGUACCGGUUCGUGGCACGAACCGGUAUUAAAGGUCGACGUAC
tae-miR1117	UAGUACCGGUUCGUGCCACGAACC	24	tae-miR1117	UAGUACCGGUUCGUGGCACGAACC	1	F1ADE5F01C1477	254	20	43	5'	150	-90.9	54.6667	1.10854	ACCGGUUCGUGGCGAACCUAUAGUACCGGUUCGUGCCACGAACCGGUACUAAAGAGGGUGGUAGCAGGUGUUGUCAGUCUGGGCCGUCCAGCACCUUUAGUACCGGUUCGUGGCACGAACCGGUAUUAAAGGUCGACGUACAUAAACCCU
tae-miR1117	UAAUACCGGUUCGUGCCACGAACC	24	tae-miR1117	UAGUACCGGUUCGUGGCACGAACC	2	F1ADE5F01C1477	179	20	43	5'	150	-80.9	54.6667	0.986585	GGUUUAUGUACGUCGACCUUUAAUACCGGUUCGUGCCACGAACCGGUACUAAAGGUGCUGGACGGCCCAGACUGACAACACCUGCUACCACCCUCUUUAGUACCGGUUCGUGGCACGAACCGGUACUAUAGGUUCGCCACGAACCGGUAC
tae-miR1117	UAGUACCGGUUCGUGGCACGAACC	24	tae-miR1117	UAGUACCGGUUCGUGGCACGAACC	0	F1ADE5F01D97UK	194	20	43	5'	93	-51.1	56.9892	0.964151	CAUCCUGCCACCACUCACUUUAGUACCGGUUCGUGGCACGAACCGAUGCUAAAGGUUCGCCACGAACCGGUACUAAUGAGAGCGGCCCGGCUA
tae-miR1117	UAGUACCGGUUCGUGGCACGAACC	24	tae-miR1117	UAGUACCGGUUCGUGGCACGAACC	0	F1ADE5F01E1B1V	97	20	43	5'	97	-40.7	55.6701	0.753704	CAUCUUGCCACCACUCACUUUAGUACCGGUUCGUGGCACGAACCGGUGCUAAAGGUUCACCACGAACCGGUACUAAAUGAUGUCCGCCCGCCUAGCC
tae-miR1117	UAGUACCGGUUCGUGGCACGAACC	24	tae-miR1117	UAGUACCGGUUCGUGGCACGAACC	0	F1ADE5F01BIVMH	185	20	43	5'	97	-54.6	58.7629	0.957895	CAUCCUGCCACCACUCUCAUUAGUACCGGUUCGUGGCACGAACCGGUGCUAAAGGUUCGCCACGAACCGGUACUAAUGAAAGCGGCCCGGCUAGCCG
tae-miR1117	UAGUACCGGUUCGUGGCACGAACC	24	tae-miR1117	UAGUACCGGUUCGUGGCACGAACC	0	F1ADE5F01C3HJC	286	20	43	5'	94	-40.2	57.4468	0.744444	AAUCCUGCCACCACUCACUUUAGUACCGGUUCGUGGCACGAACCGGUGUAAAGGUUCGCCAUGAACCGGCUGAGACUGCCAAGGCACACAGGGG
tae-miR1117	UAGUACCGGUUCGUGGCACGAACC	24	tae-miR1117	UAGUACCGGUUCGUGGCACGAACC	0	F1ADE5F01DVUBA	287	20	43	5'	116	-77.8	54.3103	1.23492	GCGAGGGGUGUGAUGCCCAUUAGUACCGGUUCGUGGCACGAACCGGUACUAAAGGUUGACCUUUAGUACUGCUUCGUGCCACGAACCGGUACUGAUGGUGUUGAGUACCACGAACC
tae-miR1117	UAGUACCGGUUCGUGCCACGAACC	24	tae-miR1117	UAGUACCGGUUCGUGGCACGAACC	1	F1ADE5F01DVUBA	180	54	77	3'	98	-62	52.0408	1.21569	CUCAACACCAUCAGUACCGGUUCGUGGCACGAAGCAGUACUAAAGGUCAACCUUUAGUACCGGUUCGUGCCACGAACCGGUACUAAUGGGCAUCACAC
tae-miR1117	UAGUACCGGUUCGUGGCACGAACC	24	tae-miR1117	UAGUACCGGUUCGUGGCACGAACC	0	F1ADE5F01BIUR4	203	92	115	3'	136	-78	57.3529	1	ACGUCGACCUUUAAUACCGGUUCGUGCCACGAACCGGUACUAAAGGUGCUGGACGGGCCCCAGACUGACAACCACCCUGCUACCACCCUCUUUAGUACCGGUUCGUGGCACGAACCGGUACUAUAGGUUCGCCACG
tae-miR1117	UAAUACCGGUUCGUGCCACGAACC	24	tae-miR1117	UAGUACCGGUUCGUGGCACGAACC	2	F1ADE5F01BIUR4	194	20	43	5'	154	-84	55.8442	0.976744	GGUUUAUGUACGUCGACCUUUAAUACCGGUUCGUGCCACGAACCGGUACUAAAGGUGCUGGACGGGCCCCAGACUGACAACCACCCUGCUACCACCCUCUUUAGUACCGGUUCGUGGCACGAACCGGUACUAUAGGUUCGCCACGAACCGGUAC
tae-miR1117	UAGUACCGGUUCGUGGCACGAACC	24	tae-miR1117	UAGUACCGGUUCGUGGCACGAACC	0	F1ADE5F01D3CUT	279	20	43	5'	97	-54.6	58.7629	0.957895	CAUCCUGCCACCACUCUCAUUAGUACCGGUUCGUGGCACGAACCGGUGCUAAAGGUUCGCCACGAACCGGUACUAAUGAAAGCGGCCCGGCUAGCCG
tae-miR1117	UAGUACCGGUUCGUGGCACGAACC	24	tae-miR1117	UAGUACCGGUUCGUGGCACGAACC	0	F1ADE5F01C5HN5	130	20	43	5'	97	-52.6	56.701	0.956364	CAUCCUACCACCACUCUCAUUAGUACCGGUUCGUGGCACGAACCAGUGCUAAAGGUUCGCCACGAACCGGUACUAAUGAAAGCGGCCCGGCUAGCCG
tae-miR1117	UAGUACCGGUUCGUGGCACGAACC	24	tae-miR1117	UAGUACCGGUUCGUGGCACGAACC	0	F1ADE5F01AW465	322	88	111	3'	132	-62.4	56.0606	0.843243	AACGGUUAGCCUUAGACCGGUUUGUGCCACGGGAACGGUACUAAGAUGAUCGUGGGCCCAGCCUGACGCCAGCCUGCCAUCACCCCUUUAGUACCGGUUCGUGGCACGAACCAGUACUAAAGGUUCAACACG
tae-miR1117	UAGUACCGGUUCGUGGCACGAACC	24	tae-miR1117	UAGUACCGGUUCGUGGCACGAACC	0	F1ADE5F01AN78E	231	20	43	5'	97	-50.5	57.732	0.901786	CAUCCUGCCACCACUCUCAUUAGUACCGGUUCGUGGCACGAACCGGUGCUAAAGGUUCGCCACGAACCGGUACUAAUGAAAGCGGCCCGACUAGCCG
tae-miR1117	UAGUACCGGUUCGUGCCAAGAACC	24	tae-miR1117	UAGUACCGGUUCGUGGCACGAACC	2	F1ADE5F01AL93E	55	20	43	5'	155	-93.7	56.129	1.07701	GGUUUAUGUAGGACGACCUUUAGUACCGGUUCGUGCCAAGAACCGGUACUAAAGGGGCUGGGAGGGGGCACCUGUCUGACAACAUCCUGCCACCACUCUCAUUAGUACCGGUUCGUGGCACGAACCGGUGCUAAAGGUUCGCCACGAACCGGUAC
tae-miR1117	UAGUACUCGUUCGUGGCACGAACC	24	tae-miR1117	UAGUACCGGUUCGUGGCACGAACC	2	F1ADE5F01DLF4D	225	91	114	3'	135	-69.4	56.2963	0.913158	ACGAUGACCUUUAGUACCGGUUCGUGCCACGAACCGGUACUAAAGGUGCUGGAGGGGCCCCAAACUGACAACAUCCUGCCACCACUCUCUGUAGUACUCGUUCGUGGCACGAACCGGUACUAAUGAGAGCGGCCG
tae-miR1117	UAGUACCGGUUCGUGGCACGAACC	24	tae-miR1117	UAGUACCGGUUCGUGGCACGAACC	0	F0RUNSI02HG4N1	545	58	81	3'	102	-68.9	50.9804	1.325	GUCUAAACCUUUUGUACCGGUUGGUGCCGACGAACCGGUACUAAUGCCUCAACCCCAUUAGUACCGGUUCGUGGCACGAACCGGUACUAAAGGUUAGACCUU
tae-miR1117	UAGUACCGGUUCGUGCCACGAACC	24	tae-miR1117	UAGUACCGGUUCGUGGCACGAACC	1	F0RUNSI02HG4N1	1	20	43	5'	120	-80.3	50	1.33833	UCAGCUAAAGGUCUAACCUUUAGUACCGGUUCGUGCCACGAACCGGUACUAAUGGGGUUGAGGCAUUAGUACCGGUUCGUCGGCACCAACCGGUACAAAAGGUUUAGACCUUUAGUACCG
tae-miR1117	UAGUACCGGUUCGUGGCACGAACC	24	tae-miR1117	UAGUACCGGUUCGUGGCACGAACC	0	F0RUNSI02HRF20	110	20	43	5'	93	-43.5	55.914	0.836538	CAUCCUGCCACCACUCACUUUAGUACCGGUUCGUGGCACGAACCGGUGCUAAAGGUUCACCACGAACCGGUACUAAUGAGAGCAGCCCGGCUA
tae-miR1117	UAGUACCGGUUCGUGGCACGAACC	24	tae-miR1117	UAGUACCGGUUCGUGGCACGAACC	0	F0RUNSI02JJ4OQ	1	18	41	5'	91	-53	57.1429	1.01923	UCAGGCCACCACUCACUUUAGUACCGGUUCGUGGCACGAACCGGUGCUAAAGGUUCGCCACGAACCGGUACUAAUGAGAGCGGACGGCUAG
tae-miR1117	UAGUACCGGUUCGUGGCACGAACC	24	tae-miR1117	UAGUACCGGUUCGUGGCACGAACC	0	F0RUNSI02HLYTG	440	91	114	3'	132	-70	55.303	0.958904	AGGACGACCUUUAGUACCGGUUCGUGAUACGACCCGGUACUAAAGGUGCUGGAGGGGCCCCGGACUGACAACAUCCUGCCACCACUCACUUUAGUACCGGUUCGUGGCACGAACCGGUCUAAAGGUUCUGA
tae-miR1117	UAGUACCGGUUCGUGGCACAAACC	24	tae-miR1117	UAGUACCGGUUCGUGGCACGAACC	1	F0RUNSI02IWM6J	178	20	43	5'	117	-63.9	50.4274	1.08305	UACUAUAGGUCAGACCCCUUUAGUACCGGUUCGUGGCACAAACCGGUACUAAAGGUUAGCCCUUUAGUACCGGUUUGUGCCACAAAACGGUACUAAAAGUGAUCGUGGGGCCCCAGC
tae-miR1117	UAGUACCGGUUUGUGCCACGAACC	24	tae-miR1117	UAGUACCGGUUCGUGGCACGAACC	2	F0RUNSI02IWM6J	331	55	78	3'	99	-71.5	48.4848	1.48958	ACGAUCACUUUUAGUACCGUUUUGUGGCACAAACCGGUACUAAAGGGCUAACCUUUAGUACCGGUUUGUGCCACGAACCGGUACUAAAGGGGUCUGACC
tae-miR1117	UAGUACCGGUUCGUGGCACGAACC	24	tae-miR1117	UAGUACCGGUUCGUGGCACGAACC	0	F0RUNSI02JQLUK	1	18	41	5'	91	-53	57.1429	1.01923	UCAGGCCACCACUCACUUUAGUACCGGUUCGUGGCACGAACCGGUGCUAAAGGUUCGCCACGAACCGGUACUAAUGAGAGCGGACGGCUAG
tae-miR1117	UAGUACCGGUUCGUGGCACGAACC	24	tae-miR1117	UAGUACCGGUUCGUGGCACGAACC	0	F0RUNSI02FZQOM	244	20	43	5'	98	-53.8	56.1224	0.978182	CAUCCUGCCACCACUCUCAUUAGUACCGGUUCGUGGCACGAACCAAUGCUAAAAGGUUCGCCACGAACCGGUACUAAUGAAAGCGGCCCGGCUAGCCG
tae-miR1117	UAGUACCGGUUCGUGGCAUGAACC	24	tae-miR1117	UAGUACCGGUUCGUGGCACGAACC	1	F0RUNSI02HR3E1	377	91	114	3'	135	-74.1	57.037	0.962338	GGGACGACCUUUAGUACCGGUUCGUGGCACGAACCGGUACUAAAGGUGCUGGAGGGGCCCCACUCUGACAACAUCCUGCCACCACUCUCAUUAGUACCGGUUCGUGGCAUGAACCGGUGCUAAUGUUCGCACGAC
tae-miR1117	UAGUACCGGUUCGUGGCACGAACC	24	tae-miR1117	UAGUACCGGUUCGUGGCACGAACC	0	F0RUNSI02HJXI5	249	94	117	3'	138	-75.1	59.4203	0.915854	GAGACCCCUUUACGUAUCGGUUCGAUGGCACGAACCGGUACUAAGGUAGAUCGUGGGGCCCGUCGGCCUCGACGCCAGCCUGCCACAACCCCUUUAGUACCGGUUCGUGGCACGAACCGGUACUAAAGGUUCACCCCA
tae-miR1117	UAGUACCGGUUCGUGCCACGAACC	24	tae-miR1117	UAGUACCGGUUCGUGGCACGAACC	1	F0RUNSI02HJXI5	241	20	43	5'	157	-86.9	58.5987	0.944565	UGCCGGUUGGGGUGAACCUUUAGUACCGGUUCGUGCCACGAACCGGUACUAAAGGGGUUGUGGCAGGCUGGCGUCGAGGCCGACGGGCCCCACGAUCUACCUUAGUACCGGUUCGUGCCAUCGAACCGAUACGUAAAGGGGUCUCGACCUAUAGUAC
tae-miR1117	UAGUACCGGUUCGUGGCACGAACC	24	tae-miR1117	UAGUACCGGUUCGUGGCACGAACC	0	F0RUNSI02FPXWF	479	20	43	5'	117	-75.8	52.1368	1.24262	GGAAUUUGAAAUUGCACCAUUAGUACCGGUUCGUGGCACGAACCGGUACUAAUGGGCAUCGCACCCUUUAGUACCGGUUCGUGCCACGAACCGGGACUAAAGGUCCCAUUUCAACCG
tae-miR1117	UAGUCCCGGUUCGUGGCACGAACC	24	tae-miR1117	UAGUACCGGUUCGUGGCACGAACC	1	F0RUNSI02FPXWF	44	20	43	5'	117	-78.3	52.1368	1.28361	CCCGGUUGAAAUGGGACCUUUAGUCCCGGUUCGUGGCACGAACCGGUACUAAAGGGUGCGAUGCCCAUUAGUACCGGUUCGUGCCACGAACCGGUACUAAUGGUGCAAUUUCAAAUU
tae-miR1117	UAGUACCGGUUCGUGCCACGAACC	24	tae-miR1117	UAGUACCGGUUCGUGGCACGAACC	1	F0RUNSI02FPXWF	488	59	82	3'	103	-69.7	53.3981	1.26727	AAUUGCACCAUUAGUACCGGUUCGUGGCACGAACCGGUACUAAUGGGCAUCGCACCCUUUAGUACCGGUUCGUGCCACGAACCGGGACUAAAGGUCCCAUUUC
tae-miR1117	UAGUACCGGUUCGUGCCACGAACC	24	tae-miR1117	UAGUACCGGUUCGUGGCACGAACC	1	F0RUNSI02FPXWF	53	59	82	3'	103	-72.7	53.3981	1.32182	AAUGGGACCUUUAGUCCCGGUUCGUGGCACGAACCGGUACUAAAGGGUGCGAUGCCCAUUAGUACCGGUUCGUGCCACGAACCGGUACUAAUGGUGCAAUUUC
tae-miR1117	UAGUACCGGUUCGUGGCACGAACC	24	tae-miR1117	UAGUACCGGUUCGUGGCACGAACC	0	F0RUNSI02IFL9I	39	91	114	3'	135	-73.1	57.037	0.949351	AGGACGACCUUUAGUACCGGUUCGUGAUACGACCCGGUACUAAAGGUGCUGGAGGGGCCCCGGACUGACAACAUCCUGCCACCACUCACUUUAGUACCGGUUCGUGGCACGAACCGGUGCUAAAGGACCGGUACU
tae-miR1117	UAGUACCGGUUCGUGGCACGAACC	24	tae-miR1117	UAGUACCGGUUCGUGGCACGAACC	0	F0RUNSI02GLNJI	1	18	41	5'	91	-53	57.1429	1.01923	UCAGGCCACCACUCACUUUAGUACCGGUUCGUGGCACGAACCGGUGCUAAAGGUUCGCCACGAACCGGUACUAAUGAGAGCGGACGGCUAG
tae-miR1117	UAGUACCGGUUCGUGGCACGAACC	24	tae-miR1117	UAGUACCGGUUCGUGGCACGAACC	0	F0RUNSI02G7EUQ	1	18	41	5'	91	-53	57.1429	1.01923	UCAGGCCACCACUCACUUUAGUACCGGUUCGUGGCACGAACCGGUGCUAAAGGUUCGCCACGAACCGGUACUAAUGAGAGCGGACGGCUAG
tae-miR1117	UAGUACCGGUUCGUGGCACGAACC	24	tae-miR1117	UAGUACCGGUUCGUGGCACGAACC	0	F0RUNSI02GNC2I	20	20	43	5'	240	-161.8	54.5833	1.23511	GAGUUUGAAAAUGGGACCUUUAGUACCGGUUCGUGGCACGAACCGGUACUAUAGGUUAGACCCCUUUAGUACCGGUUCGUGGCACGAACCGGUACUAAAGGUUAGACCUUUAGUACCAGUUUGUGCCACGAACCGGUACUAAAGGUGAUCGUGGGCCCCGGCCUGACGCCAGCCUGCCACCACCCCUUUAGUGCCGGUUCGUGCCACGACCGGUACUAAAGGUUCAACACGAACCGGCAU
tae-miR1117	UAGUACCGGUUCGUGGCACGAACC	24	tae-miR1117	UAGUACCGGUUCGUGGCACGAACC	0	F0RUNSI02GNC2I	66	20	43	5'	117	-76.6	52.1368	1.25574	UACUAUAGGUUAGACCCCUUUAGUACCGGUUCGUGGCACGAACCGGUACUAAAGGUUAGACCUUUAGUACCAGUUUGUGCCACGAACCGGUACUAAAGGUGAUCGUGGGCCCCGGCC
tae-miR1117	UAGUACCGGUUCGUGCCACGAACC	24	tae-miR1117	UAGUACCGGUUCGUGGCACGAACC	1	F0RUNSI02GNC2I	260	182	205	3'	226	-155.9	54.4248	1.26748	UUCGUGUUGAACCUUUAGUACCGGUCGUGGCACGAACCGGCACUAAAGGGGUGGUGGCAGGCUGGCGUCAGGCCGGGGCCCACGAUCACCUUUAGUACCGGUUCGUGGCACAAACUGGUACUAAAGGUCUAACCUUUAGUACCGGUUCGUGCCACGAACCGGUACUAAAGGGGUCUAACCUAUAGUACCGGUUCGUGCCACGAACCGGUACUAAAGGUCCCAUUUU
tae-miR1117	UAGUACCGGUUCGUGCCACGAACC	24	tae-miR1117	UAGUACCGGUUCGUGGCACGAACC	1	F0RUNSI02GNC2I	341	55	78	3'	99	-76.1	49.4949	1.55306	ACGAUCACCUUUAGUACCGGUUCGUGGCACAAACUGGUACUAAAGGUCUAACCUUUAGUACCGGUUCGUGCCACGAACCGGUACUAAAGGGGUCUAACC
tae-miR1117	UAGUACCGGUUCGUGGCACAAACU	24	tae-miR1117	UAGUACCGGUUCGUGGCACGAACC	2	F0RUNSI02GNC2I	332	20	43	5'	117	-77.6	52.1368	1.27213	CCGGGGCCCACGAUCACCUUUAGUACCGGUUCGUGGCACAAACUGGUACUAAAGGUCUAACCUUUAGUACCGGUUCGUGCCACGAACCGGUACUAAAGGGGUCUAACCUAUAGUACC
tae-miR1117	UAGUACCGGUUCGUGGCACGAACC	24	tae-miR1117	UAGUACCGGUUCGUGGCACGAACC	0	F0RUNSI02HETAZ	1	18	41	5'	91	-53	57.1429	1.01923	UCAGGCCACCACUCACUUUAGUACCGGUUCGUGGCACGAACCGGUGCUAAAGGUUCGCCACGAACCGGUACUAAUGAGAGCGGACGGCUAG
tae-miR1117	UAGUACCGGUUCGUGGCACGAACC	24	tae-miR1117	UAGUACCGGUUCGUGGCACGAACC	0	F0RUNSI02G3E48	174	20	43	5'	97	-57.8	58.7629	1.01404	AUCCCUGCCACCACUCUCAUUAGUACCGGUUCGUGGCACGAACCGGUGCUAAAGGUUAGCCACGAACCGGUACUAAUGAGAGCGGCCCGGCUAGCCG
tae-miR1117	UAGUACCGGUUCGUGGCACGAACC	24	tae-miR1117	UAGUACCGGUUCGUGGCACGAACC	0	F0RUNSI02H6N1H	149	20	43	5'	97	-54.6	58.7629	0.957895	AUCCCUGCCACCACUCUCAUUAGUACCGGUUCGUGGCACGAACCGGUGCUAAAGGUUCGCCACGAACCGGUACUAAUGAAAGCGGCCCGGCUAGCCG
tae-miR1117	UAGUACCGGUUCGUGGCACGAACC	24	tae-miR1117	UAGUACCGGUUCGUGGCACGAACC	0	F0RUNSI02IOKL4	245	20	43	5'	93	-48.5	54.8387	0.95098	ACUAAAGGCCACAAUCUCUUUAGUACCGGUUCGUGGCACGAACCGGUACUAAAGGUUCGCCACGAACCGGUACUAAUGAGCGCCGCCCGCCUA
tae-miR1117	UAGUCCCGGUUCGUGCCACGAACC	24	tae-miR1117	UAGUACCGGUUCGUGGCACGAACC	2	F0RUNSI02JQF6U	231	60	83	3'	104	-66.1	52.8846	1.20182	CUCCUCCCUUUUAGUCCCGGUUUGUGGCACGAACCGGAACUAAUGGGGUUGAGACCCUUUUAGUCCCGGUUCGUGCCACGAACCGGUACUAAAGGUCCCAUUUU
tae-miR1117	UAGUACCGGUUCGUGGCACGAACC	24	tae-miR1117	UAGUACCGGUUCGUGGCACGAACC	0	F0RUNSI02F8GE1	38	20	43	5'	97	-54.6	58.7629	0.957895	CAUCCUGCCACCACUCUCAUUAGUACCGGUUCGUGGCACGAACCGGUGCUAAAGGUUCGCCACGAACCGGUACUAAUGAAAGCGGCCCGGCUAGCCG
tae-miR1117	UAGUACCGGUUCGUGGCACGAACC	24	tae-miR1117	UAGUACCGGUUCGUGGCACGAACC	0	F0RUNSI02G8Z7Z	290	20	43	5'	121	-64	57.0248	0.927536	AGAGUUUGAAAUGGGACCUUUAGUACCGGUUCGUGGCACGAACCGGGACUAAAGGUCUCAACCCCCAUUAGUUCCGGUUCGUGCCACAAACCGCGACUAAAGGCCGCGAGUCGCCCGUGGG
tae-miR1117	UAGUCCCGGUUCGUGCCACGAACC	24	tae-miR1117	UAGUACCGGUUCGUGGCACGAACC	2	F0RUNSI02G8Z7Z	504	59	82	3'	103	-63.9	56.3107	1.10172	CUCGCGGCCUUUAGUCGCGGUUUGUGGCACGAACCGGAACUAAUGGGGGUUGAGACCUUUAGUCCCGGUUCGUGCCACGAACCGGUACUAAAGGUCCCAUUUC
tae-miR1117	UAGUACCGGUUCGUGGCACGAACC	24	tae-miR1117	UAGUACCGGUUCGUGGCACGAACC	0	F0RUNSI01B1PD9	249	20	43	5'	92	-51.8	55.4348	1.01569	AUCCUGCCACCNCUACUCUUUAGUACCGGUUCGUGGCACGAACCGGUGCUAAGGUUCGCCAUGAACCGGUACUAAUGAGAGCGGACGGCUAG
tae-miR1117	UAGUACCGGUUCGUGGCACGAACC	24	tae-miR1117	UAGUACCGGUUCGUGGCACGAACC	0	F0RUNSI01A99SD	358	95	118	3'	139	-87	62.5899	1	UACGUCCCUUUAGGUACCGGUUUGUGCCACGAACCGGGACGUAAAGGGGCUCGGUCGGGCCCCCCGGCCUGACCGCCAGCCUGCCACCACCCCUUUAGUACCGGUUCGUGGCACGAACCGGUACUAAAGGUUCAACACG
tae-miR1117	UAGUACCGGUUCGUGGCACGAACC	24	tae-miR1117	UAGUACCGGUUCGUGGCACGAACC	0	F0RUNSI01DGS3B	239	20	43	5'	93	-43.5	55.914	0.836538	CAUCCUGCCACCACUCACUUUAGUACCGGUUCGUGGCACGAACCGGUGCUAAAGGUUCACCACGAACCGGUACUAAUGAGAGCAGCCCGGCUA
tae-miR1117	UAGUACCGGUUCGUGGCACGAACC	24	tae-miR1117	UAGUACCGGUUCGUGGCACGAACC	0	F0RUNSI01EQT9U	162	20	43	5'	92	-50.1	56.5217	0.963462	AUCCCUGCCACCACUCACUUUAGUACCGGUUCGUGGCACGAACCGGUCUAAAGGUUCGCCAUGAACCGGUACUAAUGAGAGCGGCCCGGCUA
tae-miR1117	UAGUACCGGUUCGUGGCACGAACC	24	tae-miR1117	UAGUACCGGUUCGUGGCACGAACC	0	F0RUNSI01DMMJM	255	85	108	3'	129	-74.2	55.0388	1.04507	GGUUAGCCCUUUAGUACUAGUUGUGCCACGAACCGAUACUAAAGGUGAUCGCGGGCCCGGCCUGACGCCAGCCUGCCACACCCUUUAGUACCGGUUCGUGGCACGAACCGGUACUAAAGGUUCAAAUGA
tae-miR1117	UAGUACCGGUUCGUGGCACGAACC	24	tae-miR1117	UAGUACCGGUUCGUGGCACGAACC	0	F0RUNSI01CO891	126	20	43	5'	93	-51.1	56.9892	0.964151	CAUCCUGCCACCACUCACUUUAGUACCGGUUCGUGGCACGAACCGAUGCUAAAGGUUCGCCACGAACCGGUACUAAUGAGAGCGGCCCGGCUA
tae-miR1117	UAGUACCGGUUCGUGGCACGAACC	24	tae-miR1117	UAGUACCGGUUCGUGGCACGAACC	0	F0RUNSI01EEAOY	1	15	38	5'	112	-77.1	49.1071	1.40182	UCAGACGAUCACCUUUAGUACCGGUUCGUGGCACGAACCGGUACUAAAGGUCUAACCUUUAGUACCGGUUCGUUCCAUGAACCGGUACUAAAGGGGUCUGACCUAUAGUACC
tae-miR1117	UAGUACCGGUUCGUGCCACGAACC	24	tae-miR1117	UAGUACCGGUUCGUGGCACGAACC	1	F0RUNSI01EEAOY	592	55	78	3'	99	-68.2	49.4949	1.39184	UCAGACCCCUUUAGUACCGGUUCAUGGAACGAACCGGUACUAAAGGUUAGACCUUUAGUACCGGUUCGUGCCACGAACCGGUACUAAAGGUGAUCGUCU
tae-miR1117	UAGUACCGGUUCAUGGAACGAACC	24	tae-miR1117	UAGUACCGGUUCGUGGCACGAACC	2	F0RUNSI01EEAOY	583	20	43	5'	111	-72.6	47.7477	1.36981	UACUAUAGGUCAGACCCCUUUAGUACCGGUUCAUGGAACGAACCGGUACUAAAGGUUAGACCUUUAGUACCGGUUCGUGCCACGAACCGGUACUAAAGGUGAUCGUCUGA
tae-miR1117	UAGUACCGGUUCGUGGCACGAACC	24	tae-miR1117	UAGUACCGGUUCGUGGCACGAACC	0	F0RUNSI01B4R9L	278	20	43	5'	153	-81.5	54.2484	0.981928	GGUUUAUAUAGGACGACCUUUAGUACCGGUUCGUGGCACGAACCGGUACUAAAGGUGCUGGAGGGGCCCCACUCUGACAACAUCCUGCCACCACUCUCAUUAGUACCGGUUCGUGGCAUGAACCGGUGCUAAAUGUUCGCCACGAACCGGAAC
tae-miR1117	UAGUACCGGUUCGUGGCAUGAACC	24	tae-miR1117	UAGUACCGGUUCGUGGCACGAACC	1	F0RUNSI01B4R9L	287	91	114	3'	135	-78.2	56.2963	1.02895	AGGACGACCUUUAGUACCGGUUCGUGGCACGAACCGGUACUAAAGGUGCUGGAGGGGCCCCACUCUGACAACAUCCUGCCACCACUCUCAUUAGUACCGGUUCGUGGCAUGAACCGGUGCUAAAUGUUCGCCACG
tae-miR1117	UAGUACCGGUUCGUGGCACGAACC	24	tae-miR1117	UAGUACCGGUUCGUGGCACGAACC	0	F0RUNSI01CZZTS	1	4	27	5'	77	-36.8	51.9481	0.92	CGUUUAGUACCGGUUCGUGGCACGAACCGGUACUAUAGGUUCACCACGAACCGGUACUAAUUUGCUCCAACCGCUAG
tae-miR1117	UAGUACCGGUUCGUGGCACGAACC	24	tae-miR1117	UAGUACCGGUUCGUGGCACGAACC	0	F0RUNSI01DCLQX	1	18	41	5'	95	-59.9	55.7895	1.13019	UCAGGCCACCACUCUCAUUAGUACCGGUUCGUGGCACGAACCUGUGCUAAAGGUUCGCCACGAACCGGUACUAAUGAAAGCGGCCUGGCUAGCCA
tae-miR1117	UAGUACCGGUUCGUGGCACGAACC	24	tae-miR1117	UAGUACCGGUUCGUGGCACGAACC	0	F0RUNSI01DQMAJ	239	20	43	5'	93	-43.5	55.914	0.836538	CAUCCUGCCACCACUCACUUUAGUACCGGUUCGUGGCACGAACCGGUGCUAAAGGUUCACCACGAACCGGUACUAAUGAGAGCAGCCCGGCUA
tae-miR1117	UAGUACCGGUUCGUGCCACGAACC	24	tae-miR1117	UAGUACCGGUUCGUGGCACGAACC	1	F0RUNSI01AQQPW	285	20	43	5'	155	-96	57.4194	1.07865	GGUUUAUGUACGUCGACCUUUAGUACCGGUUCGUGCCACGAACCGGUACUAAAGGUGCUGGACGGGUCCCAGACUGGACAACACCCUGCCACCACCCUCUUUAGUACCCGGUUCGUGGCACGAACCGGUACUAAAGGUUCGCCCACGAACCCGGU
tae-miR1117	UAGUACCGGUUCGUGCCACGAACC	24	tae-miR1117	UAGUACCGGUUCGUGGCACGAACC	1	F0RUNSI01AQQPW	195	20	43	5'	155	-103.9	57.4194	1.16742	CGGGUUCGUGGGCGAACCUUUAGUACCGGUUCGUGCCACGAACCGGGUACUAAAGAGGGUGGUGGCAGGGUGUUGUCCAGUCUGGGACCCGUCCAGCACCUUUAGUACCGGUUCGUGGCACGAACCGGUACUAAAGGUCGACGUACAUAAACCCU
tae-miR1117	UAGUACCGGUUCGUGGCACGAACC	24	tae-miR1117	UAGUACCGGUUCGUGGCACGAACC	0	F0RUNSI01DAIGO	285	93	116	3'	137	-91.5	57.6642	1.15823	AGGACGACCUUUAGUACCGGUUCGUGCCAAGAACCGGUACUAAAGGGGGGUGGAGGGGGCCCCAGUCUGACAACAUCCUGCCACCACUCUCAUUAGUACCGGUUCGUGGCACGAACCGGUGCUAAAGGUUCGCCAUG
tae-miR1117	UAGUACCGGUUCGUGCCAAGAACC	24	tae-miR1117	UAGUACCGGUUCGUGGCACGAACC	2	F0RUNSI01DAIGO	276	20	43	5'	155	-97.6	56.129	1.12184	GGUUUAUGUAGGACGACCUUUAGUACCGGUUCGUGCCAAGAACCGGUACUAAAGGGGGGUGGAGGGGGCCCCAGUCUGACAACAUCCUGCCACCACUCUCAUUAGUACCGGUUCGUGGCACGAACCGGUGCUAAAGGUUCGCCAUGAACCGGUAC
tae-miR1117	UAGUCCCGGUUCAUGGCACGAACC	24	tae-miR1117	UAGUACCGGUUCGUGGCACGAACC	2	F0RUNSI01B5K8W	97	20	43	5'	117	-78.8	57.265	1.17612	GACUAUAGGUCAGACCCCUUUAGUCCCGGUUCAUGGCACGAACCGAUACUAAAGGUUAGCCCUUUAGUACCGGUUUGUGCCACGAACCGGGACUAAAGGGGCUCGUGGGCCCCCGGC
tae-miR1117	UAGUACCGGUUUGUGCCACGAACC	24	tae-miR1117	UAGUACCGGUUCGUGGCACGAACC	2	F0RUNSI01B5K8W	106	55	78	3'	99	-74	54.5455	1.37037	UCAGACCCCUUUAGUCCCGGUUCAUGGCACGAACCGAUACUAAAGGUUAGCCCUUUAGUACCGGUUUGUGCCACGAACCGGGACUAAAGGGGCUCGUGG
tae-miR1117	UAGUCCCGGUUCGUGGCACAAACC	24	tae-miR1117	UAGUACCGGUUCGUGGCACGAACC	2	F0RUNSI01B5K8W	399	20	43	5'	117	-85.7	57.265	1.2791	CGGGGGCCCACGAGCCCCUUUAGUCCCGGUUCGUGGCACAAACCGGUACUAAAGGGCUAACCUUUAGUAUCGGUUCGUGCCAUGAACCGGGACUAAAGGGGUCUGACCUAUAGUCCC
tae-miR1117	UAGUACCGGUUCGUGGCACGAACC	24	tae-miR1117	UAGUACCGGUUCGUGGCACGAACC	0	F003IAL01EAJNI	494	20	43	5'	97	-54.6	57.732	0.975	CAUCCUGCCACCACUCUCAUUAGUACCGGUUCGUGGCACGAACCGGUGCUAAAGGUUCGCCACGAACCGGUACUAAUGAAAGCGGCCCGGCUAUCCG
tae-miR1117	UAGUACCGGUUCGUGGCACGAACC	24	tae-miR1117	UAGUACCGGUUCGUGGCACGAACC	0	F003IAL01CZZTW	491	91	114	3'	135	-78.3	56.2963	1.03026	AGGACGACCUUUAGUACCGGUUCGUGCCAAGAACCGGUACUAAAGGGGCUGGAGGGGCCCCAGUCUGACAACAUCCUACCACCACUCUCAUUAGUACCGGUUCGUGGCACGAACCAGUGCUAAAGGUUCGCCACG
tae-miR1117	UAGUACCGGUUCUUGGCACGAACC	24	tae-miR1117	UAGUACCGGUUCGUGGCACGAACC	1	F003IAL01CZZTW	8	91	114	3'	135	-77.7	55.5556	1.036	UGGCGAACCUUUAGCACUGGUUCGUGCCACGAACCGGUACUAAUGAGAGUGGUGGUAGGAUGUUGUCAGACUGGGGCCCCUCCAGCCCCUUUAGUACCGGUUCUUGGCACGAACCGGUACUAAAGGUCGUCCUAC
tae-miR1117	UAGUACCGGUUCGUGCCAAGAACC	24	tae-miR1117	UAGUACCGGUUCGUGGCACGAACC	2	F003IAL01CZZTW	482	20	43	5'	150	-79.2	54	0.977778	GGUUUAUGUAGGACGACCUUUAGUACCGGUUCGUGCCAAGAACCGGUACUAAAGGGGCUGGAGGGGCCCCAGUCUGACAACAUCCUACCACCACUCUCAUUAGUACCGGUUCGUGGCACGAACCAGUGCUAAAGGUUCGCCACGACUGA
tae-miR1117	UAGUACCGGUUCGUGGCACGAACC	24	tae-miR1117	UAGUACCGGUUCGUGGCACGAACC	0	F003IAL01BXF8L	66	91	114	3'	135	-75.3	54.8148	1.01757	AGGACGACCUUUAGUACCGGUUCGUGAUACGACCCGGUACUAAAGAUGCUGGAGGGGCCCUGGACUAACAACAUCCUGCCACCACUCACUUUAGUACCGGUUCGUGGCACGAACCGGUGCUAAAGGUUCACCACG
tae-miR1117	UAGUACCGGUUCGUGGCACGAACC	24	tae-miR1117	UAGUACCGGUUCGUGGCACGAACC	0	F003IAL01EFMPA	470	91	114	3'	135	-78.3	56.2963	1.03026	AGGACGACCUUUAGUACCGGUUCGUGCCAAGAACCGGUACUAAAGGGGCUGGAGGGGCCCCAGUCUGACAACAUCCUACCACCACUCUCAUUAGUACCGGUUCGUGGCACGAACCAGUGCUAAAGGUUCGCCACG
tae-miR1117	UAGUACCGGUUCUUGGCACGAACC	24	tae-miR1117	UAGUACCGGUUCGUGGCACGAACC	1	F003IAL01EFMPA	8	91	114	3'	135	-77.7	55.5556	1.036	UGGCGAACCUUUAGCACUGGUUCGUGCCACGAACCGGUACUAAUGAGAGUGGUGGUAGGAUGUUGUCAGACUGGGGCCCCUCCAGCCCCUUUAGUACCGGUUCUUGGCACGAACCGGUACUAAAGGUCGUCCUAC
tae-miR1117	UAGUACCGGUUCGUGCCAAGAACC	24	tae-miR1117	UAGUACCGGUUCGUGGCACGAACC	2	F003IAL01EFMPA	461	20	43	5'	150	-79.2	54	0.977778	GGUUUAUGUAGGACGACCUUUAGUACCGGUUCGUGCCAAGAACCGGUACUAAAGGGGCUGGAGGGGCCCCAGUCUGACAACAUCCUACCACCACUCUCAUUAGUACCGGUUCGUGGCACGAACCAGUGCUAAAGGUUCGCCACGACUGA
tae-miR1117	UAGUACCGGUUCGUGGCACGAACC	24	tae-miR1117	UAGUACCGGUUCGUGGCACGAACC	0	F003IAL01CIY25	222	20	43	5'	93	-52.1	58.0645	0.964815	CAUCCUGCCACCACUCACUUUAGUACCGGUUCGUGGCACGAACCGGUGCUAAAGGUUCGCCACGAACCGGUACUAAUGAGAGCGGCCGGCUAG
tae-miR1117	UAGUACCGGUUCGUGGCACGAACC	24	tae-miR1117	UAGUACCGGUUCGUGGCACGAACC	0	F003IAL01D467Q	4	91	114	3'	135	-74.1	57.037	0.962338	GUCACGACCUUUAGUACCGGUUCGUGAUACGACCCGGUACUAAAGGUGCUGGAGGGGCCCCGGACUGACAACAUCCUGCCACCACUCACUUUAGUACCGGUUCGUGGCACGAACCGGUGCUAAAGGACCGGUACU
tae-miR1117	UAGUACCGGUUCGUGGCACGAACC	24	tae-miR1117	UAGUACCGGUUCGUGGCACGAACC	0	F003IAL01DODEA	28	20	43	5'	160	-103.7	52.5	1.23452	CGGGGCCCCACGAUCACCUUUAGUACCGGUUCGUGGCACGAACCGGUACUAAAGGUAACCUUAGUACCGGUUCGUGCCCACGAACCGGUACUAAAGGGGUCUAACCUAUAGUACCGGUUCGUGCCACGAACCGGUCUAAAGGUCCCAUUUUCAAACUNUA
tae-miR1117	UAGUACCGGUUCGUGCCACGAACC	24	tae-miR1117	UAGUACCGGUUCGUGGCACGAACC	1	F003IAL01DODEA	422	99	122	3'	143	-104.5	52.4476	1.39333	AAAUGGGACCUUUAGACCGGUUCGUGGCACGAACCGGUACUAUAGGUUAGACCCCUUUAGUACCGGUUCGUGGGCACGAACCGGUACUAAGGUUACCUUUAGUACCGGUUCGUGCCACGAACCGGUACUAAAGGUGAUCGUGG
tae-miR1117	UAGUACCGGUUCGUGCCACGAACC	24	tae-miR1117	UAGUACCGGUUCGUGGCACGAACC	1	F003IAL01DODEA	37	99	122	3'	143	-100.9	51.7483	1.36351	ACGAUCACCUUUAGUACCGGUUCGUGGCACGAACCGGUACUAAAGGUAACCUUAGUACCGGUUCGUGCCCACGAACCGGUACUAAAGGGGUCUAACCUAUAGUACCGGUUCGUGCCACGAACCGGUCUAAAGGUCCCAUUUUC
tae-miR1117	UAGUACCGGUUCGUGGCACGAACC	24	tae-miR1117	UAGUACCGGUUCGUGGCACGAACC	0	F003IAL01AVUK7	66	91	114	3'	135	-75.3	54.8148	1.01757	AGGACGACCUUUAGUACCGGUUCGUGAUACGACCCGGUACUAAAGAUGCUGGAGGGGCCCUGGACUAACAACAUCCUGCCACCACUCACUUUAGUACCGGUUCGUGGCACGAACCGGUGCUAAAGGUUCACCACG
tae-miR1117	UAGUACCGGUUCGUGGCACGAACC	24	tae-miR1117	UAGUACCGGUUCGUGGCACGAACC	0	F003IAL01EP0EM	160	20	43	5'	93	-42.4	56.9892	0.8	AUCCUGCCACCACUCACCUUUAGUACCGGUUCGUGGCACGAACCGGUGCUAAAAGUUCGCCACGAACCGGUACUAAUGAGAGCGCCGGCUAGC
tae-miR1117	UAGUACCGGUUCGUGGCACGAACC	24	tae-miR1117	UAGUACCGGUUCGUGGCACGAACC	0	F003IAL01DLEFH	9	92	115	3'	136	-83.9	55.8824	1.10395	AGGAGGACCUUUAGUACCGGUUCGUGCCACGAACCAGUACUAAAGGUGGCUGGAGGGGGCCCAGACUGACAACAUCCUGCCAUCACCCUCAUUAGUACCGGUUCGUGGCACGAACCGGUAGCUAAAGGUUAGCCAC
tae-miR1117	UAGUACCGGUUCGUGCCACGAACC	24	tae-miR1117	UAGUACCGGUUCGUGGCACGAACC	1	F003IAL01DLEFH	1	19	42	5'	154	-83.9	55.8442	0.975581	CGUUAUGCAGGAGGACCUUUAGUACCGGUUCGUGCCACGAACCAGUACUAAAGGUGGCUGGAGGGGGCCCAGACUGACAACAUCCUGCCAUCACCCUCAUUAGUACCGGUUCGUGGCACGAACCGGUAGCUAAAGGUUAGCCACGAACCGGUAC
tae-miR1117	UAGUACCGGUUCGUGGCACGAACC	24	tae-miR1117	UAGUACCGGUUCGUGGCACGAACC	0	F003IAL01DVF9A	37	20	43	5'	152	-93.8	56.5789	1.0907	GCCGGUUCGUGUUGAACCUUUAGUACCGGUUCGUGGCACGAACCGGUACUAAAGGGGUGGUGGCAGGCUGACGUCAGGCCGGGGCCCCACGAUCACCUUUAGUACCGGUUCGUGGCACGAACCGGUACUAAAGGUCCCAUUUUCAAACUCUA
tae-miR1117	UAGUACCGGUUCGUGGCACGAACC	24	tae-miR1117	UAGUACCGGUUCGUGGCACGAACC	0	F003IAL01DVF9A	46	90	113	3'	134	-92.9	56.7164	1.22237	UGUUGAACCUUUAGUACCGGUUCGUGGCACGAACCGGUACUAAAGGGGUGGUGGCAGGCUGACGUCAGGCCGGGGCCCCACGAUCACCUUUAGUACCGGUUCGUGGCACGAACCGGUACUAAAGGUCCCAUUUU
tae-miR1117	UAGUACCGGUUCGUGCCACGAACC	24	tae-miR1117	UAGUACCGGUUCGUGGCACGAACC	1	F003IAL01DVF9A	718	90	113	3'	134	-92	58.209	1.17949	AAUGGGACCUUUAGUACCGGUUCGUGCCACGAACCGGUACUAAAGGUGAUCGUGGGGCCCCGGCCUGACGUCAGCCUGCCACCACCCCUUUAGUACCGGUUCGUGCCACGAACCGGUACUAAAGGUUCAACACG
tae-miR1117	UAGUACCGGUUCGUGCCACGAACC	24	tae-miR1117	UAGUACCGGUUCGUGGCACGAACC	1	F003IAL01DVF9A	709	20	43	5'	152	-94.7	56.5789	1.10116	GAGUUUGAAAAUGGGACCUUUAGUACCGGUUCGUGCCACGAACCGGUACUAAAGGUGAUCGUGGGGCCCCGGCCUGACGUCAGCCUGCCACCACCCCUUUAGUACCGGUUCGUGCCACGAACCGGUACUAAAGGUUCAACACGAACCGGCAU
tae-miR1117	UAGUACCGGUUCGUGGCACGAACC	24	tae-miR1117	UAGUACCGGUUCGUGGCACGAACC	0	F003IAL01EVWXZ	249	88	111	3'	132	-58.8	56.8182	0.784	ACGUACCCGUUUAGUACCGGUUGUGCCACGGGAACCGGUACUAAGAUGAUCGNGGGCCCAGCCUGACGCCAGCCUGCCAUCACCCCUUUAGUACCGGUUCGUGGCACGAACCAGUACUAAAGGUUCAACACG
tae-miR1117	UAGUACUGGUUCGUGCCACGAACC	24	tae-miR1117	UAGUACCGGUUCGUGGCACGAACC	2	F003IAL01EVWXZ	244	20	43	5'	150	-76.4	56.6667	0.898824	GCCGGUUCGUGUUGAACCUUUAGUACUGGUUCGUGCCACGAACCGGUACUAAAGGGGUGAUGGCAGGCUGGCGUCAGGCUGGGCCCNCGAUCAUCUUAGUACCGGUUCCCGUGGCACAACCGGUACUAAACGGGUACGUAACCGUUACGU
tae-miR1117	UAGUACCGGUUCGUGGCACGAACC	24	tae-miR1117	UAGUACCGGUUCGUGGCACGAACC	0	F003IAL01EVVYP	10	90	113	3'	134	-81.8	56.7164	1.07632	GGUAGGACCUUUAGUACCGGUCGUGCCACGAACCAGUACUAAGGUGCUGGAGGGGGCCCAGACUAGACAACAUCCUGCCAUCACCCUCAUUAGUACCGGUUCGUGGCACGAACCGGUGCUAAAGGUUAGCCACG
tae-miR1117	UAGUACCGGUUCGUGGCACGAACC	24	tae-miR1117	UAGUACCGGUUCGUGGCACGAACC	0	F003IAL01CM9VR	366	20	43	5'	93	-46.9	58.0645	0.868519	CAUCCUACCACCACUCACCUUAGUACCGGUUCGUGGCACGAACCGGUGCUAAAGGUUCGCCACGAACCGGUACUAAUGAGAGCGGCCCGGCUA
tae-miR1117	UAGUACCGGUUCGUGGCACGAACC	24	tae-miR1117	UAGUACCGGUUCGUGGCACGAACC	0	F003IAL01DODQS	166	91	114	3'	135	-67.3	54.8148	0.909459	AGGACGACCUUUAGUACCGGUUCGUGAUAUGACCCGGUACUAAAGGUGCUGGAGGGGCCCCGGACUGACAACAUCCUGCCACCACUCACUUUAGUACCGGUUCGUGGCACGAACCUGUGCUAAAGGUUCACUGUG
tae-miR1117	UAGUACCGGUUCGUGGCACGAACC	24	tae-miR1117	UAGUACCGGUUCGUGGCACGAACC	0	F003IAL01AYAMA	8	88	111	3'	132	-83.6	55.303	1.14521	AGGAGGACCUUUAGUACCGGUUCGUGCCACGAACCAGUACUAAAGGUGCUGAGGGGCCAGACUGACAACAUCCUGCCAUCACCCUCAUUAGUACCGGUUCGUGGCACGAACCGGUGCUAAAGGUUAGCCACG
tae-miR1117	UAGUACCGGUUCGUGCCACGAACC	24	tae-miR1117	UAGUACCGGUUCGUGGCACGAACC	1	F003IAL01AYAMA	1	18	41	5'	148	-83.6	55.4054	1.01951	CGUAUGCAGGAGGACCUUUAGUACCGGUUCGUGCCACGAACCAGUACUAAAGGUGCUGAGGGGCCAGACUGACAACAUCCUGCCAUCACCCUCAUUAGUACCGGUUCGUGGCACGAACCGGUGCUAAAGGUUAGCCACGAACCGGUAC
tae-miR1117	UAGUACCGGUUCGUGGCACGAACC	24	tae-miR1117	UAGUACCGGUUCGUGGCACGAACC	0	F003IAL01ANWA1	81	20	43	5'	93	-46.9	58.0645	0.868519	CAUCCUACCACCACUCACCUUAGUACCGGUUCGUGGCACGAACCGGUGCUAAAGGUUCGCCACGAACCGGUACUAAUGAGAGCGGCCCGGCUA
tae-miR1117	UAGUACCGGUUCGUGGCACGAACC	24	tae-miR1117	UAGUACCGGUUCGUGGCACGAACC	0	F003IAL01BFX5W	326	90	113	3'	134	-83.5	57.4627	1.08442	UGUUAGCCCUUUAGUACCGUUUUGUGCCACGAACCGGUACUGAAGGUGAUCGUGGGGCCCCGGCCUGACGCCAGCCUGCCAUCACCCGUUUAGUACCGGUUCGUGGCACGAACCGGUACUAAAGGUUCAACACG
tae-miR1117	UAGUACCGGUUCGUGCCACGAACC	24	tae-miR1117	UAGUACCGGUUCGUGGCACGAACC	1	F003IAL01BFX5W	131	20	43	5'	152	-89.9	57.2368	1.03333	GCCGGUUCGUGUUGAACCUUUAGUACCGGUUCGUGCCACGAACCGGUACUAAACGGGUGAUGGCAGGCUGGCGUCAGGCCGGGGCCCCACGAUCACCUUCAGUACCGGUUCGUGGCACAAAACGGUACUAAAGGGCUAACAUUUACUACCGG
tae-miR1117	UAGUACCAGUUCGUGGCACAAACC	24	tae-miR1117	UAGUACCGGUUCGUGGCACGAACC	2	F003IAL01A68ST	353	20	43	5'	117	-59.8	52.1368	0.980328	UACUAUAGGUCAGACCCCUUUAGUACCAGUUCGUGGCACAAACCGGUACUAAAGGUUAGCCCUUAAGUACCCGUUUGUGACACGAACCGGUACUAAAGGUGAUCGUGGGGCCCCGGC
tae-miR1117	UAGUACCGGUUCGUGGCACGAACC	24	tae-miR1117	UAGUACCGGUUCGUGGCACGAACC	0	F003IAL01A10GZ	324	90	113	3'	134	-83.5	57.4627	1.08442	UGUUAGCCCUUUAGUACCGUUUUGUGCCACGAACCGGUACUGAAGGUGAUCGUGGGGCCCCGGCCUGACGCCAGCCUGCCAUCACCCGUUUAGUACCGGUUCGUGGCACGAACCGGUACUAAAGGUUCAACACG
tae-miR1117	UAGUACCGGUUCGUGCCACGAACC	24	tae-miR1117	UAGUACCGGUUCGUGGCACGAACC	1	F003IAL01A10GZ	127	20	43	5'	152	-89.9	57.2368	1.03333	GCCGGUUCGUGUUGAACCUUUAGUACCGGUUCGUGCCACGAACCGGUACUAAACGGGUGAUGGCAGGCUGGCGUCAGGCCGGGGCCCCACGAUCACCUUCAGUACCGGUUCGUGGCACAAAACGGUACUAAAGGGCUAACAUUUACUACCGG
tae-miR1117	UAGUACCGGUUCGUGGCACGAACC	24	tae-miR1117	UAGUACCGGUUCGUGGCACGAACC	0	F003IAL01BJNVS	327	90	113	3'	134	-83.5	57.4627	1.08442	UGUUAGCCCUUUAGUACCGUUUUGUGCCACGAACCGGUACUGAAGGUGAUCGUGGGGCCCCGGCCUGACGCCAGCCUGCCAUCACCCGUUUAGUACCGGUUCGUGGCACGAACCGGUACUAAAGGUUCAACACG
tae-miR1117	UAGUACCGGUUCGUGCCACGAACC	24	tae-miR1117	UAGUACCGGUUCGUGGCACGAACC	1	F003IAL01BJNVS	128	20	43	5'	152	-89.9	57.2368	1.03333	GCCGGUUCGUGUUGAACCUUUAGUACCGGUUCGUGCCACGAACCGGUACUAAACGGGUGAUGGCAGGCUGGCGUCAGGCCGGGGCCCCACGAUCACCUUCAGUACCGGUUCGUGGCACAAAACGGUACUAAAGGGCUAACAUUUACUACCGG
tae-miR1117	UAGUACCGGUUCGUGGCACGAACC	24	tae-miR1117	UAGUACCGGUUCGUGGCACGAACC	0	F003IAL01D2FRQ	327	91	114	3'	135	-83.1	57.7778	1.06538	UGUUAGCCCUUUAGUACCGUUUUGUGCCACGAACCGGUACUGAAGGUGAUCGUGGGGCCCCGGCCUGACGCCAGCCUGCCAUCACCCCGUUUAGUACCGGUUCGUGGCACGAACCGGUACUAAAGGUUCAACACG
tae-miR1117	UAGUACCGGUUCGUGCCACGAACC	24	tae-miR1117	UAGUACCGGUUCGUGGCACGAACC	1	F003IAL01D2FRQ	131	20	43	5'	153	-89.4	57.5163	1.01591	CCGGUUCCGUGUUGAACCUUUAGUACCGGUUCGUGCCACGAACCGGUACUAAACGGGGUGAUGGCAGGCUGGCGUCAGGCCGGGGCCCCACGAUCACCUUCAGUACCGGUUCGUGGCACAAAACGGUACUAAAGGGCUAACAUUUACUACCGG
tae-miR1117	UAGUACCGGUUCGUGGCACGAACU	24	tae-miR1117	UAGUACCGGUUCGUGGCACGAACC	1	F2MIQBM01B7B93	194	20	43	5'	93	-40.6	54.8387	0.796078	ACUAAAGGCCACCACCUCUUUAGUACCGGUUCGUGGCACGAACUAGUACUAAAGGUCCGCCACGAACUGGUACUAAUGAGCGCCGCCCGCCUA
tae-miR1117	UAGUACCGGUUCGUGGCACGAACU	24	tae-miR1117	UAGUACCGGUUCGUGGCACGAACC	1	F2MIQBM01AP3MS	194	20	43	5'	93	-40.6	54.8387	0.796078	ACUAAAGGCCACCACCUCUUUAGUACCGGUUCGUGGCACGAACUAGUACUAAAGGUCCGCCACGAACUGGUACUAAUGAGCGCCGCCCGCCUA
tae-miR1117	UAGUACCGGUUCGUGGCACGAACA	24	tae-miR1117	UAGUACCGGUUCGUGGCACGAACC	1	F1NBZEY01DM8U0	387	20	43	5'	93	-51.7	55.914	0.994231	CAUCCUGCCACCACUCACUUUAGUACCGGUUCGUGGCACGAACAGGUGCUAAAGGUUCGCCACGAACCGGUACUAAUGAGAGUGGCCGGCUAG
tae-miR1117	UAGUACCGGUUCGUGGCACGAACU	24	tae-miR1117	UAGUACCGGUUCGUGGCACGAACC	1	F1NBZEY01ALTS0	246	93	116	3'	137	-76.3	57.6642	0.965823	AGGACGACCUUUAGUACCGGUUCGUGAUACGGACCCGGUAGUAAAGGUGCUGGAGGGGCCCCGGACUGACAACAUCCUGCCCACCACUCACUUUAGUACCGGUUCGUGGCACGAACUGGUGCUAAAGGUUCGCCACG
tae-miR1117	UAGUACCGGUUCGUGGCACGAACU	24	tae-miR1117	UAGUACCGGUUCGUGGCACGAACC	1	F1ADE5F01CLB7R	341	91	114	3'	135	-88.2	54.8148	1.19189	AGGACGACCUUUAGUACCAGUUCGUGCCACGAACCGGUACUAAAGGUGCUGGAAGGGCCCCACUCUGACAACAUCCUGCCACCACUCUCAUUAGUACCGGUUCGUGGCACGAACUGGUGCUAAAGGUUUGCCACG
tae-miR1117	UAGUACCAGUUCGUGCCACGAACC	24	tae-miR1117	UAGUACCGGUUCGUGGCACGAACC	2	F1ADE5F01CLB7R	332	20	43	5'	153	-88.2	52.2876	1.1025	GAUUUAUAUAGGACGACCUUUAGUACCAGUUCGUGCCACGAACCGGUACUAAAGGUGCUGGAAGGGCCCCACUCUGACAACAUCCUGCCACCACUCUCAUUAGUACCGGUUCGUGGCACGAACUGGUGCUAAAGGUUUGCCACGAACCGGUAC
tae-miR1117	UAGUACCGGUUCGUGGCACGAACU	24	tae-miR1117	UAGUACCGGUUCGUGGCACGAACC	1	F1ADE5F01CJW5J	156	20	43	5'	93	-48.5	56.9892	0.915094	CAUCCUGCCACCACUCACUUUAGUACCGGUUCGUGGCACGAACUGGUGCUAAAGGUUCGCCACGAACCGGUACUAAUGAGAGCGGCCCGGCUA
tae-miR1117	UAGUACCGGUUCGUGGCACGAACU	24	tae-miR1117	UAGUACCGGUUCGUGGCACGAACC	1	F1ADE5F01A7FLI	345	20	43	5'	93	-45	54.8387	0.882353	CAUCCUGCCACCACUCACUUUAGUACCGGUUCGUGGCACGAACUGGUGCUAAAGGUUCGCUACGAACUGGUACUAAUGAGAGCGGCCGGCUAG
tae-miR1117	UAGUACCGGUUCGUGGCACGAACU	24	tae-miR1117	UAGUACCGGUUCGUGGCACGAACC	1	F1ADE5F01A9J2D	342	20	43	5'	93	-45	54.8387	0.882353	CAUCCUGCCACCACUCACUUUAGUACCGGUUCGUGGCACGAACUGGUGCUAAAGGUUCGCUACGAACUGGUACUAAUGAGAGCGGCCGGCUAG
tae-miR1117	UAGUACCGGUUCGUGGCACGAACU	24	tae-miR1117	UAGUACCGGUUCGUGGCACGAACC	1	F1ADE5F01AF5BS	343	20	43	5'	93	-45	54.8387	0.882353	CAUCCUGCCACCACUCACUUUAGUACCGGUUCGUGGCACGAACUGGUGCUAAAGGUUCGCUACGAACUGGUACUAAUGAGAGCGGCCGGCUAG
tae-miR1117	UAGUACCGGUUCGUGGCACGAACU	24	tae-miR1117	UAGUACCGGUUCGUGGCACGAACC	1	F1ADE5F01EN2ME	345	20	43	5'	93	-45	54.8387	0.882353	CAUCCUGCCACCACUCACUUUAGUACCGGUUCGUGGCACGAACUGGUGCUAAAGGUUCGCUACGAACUGGUACUAAUGAGAGCGGCCGGCUAG
tae-miR1117	UAGUACCGGUUCGUGGCACGAACU	24	tae-miR1117	UAGUACCGGUUCGUGGCACGAACC	1	F1ADE5F01BOMCR	343	20	43	5'	93	-45	54.8387	0.882353	CAUCCUGCCACCACUCACUUUAGUACCGGUUCGUGGCACGAACUGGUGCUAAAGGUUCGCUACGAACUGGUACUAAUGAGAGCGGCCGGCUAG
tae-miR1117	GAGUACCGGUUCGUGGCACGAACC	24	tae-miR1117	UAGUACCGGUUCGUGGCACGAACC	1	F0RUNSI02J5JFH	1	3	26	5'	100	-65	50	1.3	UCAGAGUACCGGUUCGUGGCACGAACCGGUACUAAAGGUCUAACCUUUAGUACCGGUUCUUGCCAUGAACCGGUACUAAAGAGGUCUGACCUGUAGUACC
tae-miR1117	UAGUACCGGUUCGUGCCACGAACC	24	tae-miR1117	UAGUACCGGUUCGUGGCACGAACC	1	F0RUNSI02J5JFH	846	55	78	3'	90	-59.3	48.8889	1.34773	UCAGACCUCUUUAGUACCGGUUCAUGGCAAGAACCGGUACUAAAGGUUAGACCUUUAGUACCGGUUCGUGCCACGAACCGGUACUCUGA
tae-miR1117	UAGUACCGGUUCGUGGCACGAACU	24	tae-miR1117	UAGUACCGGUUCGUGGCACGAACC	1	F0RUNSI02F3VW2	263	88	111	3'	132	-69.5	54.5455	0.965278	AGGAUGACCUUUAGUACCGGUUCGUGAUACGACCCAGUACUAAGGUGCUGAGGGCCCCGGACUGACAACAUCCUGCCACCACUCACUUUAGUACCGGUUCGUGGCACGAACUGGUGCUAAAGGUUCGCUACG
tae-miR1117	UAGUACCGGUUCGUGGCACGAACU	24	tae-miR1117	UAGUACCGGUUCGUGGCACGAACC	1	F0RUNSI02JGKEX	86	20	43	5'	93	-40.6	54.8387	0.796078	ACUAAAGGCCACCACCUCUUUAGUACCGGUUCGUGGCACGAACUAGUACUAAAGGUCCGCCACGAACUGGUACUAAUGAGCGCCGCCCGCCUA
tae-miR1117	UAGUACCGGUUCGUGGCACGAACU	24	tae-miR1117	UAGUACCGGUUCGUGGCACGAACC	1	F003IAL01A71QE	70	92	115	3'	136	-70.6	53.6765	0.967123	AGGACGACCUUUAGUACCGGUUUGUGCCAAGAACCGGUACUAAAGGGGCUGGGAGGGGCCCCAUUUUGACAACAUCCUGCCACCACUCUCAUUAGUACCGGUUCGUGGCACGAACUGGUGCUAAUGUGCUUCACGU
tae-miR1117	UAGUACCGGUUCUUGGCACAAACC	24	tae-miR1117	UAGUACCGGUUCGUGGCACGAACC	2	F003IAL01A71QE	369	92	115	3'	136	-58.9	53.6765	0.806849	GUGAAGCACAUUAGCACCAGUUCGUGCCACGAACCGGUACUAAUGAGAGUGGUGGCAGGAUGUUGUCAAAAUGGGGCCCCUCCCAGCCCCUUUAGUACCGGUUCUUGGCACAAACCGGUACUAAAGGUCGUCCUAC
tae-miR1117	UAGUACCGGUUCGUGGCAUGAACC	24	tae-miR1117	UAGUACCGGUUCGUGGCACGAACC	1	F2MIQBM02EJ51J	71	90	113	3'	134	-57.4	51.4925	0.831884	CAAAGAAACUCUAGUACCGGUUCAUGGCAUGAACUGCUACUAAAGGUCUUCGUGGGGGCCCAGACUGACCAUGGCCUGACACAGCCUCAUUAGUACCGGUUCGUGGCAUGAACCAGUACUAAAGGUUACCCCAC
tae-miR1117	UAGUACCGGUUCGUGGGACGAACC	24	tae-miR1117	UAGUACCGGUUCGUGGCACGAACC	1	F2MIQBM02EA9T5	59	20	43	5'	91	-38.3	57.1429	0.736538	CAUCCUGCCACCACUCUCAUUAGUACCGGUUCGUGGGACGAACCGGUGCUAAGUUCGCCACGAACCGGUACUAAAGAGCUCCUCCCGCCUA
tae-miR1117	UAGUACCGAUUCGUGGCACGAACC	24	tae-miR1117	UAGUACCGGUUCGUGGCACGAACC	1	F2MIQBM02EI9RV	141	91	114	3'	135	-74.5	54.8148	1.00676	AGGACGACCUUUAGUACCGGUUCGUGAUACGAGCCGGUACUAAAGGUGCUGGAGGGGCCCCAGACUGACAACAUCCUGCCACCACUCACUUUAGUACCGAUUCGUGGCACGAACCGGUGCUAAAGGUUCACCAUG
tae-miR1117	UAGUACCGGUUCGUGGCAUGAACC	24	tae-miR1117	UAGUACCGGUUCGUGGCACGAACC	1	F2MIQBM02E0OIX	161	20	43	5'	93	-47.7	55.914	0.917308	GCAGGCUGAUGCAGCCUCUUUAGUACCGGUUCGUGGCAUGAACCGGUACUAAAGGUUCGCCACGAACCGGUACUAUUGAUCGCCGCCACGAAC
tae-miR1117	UAGUACCGGUUCGUGGUAAGAACC	24	tae-miR1117	UAGUACCGGUUCGUGGCACGAACC	2	F2MIQBM02EE5PH	81	20	43	5'	177	-89.8	55.3672	0.916327	ACAGCUUGCCAUAACCUCAUUAGUACCGGUUCGUGGUAAGAACCGGCACUAAAUGGUGAUGGUGGGGCCAUAGCCUGACCGCAGGCUGAUGCAGCCUCUUUAGUACCGGUUCGUGGCAUGAACCGGUACUAAAGGUUCGCCACGAACCGGUACUAUUGAUCGCCGCCACGAACCGGC
tae-miR1117	UAGUACCGAUUCGUGGCACGAACC	24	tae-miR1117	UAGUACCGGUUCGUGGCACGAACC	1	F2MIQBM02DLGMY	142	91	114	3'	135	-74.5	54.8148	1.00676	AGGACGACCUUUAGUACCGGUUCGUGAUACGAGCCGGUACUAAAGGUGCUGGAGGGGCCCCAGACUGACAACAUCCUGCCACCACUCACUUUAGUACCGAUUCGUGGCACGAACCGGUGCUAAAGGUUCACCAUG
tae-miR1117	UAGUACCGGUUGGUGGCACCAACC	24	tae-miR1117	UAGUACCGGUUCGUGGCACGAACC	2	F2MIQBM02DH3FY	105	20	43	5'	117	-72.9	50.4274	1.23559	ACUAAUGCCUCAAAACCCAUUAGUACCGGUUGGUGGCACCAACCGGUACUAAAGGUGUAAUCUUUAGUCCCGGUUGGUGCCACCAACCGGGACUAAUGGGCAUCACACCCUUUAGUC
tae-miR1117	UAGUACCGGUUCGUGGAACGAACC	24	tae-miR1117	UAGUACCGGUUCGUGGCACGAACC	1	F2MIQBM02D8T9N	63	20	43	5'	93	-41	54.8387	0.803922	CAUCCUGCCACCACUCACUUUAGUACCGGUUCGUGGAACGAACCGGUGCUAAAGGUUCGCCACGAACCGGUACUAAUGAUGUCCGCCCGUCUA
tae-miR1117	UAGUACCAGUUCGUGGCACGAACC	24	tae-miR1117	UAGUACCGGUUCGUGGCACGAACC	1	F2MIQBM02DHH7R	11	20	43	5'	96	-43.5	56.25	0.805556	CAUCCUGCCACCACUCAUGUUAGUACCAGUUCGUGGCACGAACCGGUGCUAAAGGUUGCCAUGAACCGGUACUAAUGAGAGCGGCCGGCUAGCCGU
tae-miR1117	UAGUACCGGUUCGUGGAACGAACC	24	tae-miR1117	UAGUACCGGUUCGUGGCACGAACC	1	F2MIQBM02DQRCD	63	20	43	5'	93	-41	54.8387	0.803922	CAUCCUGCCACCACUCACUUUAGUACCGGUUCGUGGAACGAACCGGUGCUAAAGGUUCGCCACGAACCGGUACUAAUGAUGUCCGCCCGUCUA
tae-miR1117	UAGUACCGGUUCGUGGCAUGAACC	24	tae-miR1117	UAGUACCGGUUCGUGGCACGAACC	1	F2MIQBM02EMCOK	329	91	114	3'	135	-63.7	55.5556	0.849333	ACUAAGAAACUCUAGAACGGUUCAUGCCAUGAACCCGUACUAAAGGUCUUCGUGGGGACCCCAGCCUGACCACAGCCGCACUCGGCCUCAUUAGUACCGGUUCGUGGCAUGAACCGCUGAGACUGCCAAGGCACA
tae-miR1117	UAGUACCGGUUCGUGGUAAGAACC	24	tae-miR1117	UAGUACCGGUUCGUGGCACGAACC	2	F2MIQBM02DGV59	259	20	43	5'	177	-84.6	53.1073	0.9	ACAGUUUGCCAUAACCUCAUUAGUACCGGUUCGUGGUAAGAACCGGCACUAAAUGGUGAUGGUGGGGCCAUAGCCUGACCGCAGGCUGAUGCAGCCUCUUUAGUACCGGUUCGUGGCAUGAACCGGUACUAAAGGUUCGCCACUAACCGGUACUAUUGAUCGCCGCCACGAACUGAC
tae-miR1117	UAGUACCGGUUCGUGGCAUGAACC	24	tae-miR1117	UAGUACCGGUUCGUGGCACGAACC	1	F2MIQBM02EVGJ2	329	90	113	3'	134	-61.9	55.2239	0.836486	ACUAAGAAACUCUAGAACGGUUCAUGCCAUGAACCCGUACUAAAGGUCUUCGUGGGGACCCCAGCCUGACCACAGCCGCACUGGCCUCAUUAGUACCGGUUCGUGGCAUGAACCGCUGAGACUGCCAAGGCACA
tae-miR1117	UAGUACCGGUUCGUGGAACGAACC	24	tae-miR1117	UAGUACCGGUUCGUGGCACGAACC	1	F2MIQBM02C39LQ	63	20	43	5'	93	-41	54.8387	0.803922	CAUCCUGCCACCACUCACUUUAGUACCGGUUCGUGGAACGAACCGGUGCUAAAGGUUCGCCACGAACCGGUACUAAUGAUGUCCGCCCGUCUA
tae-miR1117	UAGUACCGGUUCGUGGCACCAACA	24	tae-miR1117	UAGUACCGGUUCGUGGCACGAACC	2	F2MIQBM01CBRYE	263	69	92	3'	113	-51.8	53.0973	0.863333	GUAAGAAACUCUAGUACCGGUUCGUGCCACGAACAGGUACUAAAGGUGCUCGUGGGGCCACAGCCUCAUUAGUACCGGUUCGUGGCACCAACAGGGACCAAAGGGUGGAAAUU
tae-miR1117	UAGUACCGGUUCGUGGCAUGAACC	24	tae-miR1117	UAGUACCGGUUCGUGGCACGAACC	1	F2MIQBM01BM8SB	131	20	43	5'	93	-47.7	55.914	0.917308	GCAGGCUGACACAGCCUCUUUAGUACCGGUUCGUGGCAUGAACCGGUACUAAAGGUUCGCCACGAACCGGUGCUAUUGAUCACCGCCACGAAC
tae-miR1117	UAGUACCGGUUCAUGGCACGAACC	24	tae-miR1117	UAGUACCGGUUCGUGGCACGAACC	1	F2MIQBM01AK4MI	156	20	43	5'	97	-49.8	54.6392	0.939623	CAUCCUGCCACCACUCUCAUUAGUACCGGUUCAUGGCACGAACCGGUGCUAAAGGUUUGCCAUGAACCGGUACUAAUGAAAAGCGGCCCGGCUAGCC
tae-miR1117	UAGUACCGGUUCGUGCCACGAACC	24	tae-miR1117	UAGUACCGGUUCGUGGCACGAACC	1	F2MIQBM01BGZ8V	351	20	43	5'	153	-78	58.1699	0.876404	CCGGUUCGUGUUCGAACCUUUAGUACCGGUUCGUGCCACGAACCGGUACGUAAGGGGUGGUGGCGAGGCGUGGCGUCAGACCGACGGCCCCACGAUCCUACCUUUACGUACCGGUUCAUGUCACAACCGGUACUAAGGGCUAACCUUACGUAC
tae-miR1117	ACGUACCGGUUCGUGGCACGAACC	24	tae-miR1117	UAGUACCGGUUCGUGGCACGAACC	2	F2MIQBM01BGZ8V	76	95	118	3'	139	-78.6	58.2734	0.97037	AGGUUAGCCCUUAGUACCGGUUGUGACAUGAACCGGUACGUAAAGGUAGGAUCGUGGGGCCGUCGGUCUGACGCCACGCCUCGCCACCACCCCUUACGUACCGGUUCGUGGCACGAACCGGUACUAAAGGUUCGAACAC
tae-miR1117	UAGUACCAGUUCGUGGCACGAACC	24	tae-miR1117	UAGUACCGGUUCGUGGCACGAACC	1	F2MIQBM01B8I6X	313	84	107	3'	128	-63.3	53.125	0.930882	CUAAGAAACUGUAGUACUGGUUCAUGCCAUGAACCGGUACUAAAGGUGCUCGUGGGGCCCCAGCCUUACCUGACACAACCUUAUUAGUACCAGUUCGUGGCACGAACCGGUGCUAAAGGUUCGCCGCG
tae-miR1117	UAGUACCGGUUCAUGGCAUGAACC	24	tae-miR1117	UAGUACCGGUUCGUGGCACGAACC	2	F2MIQBM01B8I6X	146	84	107	3'	128	-57.5	51.5625	0.871212	CGGCGAACCUUUAGCACCGGUUCGUGCCACGAACUGGUACUAAUAAGGUUGUGUCAGGUAAGGCUGGGGCCCCACGAGCACCUUUAGUACCGGUUCAUGGCAUGAACCAGUACUACAGUUUCUUAGUA
tae-miR1117	UAGUACCGGUUCGUGCCACGAACU	24	tae-miR1117	UAGUACCGGUUCGUGGCACGAACC	2	F2MIQBM01BFLY0	180	20	43	5'	133	-61.5	53.3835	0.866197	AACUGCUUAGUAAGAAACUCUAGUACCGGUUCGUGCCACGAACUGGUACUAAAGGUACUCGUGGGGCCACAGCCUCAUUAGUACCGGUUCGUGGCACCAACAGGGACCAAAGGGUGGAAUUGGUCCCGGUUCG
tae-miR1117	UAGUACCGGUUCGUGCCACGAACU	24	tae-miR1117	UAGUACCGGUUCGUGGCACGAACC	2	F2MIQBM01BBZIE	179	20	43	5'	133	-61.5	53.3835	0.866197	AACUGCUUAGUAAGAAACUCUAGUACCGGUUCGUGCCACGAACUGGUACUAAAGGUACUCGUGGGGCCACAGCCUCAUUAGUACCGGUUCGUGGCACCAACAGGGACCAAAGGGUGGAAUUGGUCCCGGUUCG
tae-miR1117	UAGUCCCGGUUCGUGGCACGAACC	24	tae-miR1117	UAGUACCGGUUCGUGGCACGAACC	1	F2MIQBM01B5O27	180	20	43	5'	144	-85.3	59.7222	0.99186	CGAGACCAAAGGUGCAUCUCUAGUCCCGGUUCGUGGCACGAACCGGAACUAAAGGUGUUGGUGGGGCCCCAGCCUGACACCACCACCUCUUUAGUCCCGGUUCGUGGCACGAACCGGUACUAGAGGUUCAGCACGAACCGGGAC
tae-miR1117	UAGUCCCGGUUCGUGGCACGAACC	24	tae-miR1117	UAGUACCGGUUCGUGGCACGAACC	1	F2MIQBM01B5O27	189	82	105	3'	126	-85	59.5238	1.13333	AGGUGCAUCUCUAGUCCCGGUUCGUGGCACGAACCGGAACUAAAGGUGUUGGUGGGGCCCCAGCCUGACACCACCACCUCUUUAGUCCCGGUUCGUGGCACGAACCGGUACUAGAGGUUCAGCACG
tae-miR1117	UAGUACCGGUUCGUGCCACGAACC	24	tae-miR1117	UAGUACCGGUUCGUGGCACGAACC	1	F2MIQBM01B5O27	139	20	43	5'	144	-85.3	59.7222	0.99186	CCCGGUUCGUGCUGAACCUCUAGUACCGGUUCGUGCCACGAACCGGGACUAAAGAGGUGGUGGUGUCAGGCUGGGGCCCCACCAACACCUUUAGUUCCGGUUCGUGCCACGAACCGGGACUAGAGAUGCACCUUUGGUCUCGGU
tae-miR1117	UAGUUCCGGUUCGUGCCACGAACC	24	tae-miR1117	UAGUACCGGUUCGUGGCACGAACC	2	F2MIQBM01B5O27	148	82	105	3'	126	-80	57.9365	1.09589	UGCUGAACCUCUAGUACCGGUUCGUGCCACGAACCGGGACUAAAGAGGUGGUGGUGUCAGGCUGGGGCCCCACCAACACCUUUAGUUCCGGUUCGUGCCACGAACCGGGACUAGAGAUGCACCUUU
tae-miR1117	UAGUACCGGUUCGUGCCACGAACU	24	tae-miR1117	UAGUACCGGUUCGUGGCACGAACC	2	F2MIQBM01AQN4R	180	20	43	5'	133	-61.5	53.3835	0.866197	AACUGCUUAGUAAGAAACUCUAGUACCGGUUCGUGCCACGAACUGGUACUAAAGGUACUCGUGGGGCCACAGCCUCAUUAGUACCGGUUCGUGGCACCAACAGGGACCAAAGGGUGGAAUUGGUCCCGGUUCG
tae-miR1117	UAGUACCGGUUCGUGCCAUGAACC	24	tae-miR1117	UAGUACCGGUUCGUGGCACGAACC	2	F2MIQBM01AL2ZA	311	20	43	5'	136	-68.3	55.1471	0.910667	GGGGUUGAAAAUGGGACCUUUAGUACCGGUUCGUGCCAUGAACCGGUACUAAUGCCUCAAAACCCAUUAGUACCGGCACCCUUUUGUCCCGGUUCGUGGCACGAACGUGGACUAAAGGGCCCAGGUGAACCGGGAC
tae-miR1117	UAGUACCGGUUUGUGGCACGAACC	24	tae-miR1117	UAGUACCGGUUCGUGGCACGAACC	1	F2MIQBM01A5IU7	115	20	43	5'	93	-39.9	55.914	0.767308	CAUCCUGCCACCACUCACUUUAGUACCGGUUUGUGGCACGAACCGGUGCUAAAGGUUCGCCACGAACCGGUACUAAUGAUGUCCGCCCGCCUA
tae-miR1117	UAGUACCGGUUUGUGGCACGAACC	24	tae-miR1117	UAGUACCGGUUCGUGGCACGAACC	1	F2MIQBM01A2KMH	298	55	78	3'	99	-63.5	48.4848	1.32292	UCAGACCCCUUUAGUACCGGUUCGUGGCACAAACUGGUACUAAAGGUUAGCCCUUUAGUACCGGUUUGUGGCACGAACCAGUACUAAAGGUUCAACACG
tae-miR1117	UAGUACCGGUUCGUGGCACAAACU	24	tae-miR1117	UAGUACCGGUUCGUGGCACGAACC	2	F2MIQBM01A2KMH	289	20	43	5'	117	-64.8	47.8632	1.15714	UACUAUAGGUCAGACCCCUUUAGUACCGGUUCGUGGCACAAACUGGUACUAAAGGUUAGCCCUUUAGUACCGGUUUGUGGCACGAACCAGUACUAAAGGUUCAACACGAACCGGCAU
tae-miR1117	UAGUACCGGUUCGUGGCAUGAACC	24	tae-miR1117	UAGUACCGGUUCGUGGCACGAACC	1	F2MIQBM01B5UMR	131	20	43	5'	93	-47.7	55.914	0.917308	GCAGGCUGACACAGCCUCUUUAGUACCGGUUCGUGGCAUGAACCGGUACUAAAGGUUCGCCACGAACCGGUGCUAUUGAUCACCGCCACGAAC
tae-miR1117	UAGUACCGGUUCGUGGAACGAACC	24	tae-miR1117	UAGUACCGGUUCGUGGCACGAACC	1	F2MIQBM01BLL01	59	20	43	5'	93	-41	54.8387	0.803922	CAUCCUGCCACCACUCACUUUAGUACCGGUUCGUGGAACGAACCGGUGCUAAAGGUUCGCCACGAACCGGUACUAAUGAUGUCCGCCCGUCUA
tae-miR1117	UAGUACCGGUUUGUGGCACGAACC	24	tae-miR1117	UAGUACCGGUUCGUGGCACGAACC	1	F2MIQBM01AN1DJ	250	55	78	3'	99	-63.5	48.4848	1.32292	UCAGACCCCUUUAGUACCGGUUCGUGGCACAAACUGGUACUAAAGGUUAGCCCUUUAGUACCGGUUUGUGGCACGAACCAGUACUAAAGGUUCAACACG
tae-miR1117	UAGUACCGGUUCGUGGCACAAACU	24	tae-miR1117	UAGUACCGGUUCGUGGCACGAACC	2	F2MIQBM01AN1DJ	241	20	43	5'	117	-64.8	47.8632	1.15714	UACUAUAGGUCAGACCCCUUUAGUACCGGUUCGUGGCACAAACUGGUACUAAAGGUUAGCCCUUUAGUACCGGUUUGUGGCACGAACCAGUACUAAAGGUUCAACACGAACCGGCAU
tae-miR1117	UAGUACCAGUUCGUGGCACGAACC	24	tae-miR1117	UAGUACCGGUUCGUGGCACGAACC	1	F1NBZEY02GD7L8	457	20	43	5'	93	-44	54.8387	0.862745	CAUCCUGCCACCACUCACUUUAGUACCAGUUCGUGGCACGAACCAGUGCUAAAGGUUUGCCACGAACCGGUACUAAUGAGAGCGGCCGGCUAG
tae-miR1117	UAGUCCCGGUUCGUGGCACGAACC	24	tae-miR1117	UAGUACCGGUUCGUGGCACGAACC	1	F1NBZEY02JB0E7	440	151	174	3'	195	-144.1	55.3846	1.33426	AAUGGGACCUUUAGUACCGGUUCGUGCCAUGAACCGGUACUAAUGCCUCAAAACCCAUUAGUCCCCGGUUGGUGGCACCAACUGGGACUAAAGGUCUAACCUUUAGUACCGGUUGGUGCCACCAACCGGGACUAAUGGGCAUCGCACCCUUUAGUCCCGGUUCGUGGCACGAACCGGGACUAAAGGGCCCAGGUG
tae-miR1117	UAGUACCGGUUCGUGCCAUGAACC	24	tae-miR1117	UAGUACCGGUUCGUGGCACGAACC	2	F1NBZEY02JB0E7	431	20	43	5'	213	-145.4	53.5211	1.27544	AGUUUGAAAAAUGGGACCUUUAGUACCGGUUCGUGCCAUGAACCGGUACUAAUGCCUCAAAACCCAUUAGUCCCCGGUUGGUGGCACCAACUGGGACUAAAGGUCUAACCUUUAGUACCGGUUGGUGCCACCAACCGGGACUAAUGGGCAUCGCACCCUUUAGUCCCGGUUCGUGGCACGAACCGGGACUAAAGGGCCCAGGUGAAUCAGGAC
tae-miR1117	UAGUACCGGCUCGUGGCACGAACC	24	tae-miR1117	UAGUACCGGUUCGUGGCACGAACC	1	F1NBZEY02FM6VT	140	90	113	3'	134	-92.6	59.7015	1.1575	UGGCCGACCUUUAGCACCGGUUCGUGCCAUGGACCGGUACUAAAGUGAGUGGUGGCAGGAUGUUGUCAGUCCGGGGCCCUCCAGCACCUUUAGUACCGGCUCGUGGCACGAACCGGUGCUAAAGGUCGUCGUAC
tae-miR1117	UAGUACCGGUCCAUGGCACGAACC	24	tae-miR1117	UAGUACCGGUUCGUGGCACGAACC	2	F1NBZEY02FM6VT	701	90	113	3'	134	-85	60.4478	1.04938	ACGACGACCUUUAGCACCGGUUCGUGCCACGAGCCGGUACUAAAGGUGCUGGAGGGCCCCGGACUGACAACAUCCUGCCACCACUCACUUUAGUACCGGUCCAUGGCACGAACCGGUGCUAAAGGUCGGCCACG
tae-miR1117	UAGUACCGGUUCGUGGCAUGAACC	24	tae-miR1117	UAGUACCGGUUCGUGGCACGAACC	1	F1NBZEY02HMMAY	1	86	109	3'	130	-71.4	53.8462	1.02	UCAGUCUAGUACCGGUUCAUGCCAUGAACUGGUACUAAAGGUCUUUGUGGGGCCCCCAGCCUGACCAUAGCCUGACACAGCCUCAUUAGUACCGGUUCGUGGCAUGAACCGGUACUAAAGGUUGCCCACG
tae-miR1117	UAGUACCGGUUCAUGCCACGAACC	24	tae-miR1117	UAGUACCGGUUCGUGGCACGAACC	2	F1NBZEY02HMMAY	441	20	43	5'	138	-71.3	53.6232	0.963514	ACCGGUUCGUGGGCAACCUUUAGUACCGGUUCAUGCCACGAACCGGUACUAAUGAGGCUGUGUCAGGCUAUGGUCAGGCUGGGGGCCCCACAAAGACCUUUAGUACCAGUUCAUGGCAUGAACCGGUACUAGACUGA
tae-miR1117	UAGUACCGGUUCGUGGUACGAACC	24	tae-miR1117	UAGUACCGGUUCGUGGCACGAACC	1	F1NBZEY02GF3VY	155	91	114	3'	135	-80.2	57.037	1.04156	AGGACGACCUUUAGUACCGGUUCGUGUUACGACCCGGUACUAAAGGUGCUGGAGGGGCCCCGGACUGACAACAUCCUGCCACCACUCACUUUAGUACCGGUUCGUGGUACGAACCGGUGCUAAAGGUUCGCCACG
tae-miR1117	UAGUACCAGUUCGUGGCACGAACC	24	tae-miR1117	UAGUACCGGUUCGUGGCACGAACC	1	F1NBZEY02JBZ3T	495	20	43	5'	93	-44	54.8387	0.862745	CAUCCUGCCACCACUCACUUUAGUACCAGUUCGUGGCACGAACCAGUGCUAAAGGUUUGCCACGAACCGGUACUAAUGAGAGCGGCCGGCUAG
tae-miR1117	UAGUACCGGUUCAUGGCACGAACC	24	tae-miR1117	UAGUACCGGUUCGUGGCACGAACC	1	F1NBZEY02H3SB2	71	20	43	5'	97	-44.4	55.6701	0.822222	UAUCCUGCCACCACUCUCAUUAGUACCGGUUCAUGGCACGAACCGGUGCUAAAGGUUCGCCACGAACCGGUACUAAUGAAAGCGUCCCGGCUAGCCG
tae-miR1117	UAGUAUCGGUUCGUGGCACGAACC	24	tae-miR1117	UAGUACCGGUUCGUGGCACGAACC	1	F1NBZEY02F83JU	81	20	43	5'	93	-44.6	55.914	0.857692	ACUCAAGGCCACCACCUCUUUAGUAUCGGUUCGUGGCACGAACCGGUACUAAAGGUUUGCCACGAACCGGUACUAAUGAGCGCCGCCCGCCUA
tae-miR1117	UAGUACCGGUUUGUGGCACGAACC	24	tae-miR1117	UAGUACCGGUUCGUGGCACGAACC	1	F1NBZEY02JQAXC	310	20	43	5'	97	-63	57.732	1.125	AUCCUGCCCACCACUCUCAUUAGUACCGGUUUGUGGCACGAACCGGUGCUAAAGGUUCGCCACGAACCGGUACUAAUGAGAGUGGCCCGGCUAGCCG
tae-miR1117	UAGUACCGGUUCGUGGUACGAACC	24	tae-miR1117	UAGUACCGGUUCGUGGCACGAACC	1	F1NBZEY02ITWU8	155	91	114	3'	135	-80.2	57.037	1.04156	AGGACGACCUUUAGUACCGGUUCGUGUUACGACCCGGUACUAAAGGUGCUGGAGGGGCCCCGGACUGACAACAUCCUGCCACCACUCACUUUAGUACCGGUUCGUGGUACGAACCGGUGCUAAAGGUUCGCCACG
tae-miR1117	UAGUACCGGUUCGUGGUACGAACC	24	tae-miR1117	UAGUACCGGUUCGUGGCACGAACC	1	F1NBZEY02IB06A	154	91	114	3'	135	-80.2	57.037	1.04156	AGGACGACCUUUAGUACCGGUUCGUGUUACGACCCGGUACUAAAGGUGCUGGAGGGGCCCCGGACUGACAACAUCCUGCCACCACUCACUUUAGUACCGGUUCGUGGUACGAACCGGUGCUAAAGGUUCGCCACG
tae-miR1117	UACUACCGGUUCGUGGCACGAACC	24	tae-miR1117	UAGUACCGGUUCGUGGCACGAACC	1	F1NBZEY02IOQ24	160	91	114	3'	135	-61.6	51.1111	0.892754	AGGACAACCUUUAGUACAGGUUCGUGGCACGAACCGGUACUAAAAGUGCUGGUGGGGCCCCAAACUGACAACAUCUUGCCACCACUCUCAUUACUACCGGUUCGUGGCACGAACCGAUGCUAAAAGUUUGGCAAG
tae-miR1117	UAGUCCCGGUUCGUGGCACGAACC	24	tae-miR1117	UAGUACCGGUUCGUGGCACGAACC	1	F1NBZEY02GY0BI	561	150	173	3'	194	-147.9	55.1546	1.38224	AAUGGGACCUUUAGUACCGGUUCGUGCCAUGAACCGGUACUAAUGCCUCAAAACCCAUUAGUCCCGGUUGGUGGCACCAACUGGGACUAAAGGUCUAACCUUUAGUACCGGUUGGUGCCACCAACCGGGACUAAUGGGCAUCGCACCCUUUAGUCCCGGUUCGUGGCACGAACCGGGACUAAAGGGCCCAGGUG
tae-miR1117	UAGUACCGGUUCAUGGCACGAACC	24	tae-miR1117	UAGUACCGGUUCGUGGCACGAACC	1	F1NBZEY02GY0BI	33	150	173	3'	194	-143.8	54.6392	1.3566	CCUGGGCCCUUUAGUCCCGGUUCGUGCCACGAACCGGGACUAAAGGGUGCGAUGCCCAUUAGUCCCGGUUGGUGGCACCAACCGGUACUAAAGGUUAGACCUUUAGUCCCAGUUGGUGCCACCAACCGGGACUAAUGGGUUUUGAGGCAUUAGUACCGGUUCAUGGCACGAACCGGUACUAAAGGUCCCAUUUU
tae-miR1117	UAGUCCCGGUUCGUGCCACGAACC	24	tae-miR1117	UAGUACCGGUUCGUGGCACGAACC	2	F1NBZEY02GY0BI	24	20	43	5'	212	-143.9	54.2453	1.2513	CCUGAUUCACCUGGGCCCUUUAGUCCCGGUUCGUGCCACGAACCGGGACUAAAGGGUGCGAUGCCCAUUAGUCCCGGUUGGUGGCACCAACCGGUACUAAAGGUUAGACCUUUAGUCCCAGUUGGUGCCACCAACCGGGACUAAUGGGUUUUGAGGCAUUAGUACCGGUUCAUGGCACGAACCGGUACUAAAGGUCCCAUUUUCAAACUCCC
tae-miR1117	UAGUACCGGUUCGUGCCAUGAACC	24	tae-miR1117	UAGUACCGGUUCGUGGCACGAACC	2	F1NBZEY02GY0BI	552	20	43	5'	212	-148.8	53.7736	1.30526	GAGUUUGAAAAUGGGACCUUUAGUACCGGUUCGUGCCAUGAACCGGUACUAAUGCCUCAAAACCCAUUAGUCCCGGUUGGUGGCACCAACUGGGACUAAAGGUCUAACCUUUAGUACCGGUUGGUGCCACCAACCGGGACUAAUGGGCAUCGCACCCUUUAGUCCCGGUUCGUGGCACGAACCGGGACUAAAGGGCCCAGGUGAAUCAGGAC
tae-miR1117	UAGUACCGGUUCGUGGCAUGAACC	24	tae-miR1117	UAGUACCGGUUCGUGGCACGAACC	1	F1NBZEY02HJL2J	1	86	109	3'	130	-71.4	53.8462	1.02	UCAGUCUAGUACCGGUUCAUGCCAUGAACUGGUACUAAAGGUCUUUGUGGGGCCCCCAGCCUGACCAUAGCCUGACACAGCCUCAUUAGUACCGGUUCGUGGCAUGAACCGGUACUAAAGGUUGCCCACG
tae-miR1117	UAGUACCGGUUCAUGCCACGAACC	24	tae-miR1117	UAGUACCGGUUCGUGGCACGAACC	2	F1NBZEY02HJL2J	385	20	43	5'	138	-71.3	53.6232	0.963514	ACCGGUUCGUGGGCAACCUUUAGUACCGGUUCAUGCCACGAACCGGUACUAAUGAGGCUGUGUCAGGCUAUGGUCAGGCUGGGGGCCCCACAAAGACCUUUAGUACCAGUUCAUGGCAUGAACCGGUACUAGACUGA
tae-miR1117	UAGUACCGGUUCGUGGCACAAACC	24	tae-miR1117	UAGUACCGGUUCGUGGCACGAACC	1	F1NBZEY02J21AC	120	20	43	5'	117	-64.7	52.1368	1.06066	CGGAGCCCCAUGAUCACCUUUAGUACCGGUUCGUGGCACAAACCGGUACUAAAGGGCUAACCUUUAGUACCGGUUCGUGCCAUAAACCAGGACUAAAGGGGUCUGACCUAUAGUCCC
tae-miR1117	UAGUACCGGUUUGUGCCACGAACC	24	tae-miR1117	UAGUACCGGUUCGUGGCACGAACC	2	F1NBZEY02J21AC	383	55	78	3'	99	-62.6	49.4949	1.27755	UCAGACCCCUUUAGUCCUGGUUUAUGGCACGAACCGGUACUAAAGGUUAGCCCUUUAGUACCGGUUUGUGCCACGAACCGGUACUAAAGGUGAUCAUGG
tae-miR1117	UAGUACCGGUUCGUGGCAUGAACC	24	tae-miR1117	UAGUACCGGUUCGUGGCACGAACC	1	F1NBZEY02F3NDJ	120	20	43	5'	97	-42.8	55.6701	0.792593	AUAGCCUCACACAGCCUCAUUAGUACCGGUUCGUGGCAUGAACCGGUACUAAAGGUUGUCCACGAACCGGUACUAAUGAUGCCCGCCCGCCUAGCCG
tae-miR1117	UAGUACCGGUUCGUGGCAUGAACC	24	tae-miR1117	UAGUACCGGUUCGUGGCACGAACC	1	F1NBZEY02HKMLD	120	20	43	5'	97	-42.8	55.6701	0.792593	AUAGCCUCACACAGCCUCAUUAGUACCGGUUCGUGGCAUGAACCGGUACUAAAGGUUGUCCACGAACCGGUACUAAUGAUGCCCGCCCGCCUAGCCG
tae-miR1117	UAGUCCCGGUUCGUGGCACCAACC	24	tae-miR1117	UAGUACCGGUUCGUGGCACGAACC	2	F1NBZEY02GPD79	373	60	83	3'	104	-77.8	57.6923	1.29667	GUCUAACCCUUUAGUCCCGGUUGGUGGCCACGAACCGGGACUAAUGGGCAUCGCACCCUUUAGUCCCGGUUCGUGGCACCAACCGGGACUAAAAAGGUCCAGAC
tae-miR1117	UAGUACCGGUUCGUGGUACGAACC	24	tae-miR1117	UAGUACCGGUUCGUGGCACGAACC	1	F1NBZEY02IYLTE	154	91	114	3'	135	-80.9	56.2963	1.06447	AGGACGACCUUUAGUACCGGUUCGUGUUACGACCCGGUACUAAAGGUGCUGGAGGGGCCCCGGACUGACAACAUCCUGCCACCACUCACUUUAGUACCGGUUCGUGGUACGAACCGGUGCUAAAGGUUCNCCACG
tae-miR1117	UAGUACCGGUUCGUGGCACCAACC	24	tae-miR1117	UAGUACCGGUUCGUGGCACGAACC	1	F1NBZEY02I26M1	49	20	43	5'	116	-63.1	44.8276	1.21346	GACAAAAGGGGUUGAGCUAUUAGUACCGGUUCGUGGCACCAACCAGUACUAAAGGUAGAACUUUAGUACCGGUUCAUGCCACGAACUGGUACUAAUGGUACAGCAAAGAAACAACU
tae-miR1117	UAGUACCGGUUCGUGGUACGAACC	24	tae-miR1117	UAGUACCGGUUCGUGGCACGAACC	1	F1NBZEY02I1QUV	154	89	112	3'	133	-84.1	56.391	1.12133	AGGACGACCUUUAGUACCGGUUCGUGUUACGACCCGGUACUAAAGGUGCUGGAGGGCCCCGGAUGACAACAUCCUGCCACCACUCACUUUAGUACCGGUUCGUGGUACGAACCGGUGCUAAAGGUUCGCCACG
tae-miR1117	UAGUACCGGUUCGUGGCAUGAACC	24	tae-miR1117	UAGUACCGGUUCGUGGCACGAACC	1	F1NBZEY02JRQ7W	1	86	109	3'	130	-71.4	53.8462	1.02	UCAGUCUAGUACCGGUUCAUGCCAUGAACUGGUACUAAAGGUCUUUGUGGGGCCCCCAGCCUGACCAUAGCCUGACACAGCCUCAUUAGUACCGGUUCGUGGCAUGAACCGGUACUAAAGGUUGCCCACG
tae-miR1117	UAGUACCGGUUCGUGGCAUGAACC	24	tae-miR1117	UAGUACCGGUUCGUGGCACGAACC	1	F1NBZEY02JQJRR	1	86	109	3'	130	-71.4	53.8462	1.02	UCAGUCUAGUACCGGUUCAUGCCAUGAACUGGUACUAAAGGUCUUUGUGGGGCCCCCAGCCUGACCAUAGCCUGACACAGCCUCAUUAGUACCGGUUCGUGGCAUGAACCGGUACUAAAGGUUGCCCACG
tae-miR1117	UAGUACCGGUUCAUGCCACGAACC	24	tae-miR1117	UAGUACCGGUUCGUGGCACGAACC	2	F1NBZEY02JQJRR	399	20	43	5'	138	-71.3	53.6232	0.963514	ACCGGUUCGUGGGCAACCUUUAGUACCGGUUCAUGCCACGAACCGGUACUAAUGAGGCUGUGUCAGGCUAUGGUCAGGCUGGGGGCCCCACAAAGACCUUUAGUACCAGUUCAUGGCAUGAACCGGUACUAGACUGA
tae-miR1117	UAGUACCAGUUCGUGGCACGAACC	24	tae-miR1117	UAGUACCGGUUCGUGGCACGAACC	1	F1NBZEY02H8CZG	474	20	43	5'	93	-44	54.8387	0.862745	CAUCCUGCCACCACUCACUUUAGUACCAGUUCGUGGCACGAACCAGUGCUAAAGGUUUGCCACGAACCGGUACUAAUGAGAGCGGCCGGCUAG
tae-miR1117	UAGUACCGGUUCGUGUCACGAACC	24	tae-miR1117	UAGUACCGGUUCGUGGCACGAACC	1	F1NBZEY02F5HM7	316	55	78	3'	99	-55.9	51.5152	1.09608	CCUNAACCCCAUUGUCUCGGUUGGUGGCUCGAACCGGGACUAAAGGUCUAACCUUUAGUACCGGUUCGUGUCACGAACCGAUACUAAUGGGCAUCACAC
tae-miR1117	UAGUACCGGUUCGUGGCACAAACC	24	tae-miR1117	UAGUACCGGUUCGUGGCACGAACC	1	F1NBZEY02GZVF5	183	20	43	5'	117	-63.9	50.4274	1.08305	UACUAUAGGUCAGACCCCUUUAGUACCGGUUCGUGGCACAAACCGGUACUAAAGGUUAGCCCUUUAGUACCGGUUUGUGCCACAAAACGGUACUAAAAGUGAUCGUGGGGCCCCAGC
tae-miR1117	UAGUACCGGUUUGUGCCACGAACC	24	tae-miR1117	UAGUACCGGUUCGUGGCACGAACC	2	F1NBZEY02GZVF5	313	55	78	3'	99	-71.5	48.4848	1.48958	ACGAUCACUUUUAGUACCGUUUUGUGGCACAAACCGGUACUAAAGGGCUAACCUUUAGUACCGGUUUGUGCCACGAACCGGUACUAAAGGGGUCUGACC
tae-miR1117	UAGUACCGGUUCGUGGCAUGAACC	24	tae-miR1117	UAGUACCGGUUCGUGGCACGAACC	1	F1NBZEY02IPU11	366	20	43	5'	93	-44.2	53.7634	0.884	GCAGGCUGACACAACCUCUUUAGUACCGGUUCGUGGCAUGAACCGGUACUAAAGGUUCGCCAUGAACCGGUACUAUUGAUCGCCGCCACGAAC
tae-miR1117	UAGUACCGGUUCGUGGGACGAACC	24	tae-miR1117	UAGUACCGGUUCGUGGCACGAACC	1	F1NBZEY02FGC44	155	20	43	5'	93	-42.8	56.9892	0.807547	CAUCCUGCCACCACUCUCAUUAGUACCGGUUCGUGGGACGAACCGGUGCUAAAGGUUCGCCACGAACCGGUACUAAAGAGCUCCUCCCGCCUA
tae-miR1117	UAGUACCGGUUCGUGGCAUGAACC	24	tae-miR1117	UAGUACCGGUUCGUGGCACGAACC	1	F1NBZEY02G1ENM	181	90	113	3'	134	-71.2	54.4776	0.975342	CAUAACCUCAUUAGUACCGGUUCAUGGUACGAACCGGCACUAAAUGGUGACGGUGGGCCAUAGCCUGAUCGCAGGCUGCCACAGCCUCUUUAGUACCGGUUCGUGGCAUGAACCGGUACUAAAGGUUCGCCACG
tae-miR1117	UAGUACCGGUUCAUGGUACGAACC	24	tae-miR1117	UAGUACCGGUUCGUGGCACGAACC	2	F1NBZEY02G1ENM	172	20	43	5'	148	-72	54.0541	0.9	ACAGCUUGCCAUAACCUCAUUAGUACCGGUUCAUGGUACGAACCGGCACUAAAUGGUGACGGUGGGCCAUAGCCUGAUCGCAGGCUGCCACAGCCUCUUUAGUACCGGUUCGUGGCAUGAACCGGUACUAAAGGUUCGCCACGAACAG
tae-miR1117	UAGUACCAGUUCGUGGCACGAACC	24	tae-miR1117	UAGUACCGGUUCGUGGCACGAACC	1	F1NBZEY02HEW0V	457	20	43	5'	93	-44	54.8387	0.862745	CAUCCUGCCACCACUCACUUUAGUACCAGUUCGUGGCACGAACCAGUGCUAAAGGUUUGCCACGAACCGGUACUAAUGAGAGCGGCCGGCUAG
tae-miR1117	UAGUACCAGUUCGUGGCACGAACC	24	tae-miR1117	UAGUACCGGUUCGUGGCACGAACC	1	F1NBZEY02H08YS	36	84	107	3'	128	-60.5	52.3438	0.902985	CUAAGAAACUGUAGUACUGGUUCAUGCCAUGAACCGGUACUAAAGGUGCUCGUGGGGCCCCAGCCUUACCUGACACAACCUUAUUAGUACCAGUUCGUGGCACGAACCGGUGCUAAAGAGCUCCUCCC
tae-miR1117	UAGUACCGGUUCAUGGCAUGAACC	24	tae-miR1117	UAGUACCGGUUCGUGGCACGAACC	2	F1NBZEY02H08YS	423	84	107	3'	128	-61	50.7812	0.938462	GAGGAGCUCUUUAGCACCGGUUCGUGCCACGAACUGGUACUAAUAAGGUUGUGUCAGGUAAGGCUGGGGCCCCACGAGCACCUUUAGUACCGGUUCAUGGCAUGAACCAGUACUACAGUUUCUUAGUA
tae-miR1117	UAGUACCAGUUCGUGGCACGAACC	24	tae-miR1117	UAGUACCGGUUCGUGGCACGAACC	1	F1NBZEY02HASPE	463	20	43	5'	93	-44	54.8387	0.862745	CAUCCUGCCACCACUCACUUUAGUACCAGUUCGUGGCACGAACCAGUGCUAAAGGUUUGCCACGAACCGGUACUAAUGAGAGCGGCCGGCUAG
tae-miR1117	UAGUACCGGUUCGUGGCAUGAACC	24	tae-miR1117	UAGUACCGGUUCGUGGCACGAACC	1	F1NBZEY02JPQJH	119	20	43	5'	97	-42.8	55.6701	0.792593	AUAGCCUCACACAGCCUCAUUAGUACCGGUUCGUGGCAUGAACCGGUACUAAAGGUUGUCCACGAACCGGUACUAAUGAUGCCCGCCCGCCUAGCCG
tae-miR1117	UAGUCCCGGUUCGUGGCACGAACC	24	tae-miR1117	UAGUACCGGUUCGUGGCACGAACC	1	F1NBZEY02HKU17	249	20	43	5'	146	-83.5	59.589	0.95977	CGAGACCAAAGGUGCAUCUCUAGUCCCGGUUCGUGGCACGAACCGGAACUAAAGGUGUUGGUGGGGCCCCAGCCUGACACCACCACCUCUUUUAGUCCCCGGUUCGUGGCACGAACCGGUACUAGAGGUUCAGCACGAACCGGGAC
tae-miR1117	UAGUACCGGUCCGUGGCACGAACC	24	tae-miR1117	UAGUACCGGUUCGUGGCACGAACC	1	F1NBZEY02IEAH3	42	90	113	3'	134	-93.4	57.4627	1.21299	AGGAUGAUCUUUAGCACCGGUUCGUGCCAUGAACCGGUACUAAAGGUGCUGGAGGGCCCCGGACUGACAACAUCCUGCCACCACUCACUUUAGUACCGGUCCGUGGCACGAACCGGUGCUAAAGGUCGUCCACG
tae-miR1117	UAGUACCGGUUCAUGGCACGAACC	24	tae-miR1117	UAGUACCGGUUCGUGGCACGAACC	1	F1NBZEY02IEAH3	299	90	113	3'	134	-87.1	56.7164	1.14605	UGGACGACCUUUAGCACCGGUUCGUGCCACGGACCGGUACUAAAGUGAGUGGUGGCAGGAUGUUGUCAGUCCGGGGCCCUCCAGCACCUUUAGUACCGGUUCAUGGCACGAACCGGUGCUAAAGAUCAUCCUAC
tae-miR1117	UAGUCCCGGUUCGUGGCACGAACC	24	tae-miR1117	UAGUACCGGUUCGUGGCACGAACC	1	F1NBZEY02GYIDB	36	20	43	5'	144	-85.3	59.7222	0.99186	CGAGACCAAAGGUGCAUCUCUAGUCCCGGUUCGUGGCACGAACCGGAACUAAAGGUGUUGGUGGGGCCCCAGCCUGACACCACCACCUCUUUAGUCCCGGUUCGUGGCACGAACCGGUACUAGAGGUUCAGCACGAACCGGGAC
tae-miR1117	UAGUCCCGGUUCGUGGCACGAACC	24	tae-miR1117	UAGUACCGGUUCGUGGCACGAACC	1	F1NBZEY02GYIDB	45	82	105	3'	126	-85	59.5238	1.13333	AGGUGCAUCUCUAGUCCCGGUUCGUGGCACGAACCGGAACUAAAGGUGUUGGUGGGGCCCCAGCCUGACACCACCACCUCUUUAGUCCCGGUUCGUGGCACGAACCGGUACUAGAGGUUCAGCACG
tae-miR1117	UAGUACCGGUUCGUGCCACGAACC	24	tae-miR1117	UAGUACCGGUUCGUGGCACGAACC	1	F1NBZEY02GYIDB	368	20	43	5'	144	-85.3	59.7222	0.99186	CCCGGUUCGUGCUGAACCUCUAGUACCGGUUCGUGCCACGAACCGGGACUAAAGAGGUGGUGGUGUCAGGCUGGGGCCCCACCAACACCUUUAGUUCCGGUUCGUGCCACGAACCGGGACUAGAGAUGCACCUUUGGUCUCGGU
tae-miR1117	UAGUUCCGGUUCGUGCCACGAACC	24	tae-miR1117	UAGUACCGGUUCGUGGCACGAACC	2	F1NBZEY02GYIDB	377	82	105	3'	126	-80	57.9365	1.09589	UGCUGAACCUCUAGUACCGGUUCGUGCCACGAACCGGGACUAAAGAGGUGGUGGUGUCAGGCUGGGGCCCCACCAACACCUUUAGUUCCGGUUCGUGCCACGAACCGGGACUAGAGAUGCACCUUU
tae-miR1117	UAGUACCAGUUCGUGGCACGAACC	24	tae-miR1117	UAGUACCGGUUCGUGGCACGAACC	1	F1NBZEY02I1XS7	456	20	43	5'	93	-44	54.8387	0.862745	CAUCCUGCCACCACUCACUUUAGUACCAGUUCGUGGCACGAACCAGUGCUAAAGGUUUGCCACGAACCGGUACUAAUGAGAGCGGCCGGCUAG
tae-miR1117	UAGUACCGGUCCGUGGCACGAACC	24	tae-miR1117	UAGUACCGGUUCGUGGCACGAACC	1	F1NBZEY02FRUFP	42	90	113	3'	134	-88.7	57.4627	1.15195	UAGGAUGAUCUUAGCACCGGUUCGUGCCAUGAACCGGUACUAAAGGUGCUGGAGGGCCCCGGACUGACAACAUCCUGCCACCACUCACUUUAGUACCGGUCCGUGGCACGAACCGGUGCUAAAGGUCGUCCACG
tae-miR1117	UAGUACCGGUUCAUGGCACGAACC	24	tae-miR1117	UAGUACCGGUUCGUGGCACGAACC	1	F1NBZEY02FRUFP	299	90	113	3'	134	-82.6	57.4627	1.07273	UGGACGACCUUUAGCACCGGUUCGUGCCACGGACCGGUACUAAAGUGAGUGGUGGCAGGAUGUUGUCAGUCCGGGGCCCUCCAGCACCUUUAGUACCGGUUCAUGGCACGAACCGGUGCUAAGAUCAUCCUACC
tae-miR1117	UAGUACCGGUUCGUGCCAUGAACC	24	tae-miR1117	UAGUACCGGUUCGUGGCACGAACC	2	F1NBZEY02GSS59	295	69	92	3'	113	-61.5	53.9823	1.0082	CACAACCUCUUUACUACCGGUUCGUCCCACGAACCGGUACUAAAGGUGUUGGCCGGGCCCCAGCAUCUUUAGUACCGGUUCGUGCCAUGAACCAGUACUAAAGAUCUCCUCCC
tae-miR1117	UAGUACCGGUUCAUGGCACGAACC	24	tae-miR1117	UAGUACCGGUUCGUGGCACGAACC	1	F1NBZEY02JT7G1	418	20	43	5'	117	-74.4	52.1368	1.21967	UACUAUAGGUCAGACCCCUUUAGUACCGGUUCAUGGCACGAACCGGUACUAAAGGUUAGACCUUUAGUACCGGUUCAUGCCACGAACCGGUACUAAAGGUGAUCGUGGGCCCCGGCU
tae-miR1117	UAGUACCGGUUCGUGGCAUGAACC	24	tae-miR1117	UAGUACCGGUUCGUGGCACGAACC	1	F1NBZEY02JT7G1	74	20	43	5'	117	-83.9	52.9915	1.35323	CCGGGGCCCACGAUCACCUUUAGUACCGGUUCGUGGCAUGAACCGGUACUAAAGGUCUAACCUUUAGUACCGGUUCGUGCCAUGAACCGGUACUAAAGGGGUCUGACCUAUAGUACC
tae-miR1117	UAGUACCGGUUCGUGCCAUGAACC	24	tae-miR1117	UAGUACCGGUUCGUGGCACGAACC	2	F1NBZEY02JT7G1	83	55	78	3'	99	-80.6	50.5051	1.612	ACGAUCACCUUUAGUACCGGUUCGUGGCAUGAACCGGUACUAAAGGUCUAACCUUUAGUACCGGUUCGUGCCAUGAACCGGUACUAAAGGGGUCUGACC
tae-miR1117	UAGUACCGGUUCAUGCCACGAACC	24	tae-miR1117	UAGUACCGGUUCGUGGCACGAACC	2	F1NBZEY02JT7G1	427	55	78	3'	99	-67.7	50.5051	1.354	UCAGACCCCUUUAGUACCGGUUCAUGGCACGAACCGGUACUAAAGGUUAGACCUUUAGUACCGGUUCAUGCCACGAACCGGUACUAAAGGUGAUCGUGG
tae-miR1117	UAGUACCGGUUCGUGGCAUGAACC	24	tae-miR1117	UAGUACCGGUUCGUGGCACGAACC	1	F1NBZEY01BZ0SB	295	20	43	5'	93	-44.9	54.8387	0.880392	ACAGGCUGACACAACCUCUUUAGUACCGGUUCGUGGCAUGAACCGGUACUAAAGGUUCGCCACGAACCGGUGCUAUUGAUCGCCGCCACGAAC
tae-miR1117	UAGUACCGGUUCAUGGCACGAACC	24	tae-miR1117	UAGUACCGGUUCGUGGCACGAACC	1	F1NBZEY01BUC3L	432	154	177	3'	198	-126.1	55.5556	1.14636	GGGGCCCCGUUUAGUCCCGGUUCGUGCCACAACCGGGACUAAAGAGUUCGAAGGGCCGACUUAGUCCCGGUUGGUGGCGACCAACCGGGGACUAAAAGGUCUAACCUUUAGUACCGGUUGGUGCACCAACCGGGACUAAUGGCCUUUGAGGCAUUAGUACCGGUUCAUGGCACGAACCGGUACUAAAGGUCCCAUUUU
tae-miR1117	UAGUACCGGUUUGUGUCACGAACC	24	tae-miR1117	UAGUACCGGUUCGUGGCACGAACC	2	F1NBZEY01B7HL3	58	91	114	3'	135	-70.5	55.5556	0.94	UCGUGNGACCUUAGCACCGGUUCGUGCCACGAACCGGUACGUAAUGAGAGUGGUGGCAGGAUGUUGUCAGUCUGGGGCCCUCCAGCACCUUUAGUACCGGUUUGUGUCACGAACCGGUCUAAAGGUCGUCCUACN
tae-miR1117	UAGCACCGGUUCGUGCCACGAACC	24	tae-miR1117	UAGUACCGGUUCGUGGCACGAACC	2	F1NBZEY01B7HL3	49	20	43	5'	153	-70.5	53.5948	0.859756	AUAGUACCGUCGUGNGACCUUAGCACCGGUUCGUGCCACGAACCGGUACGUAAUGAGAGUGGUGGCAGGAUGUUGUCAGUCUGGGGCCCUCCAGCACCUUUAGUACCGGUUUGUGUCACGAACCGGUCUAAAGGUCGUCCUACNUAAACCCUU
tae-miR1117	UAGUACCGGUUCGUUGCACGAACC	24	tae-miR1117	UAGUACCGGUUCGUGGCACGAACC	1	F1NBZEY01EWWMR	229	91	114	3'	135	-89.5	57.037	1.16234	ACGAUCACCUUUAGUACCGGUUCGUGGGACGAACUGGUACUAAAGGGGGUGGUGGCAGGCUGGCGUCAGGCCGGGGCCCCACGAUCACCUUUAGUACCGGUUCGUUGCACGAACCGGUACUAAAGGUCUAACCUU
tae-miR1117	UAGUACCGGUUCGUGGGACGAACU	24	tae-miR1117	UAGUACCGGUUCGUGGCACGAACC	2	F1NBZEY01EWWMR	220	20	43	5'	153	-91.8	58.8235	1.02	AGGGGGCCCACGAUCACCUUUAGUACCGGUUCGUGGGACGAACUGGUACUAAAGGGGGUGGUGGCAGGCUGGCGUCAGGCCGGGGCCCCACGAUCACCUUUAGUACCGGUUCGUUGCACGAACCGGUACUAAAGGUCUAACCUUUAGUACCGG
tae-miR1117	UAGUACCGGUUCGUGCAACGAACC	24	tae-miR1117	UAGUACCGGUUCGUGGCACGAACC	2	F1NBZEY01EWWMR	247	20	43	5'	153	-84.1	58.8235	0.934444	GGUACUAAAGGUUAGACCUUUAGUACCGGUUCGUGCAACGAACCGGUACUAAAGGUGAUCGUGGGGCCCCGGCCUGACGCCAGCCUGCCACCACCCCCUUUAGUACCAGUUCGUCCCACGAACCGGUACUAAAGGUGAUCGUGGGCCCCCUGG
tae-miR1117	UAGUACCGGUUCAUGGCACGAACC	24	tae-miR1117	UAGUACCGGUUCGUGGCACGAACC	1	F1NBZEY01A1M7D	207	59	82	3'	103	-66.6	50.4854	1.28077	UUUGGGACCUUUAGUCCCGGUUCGUGCCACCAACUGGGUACUAAUGGGGUUUGAGGCAUUAGUACCGGUUCAUGGCACGAACCGGUUCUAAAGGUCCCAUUUU
tae-miR1117	UAGUCCCGGUUCGUGGCACGAACC	24	tae-miR1117	UAGUACCGGUUCGUGGCACGAACC	1	F1NBZEY01BYCG6	523	150	173	3'	194	-146	54.6392	1.37736	AAUUGGACCUUUAGUACCGGUUCGUGCCAUGAACCGGUACUAAUGCCUCAAAGCCCAUUAGUCCCGGUUGGUGGCACCAACCAGGACUAAAGGUCUAACCUUUAGUACCGGUUGGUGCCACCAACCGGGACUAAUGGGCAUCACACCCUUUAGUCCCGGUUCGUGGCACGAACCGGGACUAAAGGGCCCAGGUG
tae-miR1117	UAGUACCGGUUCGUGCCAUGAACC	24	tae-miR1117	UAGUACCGGUUCGUGGCACGAACC	2	F1NBZEY01BYCG6	514	20	43	5'	211	-150.2	53.5545	1.3292	GGGUUGAAAAAUUGGACCUUUAGUACCGGUUCGUGCCAUGAACCGGUACUAAUGCCUCAAAGCCCAUUAGUCCCGGUUGGUGGCACCAACCAGGACUAAAGGUCUAACCUUUAGUACCGGUUGGUGCCACCAACCGGGACUAAUGGGCAUCACACCCUUUAGUCCCGGUUCGUGGCACGAACCGGGACUAAAGGGCCCAGGUGAACCUGA
tae-miR1117	UAGUACCGGUUCAUGGCACGAACC	24	tae-miR1117	UAGUACCGGUUCGUGGCACGAACC	1	F1NBZEY01AG4G3	257	57	80	3'	101	-44	49.505	0.88	AAAUUGCCCUAUAGUGCCGGUUUGUGUCUCUAACCGGUACUAUAGGUCAGACCCCUUUAGUACCGGUUCAUGGCACGAACCGGUUUGUGUCUCCAGCUAGU
tae-miR1117	UAGUACCGGUUCGUGCCACGAACC	24	tae-miR1117	UAGUACCGGUUCGUGGCACGAACC	1	F1NBZEY01EE0Q0	368	20	43	5'	152	-88.9	56.5789	1.03372	UGGUUCGUGUUGAACCCUUUUAGUACCGGUUCGUGCCACGAACCGGUGCUAAAGGGGUGGUGGCAGGCUGGCGUCAGGCCGGGGCCCAUGAUCACCUUUAGUACCGGUUUGUGGCACGAAACCGGUACUAAACGGGCUAACCUUAGUACUGG
tae-miR1117	UAGCACCGGUUCGUGGCACGAACC	24	tae-miR1117	UAGUACCGGUUCGUGGCACGAACC	1	F1NBZEY01EE0Q0	48	90	113	3'	134	-77.1	57.4627	1.0013	GUUAGCCCGUUUAGUACCGGUUUCGUGCCACAAACCGGUACUAAAGGUGAUCAUGGGCCCCGGCCUGACGCCAGCCUGCCACCACCCCUUUAGCACCGGUUCGUGGCACGAACCGGUACUAAAAGGGUUCAACA
tae-miR1117	UAGUACCGGUUCGUGGCCCGAACC	24	tae-miR1117	UAGUACCGGUUCGUGGCACGAACC	1	F1NBZEY01CI9R3	43	20	43	5'	116	-67.4	62.069	0.936111	GGGUGGCAGCGCAUCCCCUUUAGUACCGGUUCGUGGCCCGAACCCGUACAAAUGGGGGGCCUUUAGUACCGGGUUGAGGCACAAACCGGUACUAAAGGGGUCCGCUUCCCGCCGCU
tae-miR1117	UAGUACCGGUUCGUGGCACCAACC	24	tae-miR1117	UAGUACCGGUUCGUGGCACGAACC	1	F1ADE5F01EYHNI	455	20	43	5'	115	-86.6	64.3478	1.17027	CUGCGCCAGCGCACCCCCUUUAGUACCGGUUCGUGGCACCAACCGGUACUAAAGGGGGGCCUUUAGACCGGUUGGAGCCACCAACCGGUACUAAAGGGGGUGCGGUUCCCGCCGC
tae-miR1117	UAGUACCGGUUGGUGCCACGAACC	24	tae-miR1117	UAGUACCGGUUCGUGGCACGAACC	2	F1ADE5F01EYHNI	157	53	76	3'	97	-84.2	60.8247	1.42712	CGCACCCCCUUUAGUACCGGUUGGUGGCUCCAACCGGUCUAAAGGCCCCCCUUUAGUACCGGUUGGUGCCACGAACCGGUACUAAAGGGGGUGCGCU
tae-miR1117	UAGUCCCGGUUCGUGGCACGAACC	24	tae-miR1117	UAGUACCGGUUCGUGGCACGAACC	1	F1ADE5F01B0UCY	175	20	43	5'	144	-85.3	59.7222	0.99186	CGAGACCAAAGGUGCAUCUCUAGUCCCGGUUCGUGGCACGAACCGGAACUAAAGGUGUUGGUGGGGCCCCAGCCUGACACCACCACCUCUUUAGUCCCGGUUCGUGGCACGAACCGGUACUAGAGGUUCAGCACGAACCGGGAC
tae-miR1117	UAGUCCCGGUUCGUGGCACGAACC	24	tae-miR1117	UAGUACCGGUUCGUGGCACGAACC	1	F1ADE5F01B0UCY	184	82	105	3'	126	-85	59.5238	1.13333	AGGUGCAUCUCUAGUCCCGGUUCGUGGCACGAACCGGAACUAAAGGUGUUGGUGGGGCCCCAGCCUGACACCACCACCUCUUUAGUCCCGGUUCGUGGCACGAACCGGUACUAGAGGUUCAGCACG
tae-miR1117	UAGUACCGGUUCGUGCCACGAACC	24	tae-miR1117	UAGUACCGGUUCGUGGCACGAACC	1	F1ADE5F01B0UCY	252	20	43	5'	144	-85.3	59.7222	0.99186	CCCGGUUCGUGCUGAACCUCUAGUACCGGUUCGUGCCACGAACCGGGACUAAAGAGGUGGUGGUGUCAGGCUGGGGCCCCACCAACACCUUUAGUUCCGGUUCGUGCCACGAACCGGGACUAGAGAUGCACCUUUGGUCUCGGU
tae-miR1117	UAGUUCCGGUUCGUGCCACGAACC	24	tae-miR1117	UAGUACCGGUUCGUGGCACGAACC	2	F1ADE5F01B0UCY	261	82	105	3'	126	-80	57.9365	1.09589	UGCUGAACCUCUAGUACCGGUUCGUGCCACGAACCGGGACUAAAGAGGUGGUGGUGUCAGGCUGGGGCCCCACCAACACCUUUAGUUCCGGUUCGUGCCACGAACCGGGACUAGAGAUGCACCUUU
tae-miR1117	UAGUCCCGGUUCGUGGCACGAACC	24	tae-miR1117	UAGUACCGGUUCGUGGCACGAACC	1	F1ADE5F01CVAMO	285	152	175	3'	196	-132.9	55.102	1.23056	UUGCAUAACCUUUAGACCGGUUCGUGCCAUNAACCGGUACUAAUGCCUCAAAGCCCCAUUAGUCCCGGUUGGUGGCACCAACCGGGACUAAAGGUCUAACCUUUAGUACCGGUUGGUGCCACCAACCGGGACCAAUGGGCAAUCGCACCCUUUAGUCCCGGUUCGUGGCACGAACCGGGACUAAAGGGCCCAAGUG
tae-miR1117	UAGUCCCGGUUCGUGCCACGAACC	24	tae-miR1117	UAGUACCGGUUCGUGGCACGAACC	2	F1ADE5F01CVAMO	119	20	43	5'	213	-138.8	53.9906	1.20696	CCCGGUUCACUUGGGCCCUUUAGUCCCGGUUCGUGCCACGAACCGGGACUAAAGGGUGCGAUUGCCCAUUGGUCCCGGUUGGUGGCACCAACCGGUACUAAAGGUUAGACCUUUAGUCCCGGUUGGUGCCACCAACCGGGACUAAUGGGGCUUUGAGGCAUUAGUACCGGUUNAUGGCACGAACCGGUCUAAAGGUUAUGCAAAUUUGUAGAA
tae-miR1117	UAGUACCAGUUCGUGGCACGAACC	24	tae-miR1117	UAGUACCGGUUCGUGGCACGAACC	1	F1ADE5F01AZVG4	183	84	107	3'	128	-64.4	52.3438	0.961194	UAAGGAAACUGUAGUACUGGUUCAUGCCAUGAACCGGUACUAAAGGUGCUCGUGGGGCCCCAGCCUUACCUGACACAACCUUAUUAGUACCAGUUCGUGGCACGAACCGGUGCUAAAGAGCUCCUCCC
tae-miR1117	UAGUACCGGUUCAUGGCAUGAACC	24	tae-miR1117	UAGUACCGGUUCGUGGCACGAACC	2	F1ADE5F01AZVG4	296	84	107	3'	128	-61.7	51.5625	0.934848	GAGGAGCUCUUUAGCACCGGUUCGUGCCACGAACUGGUACUAAUAAGGUUGUGUCAGGUAAGGCUGGGGCCCCACGAGCACCUUUAGUACCGGUUCAUGGCAUGAACCAGUACUACAGUUUCCUUAGU
tae-miR1117	UAGUACCGGUUAGUGGCACGAACC	24	tae-miR1117	UAGUACCGGUUCGUGGCACGAACC	1	F1ADE5F01DKZ5F	195	91	114	3'	135	-77	56.2963	1.01316	AGGACGACCUUUAGUACCGAUUCGUGCCAAGAACCGGUACUAAAGGGGCUGGAGGGGCCCCAGUCUGACAACAUCCUGCCACCACUCUCAUUAGUACCGGUUAGUGGCACGAACCGGUGCUAAAGGUUCGCCACG
tae-miR1117	UAGUACCGGUUCGUGCCACGAACC	24	tae-miR1117	UAGUACCGGUUCGUGGCACGAACC	1	F1ADE5F01B76J3	20	20	43	5'	153	-80.9	52.9412	0.998765	GGUUUAUAUAGGACGACCUUUAGUACCGGUUCGUGCCACGAACCAGUACUAAAGGUGUUGGAGGGGCCCCACUCUGACAACAUCCUGCCACCACUUUCAUUAGUACCGGUUCGUGACACGAACCGGCGCUAAAGGUUCGCCAUGAACCGGUAC
tae-miR1117	UAGUACUGGUUCGUGGCACGAACC	24	tae-miR1117	UAGUACCGGUUCGUGGCACGAACC	1	F1ADE5F01B76J3	477	91	114	3'	135	-80.7	54.0741	1.10548	UGGCGAACCUUUAGCGCCGGUUCGUGUCACGAACCGGUACUAAUGAAAGUGGUGGCAGGAUGUUGUCAGAGUGGGGCCCCUCCAACACCUUUAGUACUGGUUCGUGGCACGAACCGGUACUAAAGGUCGUCCUAU
tae-miR1117	UAGUACCGGUUCGUGACACGAACC	24	tae-miR1117	UAGUACCGGUUCGUGGCACGAACC	1	F1ADE5F01B76J3	29	91	114	3'	135	-74.8	54.8148	1.01081	AGGACGACCUUUAGUACCGGUUCGUGCCACGAACCAGUACUAAAGGUGUUGGAGGGGCCCCACUCUGACAACAUCCUGCCACCACUUUCAUUAGUACCGGUUCGUGACACGAACCGGCGCUAAAGGUUCGCCAUG
tae-miR1117	UAGUACCGGUUCGUGCCAUGAACC	24	tae-miR1117	UAGUACCGGUUCGUGGCACGAACC	2	F1ADE5F01EBXSN	140	20	43	5'	216	-121.6	52.3148	1.07611	GAGUUUGAAAAUGGGACCUUUAGUACCGGUUCGUGCCAUGAACCGGUACUAAUGCCUCAAAGCCCAUUAGUCCCGGUUGGUGGCACCCAAACCGGGGACUAAAAGGUCUAACCUUUAGUACCGGUUGAUGCCACCAACCGGGACUAAUGUGCAUCGCAUCCUUUAGUGCUGGUUCGUGACACGAACCGGGACUAAAGGGCGCAGGUNAACCGAGAC
tae-miR1117	UAGUCCCGGUUCGUGUCACGAACC	24	tae-miR1117	UAGUACCGGUUCGUGGCACGAACC	2	F1ADE5F01EBXSN	245	20	43	5'	216	-114.8	52.3148	1.01593	CUCGGUUNACCUGCGCCCUUUAGUCCCGGUUCGUGUCACGAACCAGCACUAAAGGAUGCGAUGCACAUUAGUCCCGGUUGGUGGCAUCAACCGGUACUAAAGGUUAGACCUUUUAGUCCCCGGUUUGGGUGCCACCAACCGGGACUAAUGGGCUUUGAGGCAUUAGUACCGGUUCAUGGCACGAACCGGUACUAAAGGUCCCAUUUUCAAACUCUC
tae-miR1117	UAGUACCGGUUCGUGGCACAAACC	24	tae-miR1117	UAGUACCGGUUCGUGGCACGAACC	1	F1ADE5F01E2RHB	206	20	43	5'	97	-51.6	56.701	0.938182	CAUCCUGCCACCACUCUCAUUAGUACCGGUUCGUGGCACAAACCGGUGCUAAAGGUUCGCCACGAACCGGUACUAAUGAAAGCGGCCCGGCUAGCCA
tae-miR1117	UAGUCCCGGUUCGUGGCACGAACC	24	tae-miR1117	UAGUACCGGUUCGUGGCACGAACC	1	F1ADE5F01EQUBB	119	151	174	3'	195	-133.8	53.8462	1.27429	AAUGGGACCUUUAAUACCGGUUCGUGCCAUGAACCGGUACUAAUGCCUCAAAACCCAUUAGGUACCGGUUGGUGGCACCAACCGGUACUAAAGGUGUAAUCUUUAGUCCCGGUUGGUGCCACCAACCGGGACUAAUGGGCAUCACACCCUUUAGUCCCGGUUCGUGGCACGAACCGGGACUAAAGGGCCCAGGUG
tae-miR1117	UAGUACCGGUUCAUGGCACGAACC	24	tae-miR1117	UAGUACCGGUUCGUGGCACGAACC	1	F1ADE5F01EQUBB	326	59	82	3'	103	-56.4	47.5728	1.15102	GAUUACACCUUUAGUACCGGUUGGUGCCACCAACCGGUACCUAAUGGGUUUUGAGGCAUUAGUACCGGUUCAUGGCACGAACCGGUAUUAAAGGUCCCAUUUU
tae-miR1117	UAGUCCCGGUUCGUGCCACGAACC	24	tae-miR1117	UAGUACCGGUUCGUGGCACGAACC	2	F1ADE5F01EQUBB	225	20	43	5'	121	-79.9	57.8512	1.14143	CCCGGUUCACCUGGGCCCUUUAGUCCCGGUUCGUGCCACGAACCGGGACUAAAGGGUGUGAUGCCCAUUAGUCCCGGUUGGUGGCACCAACCGGGACUAAAGAUUACACCUUUAGUACCGG
tae-miR1117	UAGUACCGGUUUGUGGCACGAACC	24	tae-miR1117	UAGUACCGGUUCGUGGCACGAACC	1	F1ADE5F01D2NU4	152	20	43	5'	97	-62.6	57.732	1.11786	CAUCCUGCCACCACUCUCAUUAGUACCGGUUUGUGGCACGAACCGGUGCUAAAGGUUCGCCACGAACCGGUACUAAUGAGAGUGGCCCGGCUAGCCC
tae-miR1117	UAGUCCCGGUUCGUGGCACGAACC	24	tae-miR1117	UAGUACCGGUUCGUGGCACGAACC	1	F1ADE5F01C1OI2	137	150	173	3'	194	-130	53.6082	1.25	AAUGGGACCUUUAAUACCGGUUCGNGCCAUGAACCGGUACUAAUGCCUCAAAACCCAUUAGUACCGGUUGGUGGCACCAACCGGUACUAAAGGUGUAAUCUUUAGUCCCGGUUGGUGCCACCAACCGGGACUAAUGGGCAUCACACCCUUUAGUCCCGGUUCGUGGCACGAACCGGGGACUAAAGGGCCCAGGU
tae-miR1117	UAGUACCGGUUGGUGGCACCAACC	24	tae-miR1117	UAGUACCGGUUCGUGGCACGAACC	2	F1ADE5F01C1OI2	175	20	43	5'	117	-72.9	50.4274	1.23559	ACUAAUGCCUCAAAACCCAUUAGUACCGGUUGGUGGCACCAACCGGUACUAAAGGUGUAAUCUUUAGUCCCGGUUGGUGCCACCAACCGGGACUAAUGGGCAUCACACCCUUUAGUC
tae-miR1117	UAGUACCGGUUCGUGGCACCAACC	24	tae-miR1117	UAGUACCGGUUCGUGGCACGAACC	1	F1ADE5F01BJR9H	171	20	43	5'	118	-81	61.0169	1.125	CUGCGCCAGCGCACCCCCUUUAGUACCGGUUCGUGGCACCAACCGGGUACUAAAGGGGGGGCCUUUAGUACUGGUUGGAUCCACCAACCGGUACUAAAGGGGGUGCGGUUCUCGCUGC
tae-miR1117	UAGUACCGGUUCGUGGCAUGAACC	24	tae-miR1117	UAGUACCGGUUCGUGGCACGAACC	1	F1ADE5F01D2XGV	296	20	43	5'	92	-49.5	56.5217	0.951923	GCAGGCUGACACGGCCUCUUUAGUACCGGUUCGUGGCAUGAACCGGUCUAAAGGUUCGCCACGAACCGGUACUAUAGAUCGUCGCCACGAAC
tae-miR1117	UAGUACCGGUUUGUGGCACGAACC	24	tae-miR1117	UAGUACCGGUUCGUGGCACGAACC	1	F1ADE5F01AF9LV	474	92	115	3'	136	-74.6	55.8824	0.981579	AGGACGACCUUCAGUACCAGUUCGUGGCACGAACCGGUACUAAAAGGUGCUGGAGGGGCCCCACUCUGACAACAUCCUGCCACCACUCUCAUUAGUACCGGUUUGUGGCACGAACCGGUGCUAAAGGAUCGCCAUG
tae-miR1117	CAGUACCAGUUCGUGGCACGAACC	24	tae-miR1117	UAGUACCGGUUCGUGGCACGAACC	2	F1ADE5F01AF9LV	465	20	43	5'	154	-80.7	53.8961	0.972289	GGUUUAUAUAGGACGACCUUCAGUACCAGUUCGUGGCACGAACCGGUACUAAAAGGUGCUGGAGGGGCCCCACUCUGACAACAUCCUGCCACCACUCUCAUUAGUACCGGUUUGUGGCACGAACCGGUGCUAAAGGAUCGCCAUGAACCGGUAC
tae-miR1117	UAGUCCCGGUUCGUGGCACGAACC	24	tae-miR1117	UAGUACCGGUUCGUGGCACGAACC	1	F1ADE5F01E0ZTN	409	150	173	3'	194	-134.8	53.0928	1.30874	AAUGGGACCUUUAAUACCGGUUCGUGCCAUGAACCGGUACUAAUGCCUCAAAACCCAUUAGUACCGGUUGGUGGCACCAACCGGUACUAAAGGUGUAAUCUUUAGUCCCGGUUGGUGCCACCAACCGGGACUAAUGGGCAUCACACCCUUUAGUCCCGGUUCGUGGCACGAACCGGGACUAAAGGGCCCACUGA
tae-miR1117	UAGUACCGGUUCAUGGCACGAACC	24	tae-miR1117	UAGUACCGGUUCGUGGCACGAACC	1	F1ADE5F01E0ZTN	95	58	81	3'	102	-60.2	47.0588	1.25417	GAUUACACCUUUAGUACCGGUUGGUGCCACCAACCGGUACUAAUGGGUUUUGAGGCAUUAGUACCGGUUCAUGGCACGAACCGGUAUUAAAGGUCCCAUUUU
tae-miR1117	UAGUCCCGGUUCGUGCCACGAACC	24	tae-miR1117	UAGUACCGGUUCGUGGCACGAACC	2	F1ADE5F01E0ZTN	1	13	36	5'	114	-74	56.1404	1.15625	UCAGUGGGCCCUUUAGUCCCGGUUCGUGCCACGAACCGGGACUAAAGGGUGUGAUGCCCAUUAGUCCCGGUUGGUGGCACCAACCGGGACUAAAGAUUACACCUUUAGUACCGG
tae-miR1117	UAGUACCGGUUGGUGGCACCAACC	24	tae-miR1117	UAGUACCGGUUCGUGGCACGAACC	2	F1ADE5F01E0ZTN	447	20	43	5'	117	-72.9	50.4274	1.23559	ACUAAUGCCUCAAAACCCAUUAGUACCGGUUGGUGGCACCAACCGGUACUAAAGGUGUAAUCUUUAGUCCCGGUUGGUGCCACCAACCGGGACUAAUGGGCAUCACACCCUUUAGUC
tae-miR1117	UAGUCCCGGUUCAUGGCACGAACC	24	tae-miR1117	UAGUACCGGUUCGUGGCACGAACC	2	F1ADE5F01C39Z1	55	20	43	5'	117	-77.2	58.9744	1.11884	CCAACCCGAACAGACCUCUUUAGUCCCGGUUCAUGGCACGAACCGGUACUAAAGGUUAGCCCUUUAGUACCGCUUUGUGCCACGAACCGGGACUAAAGGGGCUCGUGGGGCCCCGGC
tae-miR1117	UAGUACCGGUUCGUGCCAUGAACC	24	tae-miR1117	UAGUACCGGUUCGUGGCACGAACC	2	F1ADE5F01C39Z1	365	55	78	3'	99	-72.6	53.5354	1.36981	ACGAGCCCCUUUAGUCCCGGUUCGUGGCACAAAGCGGUACUAAAGGGCUAACCUUUAGUACCGGUUCGUGCCAUGAACCGGGACUAAAGAGGUCUGUUC
tae-miR1117	UAGUCCCGGUUCGUGGCACGAACC	24	tae-miR1117	UAGUACCGGUUCGUGGCACGAACC	1	F1ADE5F01ALX9G	55	152	175	3'	196	-144.6	55.6122	1.32661	UGCAUAACCUUUAGUACCGGUUCGUGCCAUGAACCGGUACUAAUGACCUCAAAGCCCAUUAGGUCCCGGUUGGUGGCACCAACCGGGACUAAAGGUCUAACCUUUAGUACCGGUUGGUGCCACCAACCGGGACCAAUGGGCAUCGCACCCUUUAGUCCCGGUUCGUGGCACGAACCGGGACUAAAGGGCCCAAGUG
tae-miR1117	UAGUACCGGUUCGUGCCAUGAACC	24	tae-miR1117	UAGUACCGGUUCGUGGCACGAACC	2	F1ADE5F01ALX9G	46	20	43	5'	214	-147.4	54.6729	1.25983	CUACAAAUUUGCAUAACCUUUAGUACCGGUUCGUGCCAUGAACCGGUACUAAUGACCUCAAAGCCCAUUAGGUCCCGGUUGGUGGCACCAACCGGGACUAAAGGUCUAACCUUUAGUACCGGUUGGUGCCACCAACCGGGACCAAUGGGCAUCGCACCCUUUAGUCCCGGUUCGUGGCACGAACCGGGACUAAAGGGCCCAAGUGAACCGGGAC
tae-miR1117	UAGUACCGGUUCGUGGGACGAACC	24	tae-miR1117	UAGUACCGGUUCGUGGCACGAACC	1	F1ADE5F01D97KF	61	20	43	5'	95	-38.9	56.8421	0.72037	CAUCCUGCCACCACUCUCAUUAGUACCGGUUCGUGGGACGAACCGGUGGCUAAAGGUUACGCCACGAACCGGUACUAAAGAGCUCCUCCCGCCUA
tae-miR1117	UAGUACCGGUUUGUGGCACGAACC	24	tae-miR1117	UAGUACCGGUUCGUGGCACGAACC	1	F1ADE5F01BD6A9	237	92	115	3'	136	-86.9	59.5588	1.07284	GGCUAACCUUUAGCACCGGGUUCGUGCCCACGGACCGGUACUAAAGUGAGUGGUGGCAGGAUGUUGUCAGUCCGGGGGCCCUCCAGGACCUUUAGUACCGGUUUGUGGCACGAACCGGUGCUAAAGGUCGCCGUUC
tae-miR1117	UAGUACCGGUUUGUGGCACGAACC	24	tae-miR1117	UAGUACCGGUUCGUGGCACGAACC	1	F1ADE5F01CBQ2K	145	20	43	5'	93	-45.1	56.9892	0.850943	CAUCCUGCCACCACUCACUUUAGUACCGGUUUGUGGCACGAACCGGUGCUAAAGGUUCGCCACGAACCGGUGCUAAUGAGAGCAGCCGGCUAG
tae-miR1117	UAGUACUGGUUCGUGGCACGAACC	24	tae-miR1117	UAGUACCGGUUCGUGGCACGAACC	1	F1ADE5F01EITUD	183	20	43	5'	97	-52.4	57.732	0.935714	CAUCCUGCCACCACUCUCAUUAGUACUGGUUCGUGGCACGAACCGGUGCUAAAGGUUCGCCACGAACCGGUACUAAUGAAAGCGGCCCGGCUAGCCG
tae-miR1117	UAGUACCGGUUCGUGGCAUGAACC	24	tae-miR1117	UAGUACCGGUUCGUGGCACGAACC	1	F1ADE5F01ER5RL	273	90	113	3'	134	-80.2	57.4627	1.04156	AGGACGACCUUUAGUACCGGUUCGUGAUACGACCCGGUACUAAGGUGCUGGAGGGGCCCCGGACUGACAACAUCCUGCCACCACUCACUUUAGUACCGGUUCGUGGCAUGAACCGGUGCUAAAGGUUCGCCACG
tae-miR1117	UAGUACCGGUUCAUGGCACGAACC	24	tae-miR1117	UAGUACCGGUUCGUGGCACGAACC	1	F1ADE5F01BCF1H	55	20	43	5'	98	-43.2	56.1224	0.785455	CAUCCNGCCACCACUCUCAUUAGUACCGGUUCAUGGCACGAACCGGUAGCUAAAGGUUCCCUACGAACCGGUACUAAUGAAAGCGGCCCGGCUAGCCG
tae-miR1117	UAGUACCGGUUCGUGGAACGAACC	24	tae-miR1117	UAGUACCGGUUCGUGGCACGAACC	1	F1ADE5F01A9O1R	479	20	43	5'	93	-41	54.8387	0.803922	CAUCCUGCCACCACUCACUUUAGUACCGGUUCGUGGAACGAACCGGUGCUAAAGGUUCGCCACGAACCGGUACUAAUGAUGUCCGCCCGUCUA
tae-miR1117	UAGUACCGGUUCAUGGCACGAACC	24	tae-miR1117	UAGUACCGGUUCGUGGCACGAACC	1	F1ADE5F01EBAEA	180	20	43	5'	97	-46.5	55.6701	0.861111	CAUCCUGCCACCACUCUCUUUAGUACCGGUUCAUGGCACGAACCGGUGCUAAAGGUUCACCAUGAACCGGUACUAAAGAGCUCCUCCCGGCUAGCCG
tae-miR1117	UAGUACCGGUUCGUGGCACCAACC	24	tae-miR1117	UAGUACCGGUUCGUGGCACGAACC	1	F1ADE5F01DQMVN	266	20	43	5'	116	-91.5	63.7931	1.23649	CUGCGCCAGCGCACCCCCUUUAGUACCGGUUCGUGGCACCAACCGGUACUAAAGGGGGGCCUUUAGUACCGGUUGGAGCCACCAACCGGUACUAAAGGGGGUGCGGUUCCCGCCGC
tae-miR1117	UAGUACCGGUUGGUGCCACGAACC	24	tae-miR1117	UAGUACCGGUUCGUGGCACGAACC	2	F1ADE5F01DQMVN	187	54	77	3'	98	-89.1	60.2041	1.51017	CGCACCCCCUUUAGUACCGGUUGGUGGCUCCAACCGGUACUAAAGGCCCCCCUUUAGUACCGGUUGGUGCCACGAACCGGUACUAAAGGGGGUGCGCU
tae-miR1117	UAGUACCGGUUCAUGGCACGAACC	24	tae-miR1117	UAGUACCGGUUCGUGGCACGAACC	1	F1ADE5F01EHKCD	200	59	82	3'	103	-54.6	47.5728	1.11429	AGUUAGACCUUUAGUCCCGGUUCGAGCCACCAAUCGGGUACUAAUGGGGUUUGAGGCAUUAGUACCGGUUCAUGGCACGAACCGGUACUAAAGGUCAUAUUUU
tae-miR1117	UAGUACCGGUUCGUGGCCUGAACC	24	tae-miR1117	UAGUACCGGUUCGUGGCACGAACC	2	F1ADE5F01EQ00Y	257	20	43	5'	92	-48.5	57.6087	0.915094	GCAGGCUGACACAGCCUCUUUAGUACCGGUUCGUGGCCUGAACCGGUCUAAAGGUUCGCCACGAACCGGUACUAUUGAUCGCCGCCACGAAC
tae-miR1117	UAGUACCAGUUCGUGGCACGAACC	24	tae-miR1117	UAGUACCGGUUCGUGGCACGAACC	1	F1ADE5F01E3FXL	66	84	107	3'	128	-60.5	52.3438	0.902985	CUAAGAAACUGUAGUACUGGUUCAUGCCAUGAACCGGUACUAAAGGUGCUCGUGGGGCCCCAGCCUUACCUGACACAACCUUAUUAGUACCAGUUCGUGGCACGAACCGGUGCUAAAGAGCUCCUCCC
tae-miR1117	UAGUACCGGUUCAUGGCAUGAACC	24	tae-miR1117	UAGUACCGGUUCGUGGCACGAACC	2	F1ADE5F01E3FXL	337	84	107	3'	128	-61	50.7812	0.938462	GAGGAGCUCUUUAGCACCGGUUCGUGCCACGAACUGGUACUAAUAAGGUUGUGUCAGGUAAGGCUGGGGCCCCACGAGCACCUUUAGUACCGGUUCAUGGCAUGAACCAGUACUACAGUUUCUUAGUA
tae-miR1117	UAGUACCGGUUUGUGGCACGAACC	24	tae-miR1117	UAGUACCGGUUCGUGGCACGAACC	1	F1ADE5F01CY9CO	36	20	43	5'	97	-62.6	57.732	1.11786	CAUCCUGCCACCACUCUCAUUAGUACCGGUUUGUGGCACGAACCGGUGCUAAAGGUUCGCCACGAACCGGUACUAAUGAGAGUGGCCCGGCUAGCCG
tae-miR1117	UAGUACCGGUCCGUGGCACGAACC	24	tae-miR1117	UAGUACCGGUUCGUGGCACGAACC	1	F1ADE5F01DURP0	302	96	119	3'	140	-87.6	60	1.04286	AGGACGACCUUUAGCACCAGUUCAUGCCACGAACCGGUACUAAAAGGUGCUGGAGGGGCCCCCGGACAGGACAGCCAUCCUGCCACCACUCACUUUUAGUACCGGUCCGUGGCACGAACCGGUGCUAAAGGUCGGCCACG
tae-miR1117	UAGUACCGGUUCGUGGCAUGAACU	24	tae-miR1117	UAGUACCGGUUCGUGGCACGAACC	2	F1ADE5F01DURP0	66	96	119	3'	140	-103.1	59.2857	1.24217	UGGCCGACCUUUAGCACCGGUUCGUGCCACGGACCGGUACUAAAAGUGAGUGGUGGCAGGAUGGCUGUCCUGUCCGGGGGCCCCUCCAGCACCUUUUAGUACCGGUUCGUGGCAUGAACUGGUGCUAAAGGUCGUCCUAC
tae-miR1117	UAGUACCGGUUCGUGGCCUGAACC	24	tae-miR1117	UAGUACCGGUUCGUGGCACGAACC	2	F1ADE5F01AOWP5	257	20	43	5'	93	-47.7	56.9892	0.9	GCAGGCUGACACAGCCUCUUUAGUACCGGUUCGUGGCCUGAACCGGUACUAAAGGUUCGCCACGAACCGGUACUAUUGAUCGCCGCCACGAAC
tae-miR1117	UAGUACCGGUUCGUGUCACAAACC	24	tae-miR1117	UAGUACCGGUUCGUGGCACGAACC	2	F1ADE5F01CBT7K	474	20	43	5'	117	-60.6	49.5726	1.04483	CGGGGCCCCACGAUUACCUUUAGUACCGGUUCGUGUCACAAACCAGUACUAAAGGGCUAACCUUUAGUACCGGUUUGUACCACAAACCGGUACUAAAGGGGUCUGACCUAUAGUACC
tae-miR1117	UAGUACCGGUUCAUGGCACGAACC	24	tae-miR1117	UAGUACCGGUUCGUGGCACGAACC	1	F1ADE5F01CBN74	214	58	81	3'	102	-58.4	47.0588	1.21667	AGUUAGACCUUUAGUCCCGGUUCGAGCCACCAAUCGGUACUAAUGGGGUUUGAGGCAUUAGUACCGGUUCAUGGCACGAACCGGUACUAAAGGUCAUAUUUU
tae-miR1117	UAGUACCAGUUCGUGGCACGAACC	24	tae-miR1117	UAGUACCGGUUCGUGGCACGAACC	1	F1ADE5F01D4891	179	83	106	3'	127	-57.7	51.9685	0.874242	CUAAGAAACUGUAGUACUGGUUCAUGCCAUGAACCGGUACUAAAGGUGCUCGUGGGCCCCAGCCUUACCUGACACAACCUUAUUAGUACCAGUUCGUGGCACGAACCGGUGCUAAAGAGCUCCUCCG
tae-miR1117	UAGUACCGGUUCAUGGCAUGAACC	24	tae-miR1117	UAGUACCGGUUCGUGGCACGAACC	2	F1ADE5F01D4891	287	83	106	3'	127	-58.8	50.3937	0.91875	GAGGAGCUCUUUAGCACCGGUUCGUGCCACGAACUGGUACUAAUAAGGUUGUGUCAGGUAAGGCUGGGGCCCACGAGCACCUUUAGUACCGGUUCAUGGCAUGAACCAGUACUACAGUUUCUUAGUA
tae-miR1117	UAGUACCGGUUCAUGGCACGAACC	24	tae-miR1117	UAGUACCGGUUCGUGGCACGAACC	1	F1ADE5F01BE863	203	58	81	3'	102	-54.8	47.0588	1.14167	AAGUUAGACCUUUAGCCCGGUUCGAGCCACCAAUCGGUACUAAUGGGGUUUGAGGCAUUAGUACCGGUUCAUGGCACGAACCGGUACUAAAGGUCAUAUUUU
tae-miR1117	UAGUACCGGUUCGUGGCAUGAACC	24	tae-miR1117	UAGUACCGGUUCGUGGCACGAACC	1	F1ADE5F01DC515	295	20	43	5'	93	-48.7	55.914	0.936538	GCAGGCUGACACGGCCUCUUUAGUACCGGUUCGUGGCAUGAACCGGUACUAAAGGUUCGCCACGAACCGGUACUAUAGAUCGUCGCCACGAAC
tae-miR1117	UAGUACCGGUUCGUGGCAUGAACC	24	tae-miR1117	UAGUACCGGUUCGUGGCACGAACC	1	F1ADE5F01D2CU6	12	20	43	5'	97	-50.7	55.6701	0.938889	CAUCCUACCACCACUCUCAUUAGUACCGGUUCGUGGCAUGAACCGGUGCUAAAGGUUCGCCACGAAUCGGUACUAAUGAAAGCGGCCCGGCUAGCCG
tae-miR1117	UAGUACCGGUUCAUGGCACGAACC	24	tae-miR1117	UAGUACCGGUUCGUGGCACGAACC	1	F1ADE5F01BALLT	1	46	69	3'	90	-37.2	48.8889	0.845455	UCAGCCGGUUCGAGUCACCAACCAGUACUAAUGGGGUUUGAGGCAUUAGUACCGGUUCAUGGCACGAACCGGUACUAAAGGUCACAUUUU
tae-miR1117	UAGUCCCGGUUCGUGGCACGAACC	24	tae-miR1117	UAGUACCGGUUCGUGGCACGAACC	1	F1ADE5F01DY1T8	161	90	113	3'	134	-78.1	56.7164	1.02763	AGGUUCAUAUAUAGUCCCGGUUCGUGCCACAAACCGGGACUAAAGGUGUUGGUGGGGCCGCAGCCUAACACCAGCCUGCCACCACCUCUUUAGUCCCGGUUCGUGGCACGAACCGGAACUAGAGGUUCACCACA
tae-miR1117	UAGUCCCGGUUUGUGGCACGAACC	24	tae-miR1117	UAGUACCGGUUCGUGGCACGAACC	2	F1ADE5F01DY1T8	206	90	113	3'	134	-89.3	55.9701	1.19067	UGGUGAACCUCUAGUUCCGGUUCGUGCCACGAACCGGGACUAAAGAGGUGGUGGCAGGCUGGUGUUAGGCUGCGGCCCCACCAACACCUUUAGUCCCGGUUUGUGGCACGAACCGGGACUAUAUAUGAACCUUU
tae-miR1117	UAGUUCCGGUUCGUGCCACGAACC	24	tae-miR1117	UAGUACCGGUUCGUGGCACGAACC	2	F1ADE5F01DY1T8	197	20	43	5'	148	-93.8	56.7568	1.11667	CCCGGUUUGUGGUGAACCUCUAGUUCCGGUUCGUGCCACGAACCGGGACUAAAGAGGUGGUGGCAGGCUGGUGUUAGGCUGCGGCCCCACCAACACCUUUAGUCCCGGUUUGUGGCACGAACCGGGACUAUAUAUGAACCUUUAGUCC
tae-miR1117	UAGUACCGGUUCGUGACACGAACC	24	tae-miR1117	UAGUACCGGUUCGUGGCACGAACC	1	F1ADE5F01AP15P	244	91	114	3'	135	-74.8	54.8148	1.01081	AGGACGACCUUUAGUACCGGUUCGUGCCACGAACCAGUACUAAAGGUGUUGGAGGGGCCCCACUCUGACAACAUCCUGCCACCACUUUCAUUAGUACCGGUUCGUGACACGAACCGGCGCUAAAGGUUCGCCAUG
tae-miR1117	UAGUACUGGUUCGUGGCACGAACC	24	tae-miR1117	UAGUACCGGUUCGUGGCACGAACC	1	F1ADE5F01AP15P	208	91	114	3'	135	-80.7	54.0741	1.10548	UGGCGAACCUUUAGCGCCGGUUCGUGUCACGAACCGGUACUAAUGAAAGUGGUGGCAGGAUGUUGUCAGAGUGGGGCCCCUCCAACACCUUUAGUACUGGUUCGUGGCACGAACCGGUACUAAAGGUCGUCCUAU
tae-miR1117	UAGUACCGGUUCGUGCCACGAACC	24	tae-miR1117	UAGUACCGGUUCGUGGCACGAACC	1	F1ADE5F01AP15P	235	20	43	5'	153	-80.9	52.9412	0.998765	GGUUUAUAUAGGACGACCUUUAGUACCGGUUCGUGCCACGAACCAGUACUAAAGGUGUUGGAGGGGCCCCACUCUGACAACAUCCUGCCACCACUUUCAUUAGUACCGGUUCGUGACACGAACCGGCGCUAAAGGUUCGCCAUGAACCGGUAC
tae-miR1117	UAGUACCGGUUCGUGGCAUGAACC	24	tae-miR1117	UAGUACCGGUUCGUGGCACGAACC	1	F1ADE5F01CLHLG	13	20	43	5'	97	-50.7	55.6701	0.938889	CAUCCUACCACCACUCUCAUUAGUACCGGUUCGUGGCAUGAACCGGUGCUAAAGGUUCGCCACGAAUCGGUACUAAUGAAAGCGGCCCGGCUAGCCG
tae-miR1117	UAGUACCGGUUCAUGGCACGAACC	24	tae-miR1117	UAGUACCGGUUCGUGGCACGAACC	1	F1ADE5F01CVPK3	1	46	69	3'	90	-37.2	48.8889	0.845455	UCAGCCGGUUCGAGUCACCAACCAGUACUAAUGGGGUUUGAGGCAUUAGUACCGGUUCAUGGCACGAACCGGUACUAAAGGUCACAUUUU
tae-miR1117	UAGUACCGGUUCGUGUCACAAACC	24	tae-miR1117	UAGUACCGGUUCGUGGCACGAACC	2	F1ADE5F01C18SV	473	20	43	5'	117	-60.6	49.5726	1.04483	CGGGGCCCCACGAUUACCUUUAGUACCGGUUCGUGUCACAAACCAGUACUAAAGGGCUAACCUUUAGUACCGGUUUGUACCACAAACCGGUACUAAAGGGGUCUGACCUAUAGUACC
tae-miR1117	UAGUACUGGUUCGUGGCACGAACC	24	tae-miR1117	UAGUACCGGUUCGUGGCACGAACC	1	F1ADE5F01BKI6F	208	90	113	3'	134	-70.3	54.4776	0.963014	GGCGAACCUUUUAGCGCCGGUUCGUGUCACGAACCGGUCUAAUGAAAGUGGUGGCAGGAUGUUGUCAGAGUGGGGCCCCUCCAACACCUUUAGUACUGGUUCGUGGCACGAACCGGUCUAAAGGUCGUCCUAUA
tae-miR1117	UAGUACCGGUUCGUGACACGAACC	24	tae-miR1117	UAGUACCGGUUCGUGGCACGAACC	1	F1ADE5F01ET7UT	244	91	114	3'	135	-74.8	54.8148	1.01081	AGGACGACCUUUAGUACCGGUUCGUGCCACGAACCAGUACUAAAGGUGUUGGAGGGGCCCCACUCUGACAACAUCCUGCCACCACUUUCAUUAGUACCGGUUCGUGACACGAACCGGCGCUAAAGGUUCGCCAUG
tae-miR1117	UAGUACUGGUUCGUGGCACGAACC	24	tae-miR1117	UAGUACCGGUUCGUGGCACGAACC	1	F1ADE5F01ET7UT	208	91	114	3'	135	-80.7	54.0741	1.10548	UGGCGAACCUUUAGCGCCGGUUCGUGUCACGAACCGGUACUAAUGAAAGUGGUGGCAGGAUGUUGUCAGAGUGGGGCCCCUCCAACACCUUUAGUACUGGUUCGUGGCACGAACCGGUACUAAAGGUCGUCCUAU
tae-miR1117	UAGUACCGGUUCGUGCCACGAACC	24	tae-miR1117	UAGUACCGGUUCGUGGCACGAACC	1	F1ADE5F01ET7UT	235	20	43	5'	153	-80.9	52.9412	0.998765	GGUUUAUAUAGGACGACCUUUAGUACCGGUUCGUGCCACGAACCAGUACUAAAGGUGUUGGAGGGGCCCCACUCUGACAACAUCCUGCCACCACUUUCAUUAGUACCGGUUCGUGACACGAACCGGCGCUAAAGGUUCGCCAUGAACCGGUAC
tae-miR1117	UAGUACCGGUUUGUGGCACGAACC	24	tae-miR1117	UAGUACCGGUUCGUGGCACGAACC	1	F1ADE5F01B7ILT	36	20	43	5'	97	-62.6	57.732	1.11786	CAUCCUGCCACCACUCUCAUUAGUACCGGUUUGUGGCACGAACCGGUGCUAAAGGUUCGCCACGAACCGGUACUAAUGAGAGUGGCCCGGCUAGCCG
tae-miR1117	UAGUACCGGUUCGUGGCAUGAACC	24	tae-miR1117	UAGUACCGGUUCGUGGCACGAACC	1	F1ADE5F01BSFPU	310	90	113	3'	134	-58.8	50.7463	0.864706	ACUAAAAACUUUAGCACCAGUUUGUGGCAUGAACCGGUACUAAAUGUGUUGGUGGGGCCCCAGCCUGACAACAGCCUGCCACAACCUCUUUAGUACCGGUUCGUGGCAUGAACCGGUACUAAAGGUUCUCCCUG
tae-miR1117	UAGUACCGGUUCAUGCCACGAACC	24	tae-miR1117	UAGUACCGGUUCGUGGCACGAACC	2	F1ADE5F01BSFPU	132	20	43	5'	152	-68.7	51.3158	0.880769	ACCGGUUCAGGGAGAACCUUUAGUACCGGUUCAUGCCACGAACCGGUACUAAAGAGGUUGUGGCAGGCUGUUGUCAGGCUGGGGCCCCACCAACACAUUUAGUACCGGUUCAUGCCACAAACUGGUGCUAAAGUUUUUAGUUGCAGCGGUUU
tae-miR1117	UAGUACCGGUUCAUGGCACGAACC	24	tae-miR1117	UAGUACCGGUUCGUGGCACGAACC	1	F1ADE5F01ASCND	251	57	80	3'	101	-41.8	49.505	0.836	AAAUUGCCCUAUAGUGCUGGUUUGUGUCUCCAACCGGUACUAUAGGUCAGACCCCUUUAGUACCGGUUCAUGGCACGAACCGGUUUGUGUCUCCAGCUAGU
tae-miR1117	UAGUACCGGUUCGUGACACGAACC	24	tae-miR1117	UAGUACCGGUUCGUGGCACGAACC	1	F1ADE5F01AXB9Z	243	91	114	3'	135	-74.8	54.8148	1.01081	AGGACGACCUUUAGUACCGGUUCGUGCCACGAACCAGUACUAAAGGUGUUGGAGGGGCCCCACUCUGACAACAUCCUGCCACCACUUUCAUUAGUACCGGUUCGUGACACGAACCGGCGCUAAAGGUUCGCCAUG
tae-miR1117	UAGUACUGGUUCGUGGCACGAACC	24	tae-miR1117	UAGUACCGGUUCGUGGCACGAACC	1	F1ADE5F01AXB9Z	208	91	114	3'	135	-80.7	54.0741	1.10548	UGGCGAACCUUUAGCGCCGGUUCGUGUCACGAACCGGUACUAAUGAAAGUGGUGGCAGGAUGUUGUCAGAGUGGGGCCCCUCCAACACCUUUAGUACUGGUUCGUGGCACGAACCGGUACUAAAGGUCGUCCUAU
tae-miR1117	UAGUACCGGUUCGUGCCACGAACC	24	tae-miR1117	UAGUACCGGUUCGUGGCACGAACC	1	F1ADE5F01AXB9Z	234	20	43	5'	153	-80.9	52.9412	0.998765	GGUUUAUAUAGGACGACCUUUAGUACCGGUUCGUGCCACGAACCAGUACUAAAGGUGUUGGAGGGGCCCCACUCUGACAACAUCCUGCCACCACUUUCAUUAGUACCGGUUCGUGACACGAACCGGCGCUAAAGGUUCGCCAUGAACCGGUAC
tae-miR1117	UAGUACCGGUUCGUGCCACGAACC	24	tae-miR1117	UAGUACCGGUUCGUGGCACGAACC	1	F1ADE5F01DTIKO	252	20	43	5'	144	-85.3	59.7222	0.99186	CCCGGUUCGUGCUGAACCUCUAGUACCGGUUCGUGCCACGAACCGGGACUAAAGAGGUGGUGGUGUCAGGCUGGGGCCCCACCAACACCUUUAGUUCCGGUUCGUGCCACGAACCGGGACUAGAGAUGCACCUUUGGUCUCGGU
tae-miR1117	UAGUCCCGGUUCGUGGCACGAACC	24	tae-miR1117	UAGUACCGGUUCGUGGCACGAACC	1	F1ADE5F01DTIKO	184	82	105	3'	126	-85	59.5238	1.13333	AGGUGCAUCUCUAGUCCCGGUUCGUGGCACGAACCGGAACUAAAGGUGUUGGUGGGGCCCCAGCCUGACACCACCACCUCUUUAGUCCCGGUUCGUGGCACGAACCGGUACUAGAGGUUCAGCACG
tae-miR1117	UAGUCCCGGUUCGUGGCACGAACC	24	tae-miR1117	UAGUACCGGUUCGUGGCACGAACC	1	F1ADE5F01DTIKO	175	20	43	5'	144	-85.3	59.7222	0.99186	CGAGACCAAAGGUGCAUCUCUAGUCCCGGUUCGUGGCACGAACCGGAACUAAAGGUGUUGGUGGGGCCCCAGCCUGACACCACCACCUCUUUAGUCCCGGUUCGUGGCACGAACCGGUACUAGAGGUUCAGCACGAACCGGGAC
tae-miR1117	UAGUUCCGGUUCGUGCCACGAACC	24	tae-miR1117	UAGUACCGGUUCGUGGCACGAACC	2	F1ADE5F01DTIKO	261	82	105	3'	126	-80	57.9365	1.09589	UGCUGAACCUCUAGUACCGGUUCGUGCCACGAACCGGGACUAAAGAGGUGGUGGUGUCAGGCUGGGGCCCCACCAACACCUUUAGUUCCGGUUCGUGCCACGAACCGGGACUAGAGAUGCACCUUU
tae-miR1117	UAGUACCGGUUCGUGGCAUGAACC	24	tae-miR1117	UAGUACCGGUUCGUGGCACGAACC	1	F1ADE5F01EQY4C	392	90	113	3'	134	-65.9	50.7463	0.969118	CUAAGAAACUCUAGUACCGGUUCAUGCCAUGAACCGGUACUAAAGGUUUUCGUGGGGCCCCAGCCUGACCACAGCUUGACACAGCCUCAUUAGUACCGGUUCGUGGCAUGAACCGAUACUAAAGGUUGCCCAUA
tae-miR1117	UAGUACCGGUUCAUGGCAUGAACC	24	tae-miR1117	UAGUACCGGUUCGUGGCACGAACC	2	F1ADE5F01EQY4C	20	90	113	3'	134	-71.7	50.7463	1.05441	UGGGCAACCUUUAGUAUCGGUUCAUGCCACGAACCGGUACUAAUGAGGCUGUGUCAAGCUGUGGUCAGGCUGGGGCCCCACGAAAACCUUUAGUACCGGUUCAUGGCAUGAACCGGUACUAGAGUUUCUUAGUA
tae-miR1117	UAGUACCGGUUCGUGGUACGAACC	24	tae-miR1117	UAGUACCGGUUCGUGGCACGAACC	1	F1ADE5F01AD4KI	1	16	39	5'	145	-75.4	53.1034	0.979221	UCAGGCAUAACCUCAUUAGUACCGGUUCGUGGUACGAACCGGCACUAAAUGGUGAUGAUGGGGCCAUAGCCUGACAGCAGGCUGCCACAGCCUCUUUAGUACCGGUUCGUGGCAUGAACCGGUACUAAAGGUUCGGCAUGAACUG
tae-miR1117	UAGUACCGGUUCGUGGCAUGAACC	24	tae-miR1117	UAGUACCGGUUCGUGGCACGAACC	1	F1ADE5F01AD4KI	6	91	114	3'	135	-70	53.3333	0.972222	CAUAACCUCAUUAGUACCGGUUCGUGGUACGAACCGGCACUAAAUGGUGAUGAUGGGGCCAUAGCCUGACAGCAGGCUGCCACAGCCUCUUUAGUACCGGUUCGUGGCAUGAACCGGUACUAAAGGUUCGGCAUG
tae-miR1117	UAGUACCGGUUCGUGCCACGAACC	24	tae-miR1117	UAGUACCGGUUCGUGGCACGAACC	1	F1ADE5F01CIVIJ	174	55	78	3'	99	-58.2	51.5152	1.14118	CUCAACACCAUCAGUACCGGUUCGUGGCACGAAGCAGUACUAAAGGUCUAACCUUUAGUACCGGUUCGUGCCACGAACCGGUUACUAAUGGGGCCAUCA
tae-miR1118	CACUACAUUAUGGAAUGGAGGGA	23	tae-miR1118	CACUACAUUAUGGAAUGGAGGGA	0	F2MIQBM01AT2H1	159	230	252	3'	273	-129.2	41.7582	1.13333	ACUGGCCUUGGGACAUACUCCCUCCAUUCCAAAAUAUAGUGCGUCCGCGCUUCCCGAGGUUCAACUUUGACCGUAAAUUUAACCAACAAGACCAACUACGGCGGAAGAAAAAAUUAUAUAAUUGAAAACUUCUUUCGAAUACGAAUUCACUGAUAUAAUUUUUGCUCCCGCCGCAAUCGGUUUUGGUAGUUAAAUUUACGGUCAAAGUUGAAGCACGUAGAUAGAGGAAGCACUACAUUAUGGAAUGGAGGGAGUACCCAAUAAGGCCCUGUU
tae-miR1118	CACUAUAUUUUGGAAUGGAGGGA	23	tae-miR1118	CACUACAUUAUGGAAUGGAGGGA	2	F2MIQBM01AT2H1	175	230	252	3'	273	-152.5	42.1245	1.32609	CAGGGCCUUAUUGGGUACUCCCUCCAUUCCAUAAUGUAGUGCUUCCUCUAUCUACGUGCUUCAACUUUGACCGUAAAUUUAACUACCAAAACCGAUUGCGGCGGGAGCAAAAAUUAUAUCAGUGAAUUCGUAUUCGAAAGAAGUUUUCAAUUAUAUAAUUUUUUCUUCCGCCGUAGUUGGUCUUGUUGGUUAAAUUUACGGUCAAAGUUGAACCUCGGGAAGCGCGGACGCACUAUAUUUUGGAAUGGAGGGAGUAUGUCCCAAGGCCAGUUG
tae-miR1118	CACUACAUUAUGGAAUGGAGGGA	23	tae-miR1118	CACUACAUUAUGGAAUGGAGGGA	0	F1ADE5F01BECRH	121	230	252	3'	273	-114.9	42.4908	0.990517	GGGCGUUCUACUAGUUACUCCCUCCGUUCCAAAAUAUAGUGCGUUCGCGCUUCCCGAGGUCUAACUUUGACCAUAAAUUUAACCGACGAGACCGACUGCGACGGGAUAAAAAAUUGUAUAAUUGAAAACUUCUUUCGAAUACGAAUUCACUAAUAUAACUUUUGCUCCCGCCGCCAUCGGUCUUGGUAGUUAAAUUUACGGUCAAAGUUGAAGCACGAGGAUAGAGGAAGCACUACAUUAUGGAAUGGAGGGAGUAUUAGGUAAAGAUGGAAC
tae-miR1118	CACUACAUUGUGGAAUGGAGGGA	23	tae-miR1118	CACUACAUUAUGGAAUGGAGGGA	1	F2MIQBM02ESZ9E	29	229	251	3'	272	-120	39.7059	1.11111	UGCAUUAAUAAAUAAUACUCCCUCCGUUUCAAAAUAUAGUGCGCCCGCGCUUCCCGAGGUCCAACUUUGACCAUAAAUUUAACCAACGAGACCAACUGCGGCGGGAGAAAAAUUAUAUAAUUGGAAACUUCUUUCGAAUACGAAUUCACUGAUAUAAUUUUUGCUCCCGCCGCAAUCGGUCUUGGUAGUUAAAUUUACGAUCAAAGUUGAAGCACGGGGAUAGAGGAAGCACUACAUUGUGGAAUGGAGGGAGUAUUUUUAUCAUUAGAAUA
tae-miR1118	CACUACAUUGUGGAAUGGAGGGA	23	tae-miR1118	CACUACAUUAUGGAAUGGAGGGA	1	F2MIQBM02DUCHM	207	230	252	3'	273	-119.6	41.0256	1.06786	ACUUGAUGUACCUACUACUCCCUCCAUUCCAAAAUAUAGUGAGCCCGCGCUUCCCGAGGUCCAACUUUGACCAUAAAUUUAACCAACGAGACCAACUGCGGCGGGAGAAAAAAUUAUAUAAUUGAAAACUUCUUUCGAAUACGAAUUCACUGAUAUAAUUUUUGCUCCCGCCACAAUUGGUCUUGGUAGUUAAAUUUACGGUCAAAGUUGAAGCACGUGGAUAGAGGAAGCACUACAUUGUGGAAUGGAGGGAGUAUUUGUUAACCCUGAGAU
tae-miR1118	CACUAUAUUUUGGAAUGGAGGGA	23	tae-miR1118	CACUACAUUAUGGAAUGGAGGGA	2	F2MIQBM02DUCHM	50	230	252	3'	273	-140	41.3919	1.23894	CUCAGGGUUAACAAAUACUCCCUCCAUUCCACAAUGUAGUGCUUCCUCUAUCCACGUGCUUCAACUUUGACCGUAAAUUUAACUACCAAGACCAAUUGUGGCGGGAGCAAAAAUUAUAUCAGUGAAUUCGUAUUCGAAAGAAGUUUUCAAUUAUAUAAUUUUUUCUCCCGCCGCAGUUGGUCUCGUUGGUUAAAUUUAUGGUCAAAGUUGGACCUCGGGAAGCGCGGGCUCACUAUAUUUUGGAAUGGAGGGAGUAGUAGGUACAUCAAGUAG
tae-miR1118	CACUACAUUGUGGAAUGGAGGGA	23	tae-miR1118	CACUACAUUAUGGAAUGGAGGGA	1	F2MIQBM02D40S7	206	230	252	3'	273	-119.6	41.0256	1.06786	ACUUGAUGUACCUACUACUCCCUCCAUUCCAAAAUAUAGUGAGCCCGCGCUUCCCGAGGUCCAACUUUGACCAUAAAUUUAACCAACGAGACCAACUGCGGCGGGAGAAAAAAUUAUAUAAUUGAAAACUUCUUUCGAAUACGAAUUCACUGAUAUAAUUUUUGCUCCCGCCACAAUUGGUCUUGGUAGUUAAAUUUACGGUCAAAGUUGAAGCACGUGGAUAGAGGAAGCACUACAUUGUGGAAUGGAGGGAGUAUUUGUUAACCCUGAGAU
tae-miR1118	CACUAUAUUUUGGAAUGGAGGGA	23	tae-miR1118	CACUACAUUAUGGAAUGGAGGGA	2	F2MIQBM02D40S7	50	230	252	3'	273	-140	41.3919	1.23894	CUCAGGGUUAACAAAUACUCCCUCCAUUCCACAAUGUAGUGCUUCCUCUAUCCACGUGCUUCAACUUUGACCGUAAAUUUAACUACCAAGACCAAUUGUGGCGGGAGCAAAAAUUAUAUCAGUGAAUUCGUAUUCGAAAGAAGUUUUCAAUUAUAUAAUUUUUUCUCCCGCCGCAGUUGGUCUCGUUGGUUAAAUUUAUGGUCAAAGUUGGACCUCGGGAAGCGCGGGCUCACUAUAUUUUGGAAUGGAGGGAGUAGUAGGUACAUCAAGUAG
tae-miR1118	CACUACAUUGUGGAAUGGAGGGA	23	tae-miR1118	CACUACAUUAUGGAAUGGAGGGA	1	F2MIQBM02DNDT4	204	230	252	3'	273	-119.6	41.0256	1.06786	ACUUGAUGUACCUACUACUCCCUCCAUUCCAAAAUAUAGUGAGCCCGCGCUUCCCGAGGUCCAACUUUGACCAUAAAUUUAACCAACGAGACCAACUGCGGCGGGAGAAAAAAUUAUAUAAUUGAAAACUUCUUUCGAAUACGAAUUCACUGAUAUAAUUUUUGCUCCCGCCACAAUUGGUCUUGGUAGUUAAAUUUACGGUCAAAGUUGAAGCACGUGGAUAGAGGAAGCACUACAUUGUGGAAUGGAGGGAGUAUUUGUUAACCCUGAGAU
tae-miR1118	CACUAUAUUUUGGAAUGGAGGGA	23	tae-miR1118	CACUACAUUAUGGAAUGGAGGGA	2	F2MIQBM02DNDT4	50	230	252	3'	273	-140	41.3919	1.23894	CUCAGGGUUAACAAAUACUCCCUCCAUUCCACAAUGUAGUGCUUCCUCUAUCCACGUGCUUCAACUUUGACCGUAAAUUUAACUACCAAGACCAAUUGUGGCGGGAGCAAAAAUUAUAUCAGUGAAUUCGUAUUCGAAAGAAGUUUUCAAUUAUAUAAUUUUUUCUCCCGCCGCAGUUGGUCUCGUUGGUUAAAUUUAUGGUCAAAGUUGGACCUCGGGAAGCGCGGGCUCACUAUAUUUUGGAAUGGAGGGAGUAGUAGGUACAUCAAGUAG
tae-miR1118	CACUACAUUGUGGAAUGGAGGGA	23	tae-miR1118	CACUACAUUAUGGAAUGGAGGGA	1	F2MIQBM02D0AGG	1	217	239	3'	260	-100.8	41.9231	0.924771	CUACCCUUCCAUUCCAAAAUAUAGUGCGCCCGCGCUUCCUGAGGUCCAACUUUGACCAUAAAAUUUAACCAAACGAGACCAACUGCGGUGGGNGAAAAAAAUAUAUAAUUGAAAACUUCUUUCGAAUACGAAUUCACUGAUAUAAUUUUUGCUCCCGCCGCAAUCGGUCUUGGUAGUUAAGUUUACGGUCAAAGUUGAAGCACGGAGAUAGAGGAAGCACUACAUUGUGGAAUGGAGGGAGUACCACUAUGAAUGACUAC
tae-miR1118	CACUACAUUGUGGAAUGGAGGGA	23	tae-miR1118	CACUACAUUAUGGAAUGGAGGGA	1	F2MIQBM02EI4ZB	1	212	234	3'	255	-100.2	41.9608	0.936449	CUACCCUUCAUUCCAAAAUAUAGUGCGCCCGCGCUUCCUGAGGUCCAACUUUGACCAUAAAUUUAACCAACGAGACCAACUGCGGUGGAGAAAAAAUAUAUAAUUGAAAACUUCUUUCGAAUACGAAUUCACUGAUAUAAUUUUUGCUCCCGCCGCAAUCGGUCUUGGUAGUUAAGUUUACGGUCAAAGUUGAAGCACGGAGAUAGAGGAAGCACUACAUUGUGGAAUGGAGGGAGUACCACUAUGAAUGACUAC
tae-miR1118	CACUACAUUGUGGAAUGGAGGGA	23	tae-miR1118	CACUACAUUAUGGAAUGGAGGGA	1	F2MIQBM01BAI0G	114	229	251	3'	272	-114.8	41.1765	1.025	UACCAAUUUCAACAAUACUCCCUUCAUUCCAAAAUAUAGUGCGCCCGCGCUUCCUGAGGUCCAACUUUGACCAUAAAUUUAACCAACGAGACCAACUGCGGUGGGAGAAAAAAUAUAUAAUUGAAAACUUCUUUCGAAUACGAAUUCACUGAUAUAAUUUUUGCUCCCGCCGCAAUCGGUCUUGGUAGUUAAGUUUACGGUCAAAGUUGAAGCACGGAGAUAGAGGAAGCACUACAUUGUGGAAUGGAGGGAGUACCACUAUGAAUGACUAC
tae-miR1118	CACUACAUUAUGGAACGGAGGGA	23	tae-miR1118	CACUACAUUAUGGAAUGGAGGGA	1	F1NBZEY02FE1HW	73	269	291	3'	312	-125.2	31.0897	1.29072	CUUUGUCUAUAGUAGUACUCCCUCCGUUCCCAUAAUGUAGUGCCUAUAGUAUUUUUUUUAAAAGUUUACGAAAACCCUACACAAAACUUUGUACCAAGUUUGUGGAGAAAAAUAAUUUUACAUCUAGAGUGCGAAACAAUAUAUCACUAGAUUCAUCAUAAGAUGUAGUUUCACAUUAUAUAUUUUUGGUUAUUGUAAAUAUAAAUAUUUUUCUUCUACAAACUUGGUCAAAGUUUGUAAAGUUUGACUUCUCAAAAAAAUACUAUAGGCACUACAUUAUGGAACGGAGGGAGGUACUAGAUAGCUGUUCCG
tae-miR1118	CACUACAUUAUGGAACGGAGGGA	23	tae-miR1118	CACUACAUUAUGGAAUGGAGGGA	1	F1NBZEY02IDAE3	71	266	288	3'	309	-114.7	30.4207	1.22021	CUUUGUCUAUAGUAGUACUCCCUCCGUUCCAUAAUAGUAGUGCCUAUAAGAUUUUUUUUAAAGUUACAAACCUACACAAAACUUUUGACCAAGUUUGUGGNGAAAAAUAAUUUACAUCUAGAGUGCGAAACAUAUAUCACUAGAUUUCAUCAUAAGAAUGUAGUUUUCACAUUAUUAUAUUUUUGGUUAUUGUAAAUAUAAAUAUUUUUUCUUCUACAAACUUGGUCAAAGUUUGUAAAGUUUGACUUCUCAAAAAAUACUAUAGGCACUACAUUAUGGAACGGAGGGAGGUACUAGAUAGCUGUUCCG
tae-miR1118	CACUACAUUGUGGAAUGGAGGGA	23	tae-miR1118	CACUACAUUAUGGAAUGGAGGGA	1	F1NBZEY02IGOBG	87	250	272	3'	293	-128.8	34.1297	1.288	UAUAGGACUUCCAUAUACUCCCUCCGUUCCAUAUUGUAGUGCCUAUAGAUUUUUGCAAAAGUCAAACAUUAUAAACUUUGACCAUAUCUAUAGAGAAAAGUAGGUACAUCUAGAAUACCAAAUGGACAUCACUGGAUACAUCGCGAGUUAUAUUUUCAGAAUGUAUAUGUUUGAUAUUGUAGAGGUAGACAGUUUUCUCUAUACACUUGGUCAAAGUUGGCAAAGUUUGACUUUCACAAAAAUCUAUAGGCACUACAUUGUGGAAUGGAGGGAGUAUCUAUAUUCUUAGUUAG
tae-miR1118	CACUACAAUAUGGAACGGAGGGA	23	tae-miR1118	CACUACAUUAUGGAAUGGAGGGA	2	F1NBZEY02IGOBG	132	250	272	3'	293	-130	33.7884	1.31313	AACUAAGAAUAUAGAUACUCCCUCCAUUCCACAAUGUAGUGCCUAUAGAUUUUUGUGAAAGUCAAACUUUGCCAACUUUGACCAAGUGUAUAGAGAAAACUGUCUACCUCUACAAUAUCAAACAUAUACAUUCUGAAAAUAUAACUCGCGAUGUAUCCAGUGAUGUCCAUUUGGUAUUCUAGAUGUACCUACUUUUCUCUAUAGAUAUGGUCAAAGUUUAUAAUGUUUGACUUUUGCAAAAAUCUAUAGGCACUACAAUAUGGAACGGAGGGAGUAUAUGGAAGUCCUAUAUA
tae-miR1118	CACUACAUUACAGAAUGGAGGGA	23	tae-miR1118	CACUACAUUAUGGAAUGGAGGGA	2	F1NBZEY02GE3CY	343	131	153	3'	174	-79.3	35.6322	1.27903	AAAUGCAUAAUGUUGUAAUUCCUCCAUUCCAUAAUGUAGUGCACCUGCGCUUUUUGAGAUAAUGUUUGACCAUAAAUUGAACUAACGUGGUUAAAUUUAUGGUCAAACUUAAAUCUCGAAAAGCGUUGACGCACUACAUUACAGAAUGGAGGGAGUAUAUGAUAAGUUUGGGUG
tae-miR1118	CACUAUAUUAUGGAAUGGAGGGA	23	tae-miR1118	CACUACAUUAUGGAAUGGAGGGA	1	F1NBZEY01DKBZ2	211	234	256	3'	277	-110.3	39.3502	1.01193	CACCCCGCUUUAUAUUACUCCCUCCAUUCCAAAAUAUAAUGCGUCCGCGCUUUUCGAGAUCCAACUUUGACCAUAAGUUUAACCAACGAGACCAACUGCGACGGGAGAAAAAAUUAUAUAAAUUGAAAAACUUUUUUUGAAUACGAAUUCACUGAUAUAAUUUUUGCUCCCGUCGCAAUCGGUCUUGGUAGUUAAAAUUUACGGUCAAAAGUUGAAGCACGGGGAUAGAUGAAGCACUAUAUUAUGGAAUGGAGGGAGUACAAAGCAACGACCCAAG
tae-miR1118	CACUACAUUAUGGAACGGAGGGA	23	tae-miR1118	CACUACAUUAUGGAAUGGAGGGA	1	F1NBZEY01B984J	172	254	276	3'	297	-156.5	31.6498	1.66489	GGAACAGCUAUCUAGUACUCCCUCCGUUCCAUAAUGUAGUGCCUAUAGAUUUUUUUGAGAAGUCAAACUUUACAAACUUUGACCAAGUUUGUAGAGAAAAAUAUUUAUAUUUACAAUACCAAAAAUAUAUAAUGUGAAACUACAUCUUAUGAUGAAUCUAGUGAUAUAUGUUUCGCACUCUAGAUGUAAAUUAUUUUUCUCCACAAACUUGGUACAAAGUUUGUGAGGUUUGAACUUUAAAAAAAAUCUAUAGGCACUACAUUAUGGAACGGAGGGAGUACUACUAUAGCAAAGAGC
tae-miR1118	CACUACAUUAUGGAACGGAGGGA	23	tae-miR1118	CACUACAUUAUGGAAUGGAGGGA	1	F1NBZEY01B984J	34	254	276	3'	297	-150.7	31.3131	1.62043	UCUUUGCUAUAGUAGUACUCCCUCCGUUCCAUAAUGUAGUGCCUAUAGAUUUUUUUUAAAGUUCAAACCUCACAAACUUUGUACCAAGUUUGUGGAGAAAAAUAAUUUACAUCUAGAGUGCGAAACAUAUAUCACUAGAUUCAUCAUAAGAUGUAGUUUCACAUUAUAUAUUUUUGGUAUUGUAAAUAUAAAUAUUUUUCUCUACAAACUUGGUCAAAGUUUGUAAAGUUUGACUUCUCAAAAAAAUCUAUAGGCACUACAUUAUGGAACGGAGGGAGUACUAGAUAGCUGUUCCGU
tae-miR1118	CACUACAUUGUGGAAUGGAGGGA	23	tae-miR1118	CACUACAUUAUGGAAUGGAGGGA	1	F1NBZEY01DSRIV	128	230	252	3'	273	-107	40.293	0.972727	UACAGUAGUAACUAGUAGUCCCUCCAUUCCAAAAUAUAGUGCGCCUGCGCUUUCCGAGGUCCAACUUUGACCAUAAAUUUAACCAACGAGACCGACUACGGCAGAAGAAAAAAUUGUAUAAUUGAAAACUUCUUUCAAAUACGAAUACACUGAUAUAACUUUUGCUCCCGCCACAAUCGGUCUUGAUAGUUAAAUUUAUGGUCAAAGUUGAAGCACGAGGAUAGAGGAAGCACUACAUUGUGGAAUGGAGGGAGUAGUACUGUUACAUGCUCG
tae-miR1118	CACUAUAUUUUGGAAUGGAGGGA	23	tae-miR1118	CACUACAUUAUGGAAUGGAGGGA	2	F1NBZEY01DSRIV	151	230	252	3'	273	-121.8	39.5604	1.12778	AGCAUGUAACAGUACUACUCCCUCCAUUCCACAAUGUAGUGCUUCCUCUAUCCUCGUGCUUCAACUUUGACCAUAAAUUUAACUAUCAAGACCGAUUGUGGCGGGAGCAAAAGUUAUAUCAGUGUAUUCGUAUUUGAAAGAAGUUUUCAAUUAUACAAUUUUUUCUUCUGCCGUAGUCGGUCUCGUUGGUUAAAUUUAUGGUCAAAGUUGGACCUCGGAAAGCGCAGGCGCACUAUAUUUUGGAAUGGAGGGACUACUAGUUACUACUGUAUU
tae-miR1118	UCCUACAUUAUGGAAUGGAGGGA	23	tae-miR1118	CACUACAUUAUGGAAUGGAGGGA	2	F1NBZEY01AFQVZ	416	20	42	5'	106	-46.1	38.6792	1.12439	UACACUAGUGUCAUAGAACAUCCUACAUUAUGGAAUGGAGGGAGUAGUUGCUAAGUUUUACUCCCUUCGUUCCAUAGUGUAAGAUGUCCAGUGUCAAAAACAUCUU
tae-miR1118	CACUACAUUAUGGAACGGAGGGA	23	tae-miR1118	CACUACAUUAUGGAAUGGAGGGA	1	F1ADE5F01DUVH2	216	285	307	3'	328	-120.2	29.5732	1.23918	CAAAGGCUAGUUUUGUACUCCCUCUGUUUCAUAAUGUUGGGCAUAUAUAUUUUCUGUUCUAUAAUGUUGGGCAUAUAGUUUUUUUGAAAAGUCAAACCUCACAAAUUUUGACCAAGUUUGUGGUGAAAAAACAUAUACAUCUAGAAUGCCAAACAUAUACCAUUAGAUUCAUCAUAAGAUGUAGUUUCAUAUUUUUAUAUAUUUGGUAUUGUAGAUAUAAAUAGUUUCUCUAUAAACUUGGUCAAAGUUUGGAAAGUUUUGACUUCUUCAAAAAAUCUAUUAUCGCACUACAUUAUGGAACGGAGGGAGUAUUUCUUUUCCAAUAUAG
tae-miR1118	CACUACAUUAUGGAACGGAGGGA	23	tae-miR1118	CACUACAUUAUGGAAUGGAGGGA	1	F1ADE5F01DUUOW	240	253	275	3'	296	-100	30.4054	1.11111	GCAACUCCUUAAUGAUACUCCCUCCGUUCCNUAAUGUAGUGCCUAUAGAUUUUCUAAAAAGUCAAACUUUGUAACUUUGACCAAGUUUGUAAAGUAAAAAUAUUUAUAUCUACAAUAGCAAAAAUAUAUAAUGUAGAAACUACAUACUUAUGAUGAAUCUAGUGAUAUUAUGUUUACGCACUCUAGAUGUAAAUAUUUUCUCCACAACUUGUCAAAGUUUGUGUAGGUUUGUAUUUUUAAAAUACUUAUAGUACACUACAUUAUGGAACGGAGGGAGGUUAGUACGUUUGCGUACU
tae-miR1118	CACUACAUUANGGAACGGAGGGA	23	tae-miR1118	CACUACAUUAUGGAAUGGAGGGA	2	F1ADE5F01DUUOW	17	253	275	3'	296	-99.9	30.4054	1.11	UACGCAAACGUACUAACCUCCCUCCGUUCCAUAAUGUAGUGUACUAUAAGUAUUUUAAAAAUACAAACCUACACAAACUUUGACAAGUUGUGGAGAAAAUAUUUACAUCUAGAGUGCGUAAACAUAAUAUCACUAGAUUCAUCAUAAGUAUGUAGUUUCUACAUUAUAUAUUUUUGCUAUUGUAGAUAUAAAUAUUUUUACUUUACAAACUUGGUCAAAGUUACAAAGUUUGACUUUUUAGAAAAUCUAUAGGCACUACAUUANGGAACGGAGGGAGUAUCAUUAAGGAGUUGCUC
tae-miR1118	CACUACAUUAUGGAACGGAGGGA	23	tae-miR1118	CACUACAUUAUGGAAUGGAGGGA	1	F1ADE5F01DOW61	39	253	275	3'	296	-126.1	30.4054	1.40111	CAGUGUCCUGCAAAAUACUCCCUCCGUUCCAUAAUUAGUACAUAUAGAUUUUUUGAAAAGUACAAUCUUUGCAAACCUUGACCAAUUUUAUAGAGAAGAAAACUAUUUAUAUCUACAAUAUCAAAUAUAUAAAAUACGAAGCUACAUCUUAUGAUGAAUCUAAUGAUAUAUGUUAGGUAUUCUAGAUGUAAAUGUUUUUCUCCACAAACUUGGUCAAAGUUUGUGAGGUUUGACUUUUCUAAAAAUCUAUAUGCACUACAUUAUGGAACGGAGGGAGUAUAUGUGCAUCUGUCAUU
tae-miR1118	CACUACAUUGUGGAAUGGAGGGA	23	tae-miR1118	CACUACAUUAUGGAAUGGAGGGA	1	F1ADE5F01EREZS	48	233	255	3'	276	-90.5	40.942	0.800885	GACUACAAAAAUUAUACCUCCCUCCAUUACCAAAUAUAGUCGCCGCCCGCGCUUCCCGAGUCCAACUUGACCAAUAAUUAACCAACGGAGACCAACUGGCGGACGGGAGAAAAAAUUAUAUAAUUUGAAAACUUCAUUCGAAUACGAAUUCACUGAUAUAAUUUUUGCUCCCGCUGCAAUCGGUCUUGGCAGUUAAAUUUACGGUCAAAGUUGAAGCACGUGGAUAGAGGAAGCACUACAUUGUGGAAUGGAGGGAGUAUGAACUUUAAAGAAAAA
tae-miR1118	CACUACAUUGUGGAAUGGAGGGA	23	tae-miR1118	CACUACAUUAUGGAAUGGAGGGA	1	F1ADE5F01D57L7	129	231	253	3'	274	-105.9	40.8759	0.945536	CAGUUGUUCAAGAAUACUCCCCUCCCAAUUCCAAAAUAUAGUGCGCCCGCGCUUCCCGAGGUCCAACUUUGACCAUAAAUUUAACCAACGAGACCAACUGCGGCGGGAGAAAAAAUAUAUAAUUGAAAACUUUUUCCGAAUACGAAUUCACUGAUAUAAUAUUUGCUCCCGCCACAAUCGGUCUUGAUAGUUAAAUUUACGGUCAAAGUUGAAGCACGGGGAUAAAGGAAGCACUACAUUGUGGAAUGGAGGGAGUAUUACAUCUUUAUGUUCU
tae-miR1118	CACUACAUUCUGGAAUGGAGGGA	23	tae-miR1118	CACUACAUUAUGGAAUGGAGGGA	1	F1ADE5F01CLAS5	1	221	243	3'	264	-120.3	41.2879	1.10367	UCAGAGAUACUCCCUCCAUUCCAAAAUAUAGUGCGUCCGCGCUUCCCGAGGUCCAACUUUGACCAUAAAUUUAACCAACGAGACCAACUGCGGCGGGAGAAAAAAUAUAUAAUUGAAAACUUCUUUCGAAUACGAAUUCACUGAUAUAAUUUUUGCUCCCGCCACAAUCGGUCUUGGUAGUUAAAUUUACGGUCAAAGUUGAAGCAGGGGGAUAGAGGAAGCACUACAUUCUGGAAUGGAGGGAGUAUGAGAUACAUAUUUGAA
tae-miR1118	CACUAUAUUUUGGAAUGGAGGGA	23	tae-miR1118	CACUACAUUAUGGAAUGGAGGGA	2	F1ADE5F01CLAS5	240	229	251	3'	263	-143.4	41.4449	1.3156	CAAAUAUGUAUCUCAUACUCCCUCCAUUCCAGAAUGUAGUGCUUCCUCUAUCCCCCUGCUUCAACUUUGACCGUAAAUUUAACUACCAAGACCGAUUGUGGCGGGAGCAAAAAUUAUAUCAGUGAAUUCGUAUUCGAAAGAAGUUUUCAAUUAUAUAUUUUUUCUCCCGCCGCAGUUGGUCUCGUUGGUUAAAUUUAUGGUCAAAGUUGGACCUCGGGAAGCGCGGACGCACUAUAUUUUGGAAUGGAGGGAGUAUCUCUGA
tae-miR1118	CACUACAUUAUGUAAUGGAGGGA	23	tae-miR1118	CACUACAUUAUGGAAUGGAGGGA	1	F1ADE5F01DYX4R	30	245	267	3'	288	-105	29.1667	1.25	CAGGAAAUUAUUAAGUACUCCCUCUGUUCCAUAAUAUAGUGCGUGUAGAUUUUUGAAAAGUCAAAACUUUUGACCAAGUUUAUAGGGGAAACUAUUUUAUAUCUACAAUAUCAAAUAUAUAAAAUAUGAAACUAUUUCUUAUAAUGAACCUAGUGAUAUACGCUUGACAUUCUAGAUGUUAAUGUUUCUCUUCAAAAACUUGGUCAAAGUUUUGCGAGGUUUGACUUUUUCAAAAAAUCUACAUGCACUACAUUAUGUAAUGGAGGGAGUAUAUUUUCCCUUUUUAAC
tae-miR1118	CACUACAUUGUGGAAUGGAGGGA	23	tae-miR1118	CACUACAUUAUGGAAUGGAGGGA	1	F1ADE5F01AWC6H	155	230	252	3'	273	-101.3	38.8278	0.95566	GUUUUUUUUAGGAUGUACUCCCUCCAUUCCAAAAUAUAGUGCACCCGUGCUUCUCGAGGUCCAACUUUGACUAUAAAUUUAACCAACGAGACCAACUGCGACGGGAGAAAAAAAUAUAUAAUUGAAAACUUCUUUCGAAUACGAAUUCACUGAUAUAAUUUUUGCUUCCGCCGCAAUCGGUAUUGGUAGUUGAAUUUACGGUCAAAGUUGAAGCACAUGGAUAGAGGAAGCACUACAUUGUGGAAUGGAGGGAGUAUGCUAUUUUCACCUCAU
tae-miR1118	CACUAUAUUUUGGAAUGGAGGGA	23	tae-miR1118	CACUACAUUAUGGAAUGGAGGGA	2	F1ADE5F01AWC6H	59	230	252	3'	273	-114.1	38.8278	1.07642	GAGGUGAAAAUAGCAUACUCCCUCCAUUCCACAAUGUAGUGCUUCCUCUAUCCAUGUGCUUCAACUUUGACCGUAAAUUCAACUACCAAUACCGAUUGCGGCGGAAGCAAAAAUUAUAUCAGUGAAUUCGUAUUCGAAAGAAGUUUUCAAUUAUAUAUUUUUUUCUCCCGUCGCAGUUGGUCUCGUUGGUUAAAUUUAUAGUCAAAGUUGGACCUCGAGAAGCACGGGUGCACUAUAUUUUGGAAUGGAGGGAGUACAUCCUAAAAAAAACAU
tae-miR1118	CACUACAUUCUGGAAUGGAGGGA	23	tae-miR1118	CACUACAUUAUGGAAUGGAGGGA	1	F1ADE5F01CQER5	1	221	243	3'	264	-120.3	41.2879	1.10367	UCAGAGAUACUCCCUCCAUUCCAAAAUAUAGUGCGUCCGCGCUUCCCGAGGUCCAACUUUGACCAUAAAUUUAACCAACGAGACCAACUGCGGCGGGAGAAAAAAUAUAUAAUUGAAAACUUCUUUCGAAUACGAAUUCACUGAUAUAAUUUUUGCUCCCGCCACAAUCGGUCUUGGUAGUUAAAUUUACGGUCAAAGUUGAAGCAGGGGGAUAGAGGAAGCACUACAUUCUGGAAUGGAGGGAGUAUGAGAUACAUAUUUGAA
tae-miR1118	CACUAUAUUUUGGAAUGGAGGGA	23	tae-miR1118	CACUACAUUAUGGAAUGGAGGGA	2	F1ADE5F01CQER5	241	229	251	3'	263	-143.4	41.4449	1.3156	CAAAUAUGUAUCUCAUACUCCCUCCAUUCCAGAAUGUAGUGCUUCCUCUAUCCCCCUGCUUCAACUUUGACCGUAAAUUUAACUACCAAGACCGAUUGUGGCGGGAGCAAAAAUUAUAUCAGUGAAUUCGUAUUCGAAAGAAGUUUUCAAUUAUAUAUUUUUUCUCCCGCCGCAGUUGGUCUCGUUGGUUAAAUUUAUGGUCAAAGUUGGACCUCGGGAAGCGCGGACGCACUAUAUUUUGGAAUGGAGGGAGUAUCUCUGA
tae-miR1118	CACUACAUUAUGUAAUGGAGGGA	23	tae-miR1118	CACUACAUUAUGGAAUGGAGGGA	1	F1ADE5F01EWVCQ	32	240	262	3'	283	-111	29.682	1.32143	CAGGAAAUUAUUAAGUACUCCCUCUGUUCCAUAAUAUAGUGCGUGUAGAUUUUUGAAAAGUCAAACUUUGACCAAGUUUAUAGGGGAAACUAUUUAUAUCUACAAUAUCAAAUAUAUAAAAUAUGAAACUAUUUCUUAUAAUGAACCUAGUGAUAUACGCUUGACAUUCUAGAUGUUAAUGUUUCUCUUCAAAAACUUGGUCAAAGUUUGCGAGGUUUGACUUUUCAAAAAAUCUACAUGCACUACAUUAUGUAAUGGAGGGAGUAUAUUUUCCCUUUUUAAC
tae-miR1118	CACUACAUUGUGGAAUGGAGGGA	23	tae-miR1118	CACUACAUUAUGGAAUGGAGGGA	1	F0RUNSI02GNHV0	156	232	254	3'	275	-104.4	39.2727	0.966667	UGUUUGAUUGGCAUAUACUCCCUCCAUUUCAAAAAUAUAGUGCACCCGCGCUUCCCGAGGUCCAACUUUGACCAUAAAUUUAACCAACGAGACCAACUACGGCGGGAGAAAAAAAUUAUAUAAUUAAAAACUUCUUUCGAAUACGAAUUCACUGAUAUAAUUUUUGCUCCCGCCGCAAUCGGUAUUGAUAGUUAAAUUUACGGUCAAAGUUGAAGCACGUGGAUAGAGGAAGCACUACAUUGUGGAAUGGAGGGAGUAACUCGUAUAACACAAAC
tae-miR1118	CACUACAUUGUGGAAUGGAGGGA	23	tae-miR1118	CACUACAUUAUGGAAUGGAGGGA	1	F0RUNSI02H9FCR	124	234	256	3'	277	-77.1	38.9892	0.713889	UUGAUUGGACCAUAUACUCCCCUCCAAUUUCAAAAAUAUAGUGCACCCGCGCUUCCCGAGGUCCAACUUUGACCANAAAUUUUAACCAACGAGACCAACUACGGACGGGAGAAAAAAAAUUUAUAUAAUUAAAAACUCUUUCGAAUACGAAUUCACUGAUAUAAUUUUUUGCUCCCGCCGCAAUCGGUAUGAUAGUAAAUUACGGUCAAAGUUGAAGCACGUGGAUAGAGGAAGCACUACAUUGUGGAAUGGAGGGAGUAACUCGUAUAAACACAAA
tae-miR1118	CACUACAUUGUGGAAUGGAGGGA	23	tae-miR1118	CACUACAUUAUGGAAUGGAGGGA	1	F0RUNSI02JYG33	80	227	249	3'	270	-111.6	43.3333	0.953846	ACGGGCAGAGUUUAUACCUCCCUCCAUUCCAAAAUAUAGUGCGCCCGCGCUUCCCGAGGUCCAACUUGACCAUAAAUUUAACCAACGAGACCAACUGCGGCGGAAGAAAAAAUUAUAUAAUGAAAACUCUUUCGAAUACGAAUUCACUGAUAUAAUUUUUGCUCCCGCCGCAAUCGGUCUUGGUAGUUAAAUUUACGGUCAAAGUUGAAGCACGUGGAUAGAGGAAGCACUACAUUGUGGAAUGGAGGGAGUAUAUGGAAGGAGACACUA
tae-miR1118	CACUAUAUUUUGGAAUGGAGGGA	23	tae-miR1118	CACUACAUUAUGGAAUGGAGGGA	2	F0RUNSI02JYG33	215	227	249	3'	270	-135.3	43.7037	1.14661	GUGUCUCCUUCCAUAUACUCCCUCCAUUCCACAAUGUAGUGCUUCCUCUAUCCACGUGCUUCAACUUUGACCGUAAAUUUAACUACCAAGACCGAUUGCGGCGGGAGCAAAAAUUAUAUCAGUGAAUUCGUAUUCGAAAGAGUUUUCAUUAUAUAAUUUUUUCUUCCGCCGCAGUUGGUCUCGUUGGUUAAAUUUAUGGUCAAGUUGGACCUCGGGAAGCGCGGGCGCACUAUAUUUUGGAAUGGAGGGAGGUAUAAACUCUGCCCGUGA
tae-miR1118	CACUACAUUGUGGAAUGGAGGGA	23	tae-miR1118	CACUACAUUAUGGAAUGGAGGGA	1	F0RUNSI01D168R	30	231	253	3'	274	-122.5	40.8759	1.09375	UAUGUCUUCUCAAAAUACUCCCUCCAUUCCAAAAUAUAGUGCACCCGCGCUUUCCGAGGUCCAACUUUGACCAUAAAUUUAACCAAUGAGACCAACUGCGGCGGGAGAAAAAAAAUAUAUAAUUGAAAACUUCUUUCGAAUACGAAUUCACUGAUAUAUUUUUUGCUCCCGCCGCAAUCGGUCUUGGUAGUUAAAUUUACGGUCAAAGUUGAAGCACGUGGAUAGAGGAAGCACUACAUUGUGGAAUGGAGGGAGUAUCAUGGCCAAAGAAAGC
tae-miR1118	CACUAUAUUUUGGAAUGGAGGGA	23	tae-miR1118	CACUACAUUAUGGAAUGGAGGGA	2	F0RUNSI01D168R	227	231	253	3'	274	-144.2	40.5109	1.2991	UUUCUUUGGCCAUGAUACUCCCUCCAUUCCACAAUGUAGUGCUUCCUCUAUCCACGUGCUUCAACUUUGACCGUAAAUUUAACUACCAAGACCGAUUGCGGCGGGAGCAAAAAAUAUAUCAGUGAAUUCGUAUUCGAAAGAAGUUUUCAAUUAUAUAUUUUUUUUCUCCCGCCGCAGUUGGUCUCAUUGGUUAAAUUUAUGGUCAAAGUUGGACCUCGGAAAGCGCGGGUGCACUAUAUUUUGGAAUGGAGGGAGUAUUUUGAGAAGACAUAAC
tae-miR1118	CACUACAUUGUGGAAUGGAGGGA	23	tae-miR1118	CACUACAUUAUGGAAUGGAGGGA	1	F0RUNSI01C44SK	29	230	252	3'	273	-121.2	40.293	1.10182	UAGUCCCAAAAAUCAUACUCCCUCCAUUCCAAAAUAUAGUGCGCCCGCGCUUCCCGAGGUCCAACUUUGACCAUAAAUUUAACCAACGAGACCAACUGCGGCGGGAGAAAAAAUUAUAUAAUUGAAAACUUCAUUCGAAUACGAAUUCACUGAUAUAAUUUUUGCUCCCGCCGCAAUCGGUCUUGGCAGUUAAAUUUACGGUCAAAGUUGAAGCACGUGGAUAGAGGAAACACUACAUUGUGGAAUGGAGGGAGUAUAAAAAUAGCAUAUAAA
tae-miR1118	CACUAUAUUUUGGAAUGGAGGGA	23	tae-miR1118	CACUACAUUAUGGAAUGGAGGGA	2	F0RUNSI01C44SK	253	230	252	3'	273	-143.1	40.6593	1.28919	UAUAUGCUAUUUUUAUACUCCCUCCAUUCCACAAUGUAGUGUUUCCUCUAUCCACGUGCUUCAACUUUGACCGUAAAUUUAACUGCCAAGACCGAUUGCGGCGGGAGCAAAAAUUAUAUCAGUGAAUUCGUAUUCGAAUGAAGUUUUCAAUUAUAUAAUUUUUUCUCCCGCCGCAGUUGGUCUCGUUGGUUAAAUUUAUGGUCAAAGUUGGACCUCGGGAAGCGCGGGCGCACUAUAUUUUGGAAUGGAGGGAGUAUGAUUUUUGGGACUAAC
tae-miR1118	CACUACAUUGUGGAAUGGAGGGA	23	tae-miR1118	CACUACAUUAUGGAAUGGAGGGA	1	F0RUNSI01DAJQ9	201	230	252	3'	273	-113.6	39.1941	1.06168	UGCAUUAAUAAAUAAUACUCCCUCCGUUUCAAAAAUAUAGUGCGCCCGCGCUUCCCGAGGUCCAACUUUGACCAUAAAUUUAACCAACGAGACCAACUGCGGCGGGAGAAAAAAUUAUAUAAUUGGAAACUUCUUUCGAAUACGAAUUCACUGAUAUAAUUUUUGCUCCGCCGCAAUCGGUCUUGGUAGUUAAAUUUACGAUCAAAGUUGAAGCACGGGGAUAGAGGAAGCACUACAUUGUGGAAUGGAGGGAGUAUUUUUUAUCAUUGAAUA
tae-miR1118	CACUACAUUAUGGAAUGGAGGUA	23	tae-miR1118	CACUACAUUAUGGAAUGGAGGGA	1	F003IAL01EDJ9R	57	231	253	3'	274	-111	37.9562	1.06731	UAUGAGAAAAAUACAUACUCCCUCCAUUCCAAAAUAUAGUGCGCCCGCGCUUCCCGAGGUCCAACUUUGACCAUAAAUUUAACCAACGAGAUCAACUGCGGCGGGAGAAAAAAAUUAUAUAAUUGAAAACUUCUUUUGAUUACGAAUUCACUGAUAUAAUUUUUGCUCCCGCAGCAAUCGGUCUUGGUAGUUAAAUUUACGGUCAAAGUUGAAGCACGAGGAUAGAGGAAGCACUACAUUAUGGAAUGGAGGUAGUAUGAUUUANGAAAUUUGA
tae-miR1118	CACUAUAUUUUGGAAUGGAGGGA	23	tae-miR1118	CACUACAUUAUGGAAUGGAGGGA	2	F003IAL01EDJ9R	247	231	253	3'	274	-121.9	38.3212	1.16095	AAAUUUCNUAAAUCAUACUACCUCCAUUCCAUAAUGUAGUGCUUCCUCUAUCCUCGUGCUUCAACUUUGACCGUAAAUUUAACUACCAAGACCGAUUGCUGCGGGAGCAAAAAUUAUAUCAGUGAAUUCGUAAUCAAAAGAAGUUUUCAAUUAUAUAAUUUUUUUCUCCCGCCGCAGUUGAUCUCGUUGGUUAAAUUUAUGGUCAAAGUUGGACCUCGGGAAGCGCGGGCGCACUAUAUUUUGGAAUGGAGGGAGUAUGUAUUUUUCUCAUACC
tae-miR1118	CACUACAUUGUGGAAUGGAGGGA	23	tae-miR1118	CACUACAUUAUGGAAUGGAGGGA	1	F003IAL01D9MNZ	137	233	255	3'	276	-99.4	38.7681	0.928972	UGUUUGAUUGGCAUAUACUCCCUCCAUUUCAAAAUAUAGUGCACCCGCGCUUCCCGAGGUCCAACUUUGACCAUAAAUUUAACCAACGAGACCAACUACGGCGGGAGAAAAAAAUUAUAUAAUUAAAAACUUCUUUCGAAUACGAAUUCACUGAUAUAAUUUUUGCUCCCGCCGCAAUCGGUAUUGAUAGUUAAAUUUACGGUCAAAAGUUUGAAGCACGUGGAUAGAGGAAGCACUACAUUGUGGAAUGGAGGGAGUAACUCGUAUAACACAAAA
tae-miR1118	CACUACAUUGUGGAAUGGAGGGA	23	tae-miR1118	CACUACAUUAUGGAAUGGAGGGA	1	F003IAL01B1286	236	231	253	3'	274	-113.6	40.8759	1.01429	UACCAAUUUCAACAAUACUCCCUUCAUUCCAAAAAUAUAGUGCGCCCGCGCUUCCUGAGGUCCAACUUUGACCAUAAAUUUAACCAACGAGACCAACUGCGGUGGGAGAAAAAAAUAUAUAAUUGAAAACUUCUUUCGAAUACGAAUUCACUGAUAUAAUUUUUGCUCCCGCCGCAAUCGGUCUUGGUAGUUAAGUUUACGGUCAAAGUUGAAGCACGGAGAUAGAGGAAGCACUACAUUGUGGAAUGGAGGGAGUACCACUAUGAAUGACUAC
tae-miR1118	CACUACAUUGUGGAAUGGAGGGA	23	tae-miR1118	CACUACAUUAUGGAAUGGAGGGA	1	F003IAL01BXN0Z	138	232	254	3'	275	-104.4	39.2727	0.966667	UGUUUGAUUGGCAUAUACUCCCUCCAUUUCAAAAAUAUAGUGCACCCGCGCUUCCCGAGGUCCAACUUUGACCAUAAAUUUAACCAACGAGACCAACUACGGCGGGAGAAAAAAAUUAUAUAAUUAAAAACUUCUUUCGAAUACGAAUUCACUGAUAUAAUUUUUGCUCCCGCCGCAAUCGGUAUUGAUAGUUAAAUUUACGGUCAAAGUUGAAGCACGUGGAUAGAGGAAGCACUACAUUGUGGAAUGGAGGGAGUAACUCGUAUAACACAAAC
tae-miR1118	AACUACAUUGUGGAAUGGAGGGA	23	tae-miR1118	CACUACAUUAUGGAAUGGAGGGA	2	F2MIQBM01A9M81	222	250	272	3'	293	-124.6	31.058	1.36923	UCAAAGUUAUUCUCAUACUCCCUCCAUUCCACAAUGUAGCGCCUAUAGAUUUUUCUAAAAGUCAAACUUUGACAACUUUGACCAAGUGUAUAGAGAAAAUUGUCUACAUCUACAAUACCAAACAUGUAAAUUCUGAAAAUAUAACUUAUGAUGUAUCCAAUGAUGCGCAUUUGGUAUUCUAGAUGUACCUAUUUUUCUCUAUAAAUAUGGUCAAAGUUUAUAACAUUUGAAUUUUGAAAAAAUCUAUAGGAACUACAUUGUGGAAUGGAGGGAGUACUAUAGAAUGGUAUAGG
tae-miR1118	AACUACAUUGUGGAAUGGAGGGA	23	tae-miR1118	CACUACAUUAUGGAAUGGAGGGA	2	F1NBZEY02F0S8E	65	256	278	3'	299	-107.9	30.4348	1.18571	UAAUUUACUUCCUACUACUCCCUCCCAUUCCUACAAUGUAGNGCCUAUAGAUUUUCUAAAAGUCAAACUUUAGACAACUUUGUACCAAGUAGUAUAAGAGAAAAUUAGUCUACAUCUACAAUACCAAACAUGUAAAUUCUGAAAAUAUAACUUAUGAUGUAUCCAAUGAUGCGCAUUUGGUAUUCUAGAUGUACCUAUUUUUCUCUAUAAAUAUGGUCAAAGUUUAUAACAUUUGAAUUUUGAAAAAAUCUAUAGGAACUACAUUGUGGAAUGGAGGGAGUACUAUAGAAUGGUAUAGG
tae-miR1118	CACUAUAUUAUGGAAUUGAGGGA	23	tae-miR1118	CACUACAUUAUGGAAUGGAGGGA	2	F2MIQBM02D47UH	52	234	256	3'	277	-150.6	37.5451	1.44808	ACAUGAUUUUUUAAAAUUAUACUCGCUCCAUUUCAUAAUGUAGUGGGUCCACGCUUCCCAAGAUUCAAGUUUGACUGUAAAUUUAACCAACAAGACCGACUGCGGCGGGAGCAACAAUUAUACCACUGAAUUCGUAUUUUUGAUAUGAAUUCAGUGAUAUAAUUUUUGAUCCCGCCGCAAUCAGUCUCCUUGGUUAAAUUUACGAUCAAACUUGGAUCUCGGAAAGCGUGGCCGCACUAUAUUAUGGAAUUGAGGGAGUAUUUUUUAUGUUUGCUUU
tae-miR1118	CACUACAUUAUAGAACGGAGGGA	23	tae-miR1118	CACUACAUUAUGGAAUGGAGGGA	2	F2MIQBM01BVTO4	192	290	312	3'	333	-81.4	28.8288	0.847917	GAUACUAGUAUAUGAUACUCCUUCCGUUCCAUAAUGUAGUGCCUAUAGUUUUUUUGAAAAGUCAAACCUCACAAACUUUGACCAAGUUUAUGGAGAAAAAUAUUUACAUCUAGAGUGCGAAACAUAUAUCACUAGAUUCAUCAUAUGAUGUAGUUCACAUUAUAUUAUUUUGCUUAGUUUAGUAAGUAUUAAUUAAAUUUACUUUUUUCUUCUUAAGUUAAAACCUUUGUAACUUACCUAAAACUUUUAGGACUAAAGUUUCGUACUUACUAACUAAAAAAUUCUAAUAGCACUACAUUAUAGAACGGAGGGAUUACUUACCCACUAUGGUAG
tae-miR1118	CACUACAUUAUGGAAUCAAGGGA	23	tae-miR1118	CACUACAUUAUGGAAUGGAGGGA	2	F2MIQBM01CICV5	122	249	271	3'	292	-81.9	27.7397	1.01111	GAGACAAUUGUUUAGUACUCCCCUGUUCCAUAAUGUAAUGUGUAUAUUUUUUUUUCAAAAGUCAAACCUUAUAAACGUUGACCAUAUUUAUAGACAAAUAUACAUAUAUUUAUAAUACAAAAUGCAUAUCCUAGAGACAUUAUGAGUUAUAUUUCAUAUUACAUAUAUUUAUUAUUGUAGAUACAGAUAGUUUUCUAUAUAAAAACUUAGUCAAAGUUUGUUUGGUUUGACUUAUCAGAAAUCUAUGCACACUACAUUAUGGAAUCAAGGGAGUAUGCGCCUUGAGUGACGU
tae-miR1118	CACUACAUUAUGGAAUCAAGGGA	23	tae-miR1118	CACUACAUUAUGGAAUGGAGGGA	2	F2MIQBM01CJO1J	123	249	271	3'	292	-78.6	27.7397	0.97037	GAGACAAUUGUUUAGUACUCCCCUGUUCCAUAAUGUAAUGUGUAUAUUUUUUUUCAAAAGUCAAACCUUAUAAACGUUGACCAUAUUUAUAGACAAAUAUACAUAUAUUUAUAAUACAAAAUGCAUAUCCUAGAGACAUUAUGAGUUAUAUUUCAUAUUACAUAUAUUUAUUAUUGUAGAUACAGAUAGUUUUCUAUAUAAAACUUAGUCAAAAGUUUUGUUUGGUUUGACUUAUCAGAAAUCUAUGCACACUACAUUAUGGAAUCAAGGGAGUAUGCGCCUUGAGUGACGU
tae-miR1118	CACUAUAUUAUGGAAUAGAGGGA	23	tae-miR1118	CACUACAUUAUGGAAUGGAGGGA	2	F1NBZEY02HTTB2	80	230	252	3'	273	-142.7	32.967	1.58556	AUAAAACCAGAAAAAUACUCUCUUCAUUCCAUAAUAUAGUGCGUCCAUGUUUUUCGAGAUAUAAGUUUAACCAUAAAUUUAACCAACAUGGACGACUGCGGCGGGAGCAAAAGUUAUACCAUUGAAUUUGUAUUUGAAAAAAGUUUUCAAUGGUAUAAUUUUUGUUCCCGCCGCAGUUUUCUACGUUGGUUAAAUUUAUGAUCAAACAUGAAUCUUGAAAAGCGCAUGUGCACUAUAUUAUGGAAUAGAGGGAGUAGCAUUUUCUGUUUAUUU
tae-miR1118	CACUACAUUAUGGAAUCAAGGGA	23	tae-miR1118	CACUACAUUAUGGAAUGGAGGGA	2	F1NBZEY02FRFRP	70	246	268	3'	289	-81.9	28.0277	1.01111	GAGACAAUUGUUUAGUACUCCCCUGUUCCAUAAUGUAAUGUGUAUAUUUUUUUUUCAAAAGUCAAACCUUAUAAACGUUGACCAUAUUUAUAGACAAAUAUACAUAUAUUUAUAAUACAAAAUGCAUAUCCUAGAGACAUUAUGAGUUAUAUUUCAUAUUACAUAUAUUUAUUAUUGUAGAUACAGAUAGUUUUCAUAUAAAACUUGUCAAAGUUUGUUUGGUUUGACUUAUCAGAAAUCUAUGCACACUACAUUAUGGAAUCAAGGGAGUAUGCGCCUUGAGUGACGU
tae-miR1118	CACUAUAUUAUGGAAUAGAGGGA	23	tae-miR1118	CACUACAUUAUGGAAUGGAGGGA	2	F1NBZEY02HICEB	81	230	252	3'	273	-144.2	32.967	1.60222	UAAAACCAGAAAAAAUACUCUCUUCAUUCCAUAAUAUAGUGCGUCCAUGUUUUUCGAGAUAUAAGUUUAACCAUAAAUUUAACCAACAUGGACGACUGCGGCGGGAGCAAAAGUUAUACCAUUGAAUUUGUAUUUGAAAAAAGUUUUCAAUGGUAUAAUUUUUGUUCCCGCCGCAGUUUUCUACGUUGGUUAAAUUUAUGAUCAAACAUGAAUCUUGAAAAGCGCAUGUGCACUAUAUUAUGGAAUAGAGGGAGUAGCAUUUUCUGUUUAUUU
tae-miR1118	CACUACAUUGUGGAACGGAGGGA	23	tae-miR1118	CACUACAUUAUGGAAUGGAGGGA	2	F1NBZEY02HCFZ2	137	232	254	3'	275	-170	42.1818	1.46552	ACAAUGACUGCCUAUUACUCCCUCCCAUUCCACAAUGUAGUGCGCCCGUGCUUUCCGAGAUUCAAGUUUUGAUCGUAAAUUUAACUACCGAGACCGACUGCGGCGGGAGCAAAAAUUAUACCACUGAAUUUGUAUUUUUGAUAUCAAUUUAAAUAUAUAAUUUUUAUCCCCGCCGCAGUCGGUCUCGUUGAUUAAAUUUACGGUCAAAGUUGGAUCUCGGAAAGCACGGGCGCACUACAUUGUGGAACGGAGGGAGUAAUCUAUUCACCAAAACA
tae-miR1118	CACUACAUUAUGAAAUAGAGGGA	23	tae-miR1118	CACUACAUUAUGGAAUGGAGGGA	2	F1NBZEY02HAUJC	205	227	249	3'	270	-66.6	27.037	0.912329	UUGGGUAGUUUGUAGUACUCUCUUCAUUUCAUAAUGUAGUAUGUCCAUGCUUUUUAAGAUUUAAUUUUAAUUAUAAAUUAGAUUAAUAAUACAUAAACUAUUUUACUGAAAAAUUAUAUCUUCAAAAACUUUUUUUGAAUACGAAUUCAAAGGUAUCUGUCAUGCUCCACCGCAAUAGUCCAUCUUGAUUAAAUUUAUGGUUAAAUUAAUCUACAAAACUUUGGACGCACUACAUUAUGAAAUAGAGGGAGUAAUUGUCAUGGUUCUAAG
tae-miR1118	CACUACAUUAUGAAAUAGAGGGA	23	tae-miR1118	CACUACAUUAUGGAAUGGAGGGA	2	F1NBZEY02FNSPP	205	228	250	3'	271	-72.6	26.9373	0.994521	UUGGGUAGUUUGUAGUACUCUCUUCAUUUCAUAAUGUAGUAUGUCCAUGCUUUUUAAGAUUUAAUUUUAAUUAUAAAUUAGAUUAAUAAUACAUAAACUAUUUUACUGAAAAAUUAUAUCUUCAAAAACUUUUUUUGAAUACGAAUUCAAAGGUAUCUGUCAUGCUCCACCGCAAUAGUCCAUCUUGAUUAAAUUUAUGGUUAAAUUAAAUCUCAAAAACUUUGGACGCACUACAUUAUGAAAUAGAGGGAGUAAUUGUCAUGGUUCUAAG
tae-miR1118	CACUAUAUUUUGGAAUGGAGGGA	23	tae-miR1118	CACUACAUUAUGGAAUGGAGGGA	2	F1NBZEY02JXO67	106	230	252	3'	273	-120.1	40.293	1.09182	UCCGAAGGCAUCUAAUACUCCCUUCAUUCCACAAUGUAGUGCUUUCUCUAUCCACGUGCUUCAACUUUGACAGUAAAUUUAACUACCAAGACCGAUUGUGGCGGGAGCAAAAAUUAUAUCAGUGAAUUCAUAUUCGAAAGAAGUUUUCAAUUAUAUAAUUUUUUCUCCCGCCGCAGUUGGUCUCGUUGGUUAAAUUUAUGGUGAAAGUAGGACCUCGGAAAGCGCGGGCGCACUAUAUUUUGGAAUGGAGGGAGUACAAAACAGAGAAAGAGA
tae-miR1118	CACUACAUUGUGGAAUGAAGGGA	23	tae-miR1118	CACUACAUUAUGGAAUGGAGGGA	2	F1NBZEY02JXO67	183	230	252	3'	273	-98.3	40.293	0.893636	UCUUUCUCUGUUUUGUACUCCCUCCAUUCCAAAAUAUAGUGCGCCCGCGCUUUCCGAGGUCCUACUUUCACCAUAAAUUUAACCAACGAGACCAACUGCGGCGGGAGAAAAAAUUAUAUAAUUGAAAACUUCUUUCGAAUAUGAAUUCACUGAUAUAAUUUUUGCUCCCGCCACAAUCGGUCUUGGUAGUUAAAUUUACUGUCAAAGUUGAAGCACGUGGAUAGAGAAAGCACUACAUUGUGGAAUGAAGGGAGUAUUAGAUGCCUUCGGACA
tae-miR1118	CACUAUAUUUUGGAAUGGAGGGA	23	tae-miR1118	CACUACAUUAUGGAAUGGAGGGA	2	F1NBZEY01A0TIW	415	225	247	3'	268	-101.15	41.791	0.903125	CCGUAAUUAACUUACCCCUUCCCCAAUUCCUACCUAAUGUAGUGCUCCUCUAUCCACGUGCUUCAACUUUGACCGAAUUAACUGCCAAGACCGAUUGCAGCGGAGCAAAAUUAUAUCAGUGAAUUCGUAUUCGAAUGAAGUUUUCAAUUAUANAAUUUUUCUCCGCCGCAGUUGGUCUCGUUGGUUAAAUUUAUGGUCAAAGUUGGACCUCGGGAAGCGCGGGCGCACUAUAUUUUGGAAUGGAGGGAGUANAAUUUUUUGAGUCCUU
tae-miR1118	CACUACAUUGUGAAAUGGAGGGA	23	tae-miR1118	CACUACAUUAUGGAAUGGAGGGA	2	F1ADE5F01EHKQU	331	201	223	3'	234	-177.7	46.5812	1.63028	UAAAGUGAAAUACUAUACUCCCUCCGUUCCACAAUGUAGUGAGUCCGCGCUUCCCGAGAUCUAAGUUUGACCAUAAAUUUAACCAACGAGACUGACUGCAGCGGGAGCAAAAAUUAUACCGGUGAUAUAAUUUUUGCUCCCGCCGCAGUCGGUCUCGUUGGUUAAUUUACGGUCAAACUUAGAUCUCGGGAAGCGCGGGCGCACUACAUUGUGAAAUGGAGGGAGUGUGCUGA
tae-miR1118	CACUACAUUGUGGAACGGAGGGA	23	tae-miR1118	CACUACAUUAUGGAAUGGAGGGA	2	F1ADE5F01EHKQU	1	192	214	3'	235	-175.5	46.8085	1.59545	UCAGCACACUCCCUCCAUUUCACAAUGUAGUGCGCCCGCGCUUCCCGAGAUCUAAGUUUGACCGUAAAUUAACCAACGAGACCGACUGCGGCGGGAGCAAAAAUUAUAUCACCGGUAUAAUUUUUGCUCCCGCUGCAGUCAGUCUCGUUGGUUAAAUUUAUGGUCAAACUUAGAUCUCGGGAAGCGCGGACUCACUACAUUGUGGAACGGAGGGAGUAUAGUAUUUCACUUUAAG
tae-miR1118	CACUACAUUGUGGAAUAGAGGGA	23	tae-miR1118	CACUACAUUAUGGAAUGGAGGGA	2	F1ADE5F01DG30C	249	228	250	3'	271	-105.9	40.2214	0.97156	CCUGUUGAAGAAACAUACUCCCUCCAUUCCAAAAUAUAGUGUGCCCGCGCUUCCCGAGGUCCAACUUUGACCAUAAAUUUAACCAAUGAGACCAACUGCGGCAUGAGAAAAAUUAUAUAAUUGAAAACUUCUUUCGAAUACGAAAACACUGAUAUAAUUUUGCUCCCGCCGCAAUCGGUCUUGGUAGUUAAAUUUACGGUCAAAGUUGAAGCACGGGGAUAGAGGAAGCACUACAUUGUGGAAUAGAGGGAGUAUAAUCCAAAUUCUUUAC
tae-miR1118	CACUAUAUUUUGGAAUGGAGGGA	23	tae-miR1118	CACUACAUUAUGGAAUGGAGGGA	2	F1ADE5F01DG30C	68	228	250	3'	271	-129.4	40.5904	1.17636	AAAGAAUUUGGAUUAUACUCCCUCUAUUCCACAAUGUAGUGCUUCCUCUAUCCCCGUGCUUCAACUUUGACCGUAAAUUUAACUACCAAGACCGAUUGCGGCGGGAGCAAAAUUAUAUCAGUGUUUUCGUAUUCGAAAGAAGUUUUCAAUUAUAUAAUUUUUCUCAUGCCGCAGUUGGUCUCAUUGGUUAAAUUUAUGGUCAAAGUUGGACCUCGGGAAGCGCGGGCACACUAUAUUUUGGAAUGGAGGGAGUAUGUUUCUUCAACAGGCG
tae-miR1118	CACUAUAUUUUGGAAUGGAGGGA	23	tae-miR1118	CACUACAUUAUGGAAUGGAGGGA	2	F1ADE5F01DXAKC	62	230	252	3'	273	-141.7	40.293	1.28818	UGGGUCUCUGUUUACUACUCCCUCCGUUCUAAAAUAUAGUGCUUCCUCUGUUCCCGUGCUUCAACUUUGACCAUAAAUUUAACCAACGAUACCGACUGCAGCAGGAGCAAAAGUUAUACCAGUGAAUUCGUAUUCAAAAGAAGUUUUCAAUUAUAUAAUUUUUCCUCCCGCCGCAGUCGGUCUCGUUGGUUAAAUUUAUGGUCAAAGUUGGACCUCAGGAAGUGCGGGUGCACUAUAUUUUGGAAUGGAGGGAGUAAUAUAAUAUGGUCUAUA
tae-miR1118	CACUAUAUUAUGGAAUAGAGGGA	23	tae-miR1118	CACUACAUUAUGGAAUGGAGGGA	2	F1ADE5F01B9AWU	37	230	252	3'	273	-143.5	32.967	1.59444	AUAAAACCAGAAAAAUACUCUCUUCAUUCCAUAAUAUAGUGCGUCCAUGUUUUUCGAGAUAUAAGUUUAACCAUAAAUUUAACCAACAUGGACGACUGCGGCGGGAGCAAAAGUUAUACCAUUGAAUUUGUAUUUGAAAAAAGUUUUCAAUGGUAUAAUUUUUGUUCCCGCCGCAGUUUUCUACGUUGGUUAAAUUUAUGAUCAAACAUGAAUCUUGAAAAGCGCAUGUGCACUAUAUUAUGGAAUAGAGGGAGUAGCAUUUUUCUGUUUAUU
tae-miR1118	CACUACAUUAUGGAAUCAAGGGA	23	tae-miR1118	CACUACAUUAUGGAAUGGAGGGA	2	F1ADE5F01AT87R	174	248	270	3'	291	-78.6	28.1787	0.958537	GAGACAAUUGUUUAGUACUCCCCUGUUCCAUAAUGUAAUGUGUAUAUUUUUUUUUCAAAAGUCAAACCUUAUAAACGUUGACCAUAUUUAUAGACAAAUAUACAUAUAUUUAUAAUACAAAAUGCAUAUCCUAGAGACAUUAUGAGUUAUAUUUCAUAUUACAUAUAUUUAUUAUUGUAGAUACAGAUAGUUUUCUAUAUAAAACUUAGUCAAAGUUUGUUUGGUUUGACUUAUCAGAAAUCUAUGCACACUACAUUAUGGAAUCAAGGGACGUAUGCGCCUUGAGUGACG
tae-miR1118	CACUAUAUUUUGGAAUGGAGGGA	23	tae-miR1118	CACUACAUUAUGGAAUGGAGGGA	2	F0RUNSI02FHI0I	96	228	250	3'	271	-102.7	38.7454	0.978095	CAGAGACUAAUGACAUACUCCCUCCAUUCUACAAUAUAUUGCUUCCUCUAUCCUCGUGCUUCAACUUUGACCAUAAUUAACUAUCAAGACCGAUGCGGCGGAGCAAAAAUUAUAUCAGCGAAUUCAUAUUCGAAAGAAGUUUUCAAUUAUAUAAUUCUUUUUCUCCUGCCGCAGUUGGUCUCACUGAUUAAAUUUAUGGUCAAAAUUGGAUCUCGGAAAGCGCGGGCGCACUAUAUUUUGGAAUGGAGGGAGUACCAUGUUACUAUCUUCA
tae-miR1118	CACUACAUUGUGGAACGGAGGGA	23	tae-miR1118	CACUACAUUAUGGAAUGGAGGGA	2	F0RUNSI01BY9PK	77	221	243	3'	264	-98.1	41.2879	0.9	CCAAAUUCUAGUACGUACUCCCUCCAUUCCAAAUAUAGUGCGCCCGUGCUUCUCGAGGUCCAAUUUUGACCGAAAUUUAACCAACGAGACCAACUGCGGCGAGNGAAAUAUUAUAUAAUUGAAACUCUUUCGAAUACGAAUUCACUGAUANAAUUUUUGCUCCCGCCGCAAUGGUCUUGAUAGUAAAUUUACGGUCAAGUUGAGCAUGUGGNUAAAGGAAGCACUACAUUGUGGAACGGAGGGAGUAUGUGAUUCACAGAUAUG
tae-miR1120	ACAUUCUUAUAUUAUGGGACGGAG	24	hvu-miR1120	ACAUUCUUAUAUUAUGGGACGGAG	0	F2MIQBM01BCIHU	56	68	91	3'	112	-35.6	36.6071	0.868293	UACAAAAUGAACCAAUCCCUCUUCCCAUAAUACAAGUAGUGUUUUUGAACACUGGUGUACUGUACAAAACAUUCUUAUAUUAUGGGACGGAGGGAGUAGCUGUUAAUGUAAG
tae-miR1120	ACAUUCUUAUAUUAUGGGACGGAG	24	hvu-miR1120	ACAUUCUUAUAUUAUGGGACGGAG	0	F1NBZEY02H84II	163	66	89	3'	110	-43.2	37.2727	1.05366	UACAAAAUGAACCAAUCCCUCUUCCCAUAAUACAAGAGUGUUUUGAACACUGGUGUACUGUACAAAACAUUCUUAUAUUAUGGGACGGAGGGAGUAGCUGUUAAUGUAAG
tae-miR1120	ACAUUCUUAUAUUAUGGGACGGAG	24	hvu-miR1120	ACAUUCUUAUAUUAUGGGACGGAG	0	F1NBZEY02HLWXN	219	66	89	3'	110	-43.2	37.2727	1.05366	UACAAAAUGAACCAAUCCCUCUUCCCAUAAUACAAGAGUGUUUUGAACACCGGUAUACUGUACAAAACAUUCUUAUAUUAUGGGACGGAGGGAGUAGCUGUUAAUGUAAG
tae-miR1120	ACAUUCUUAUAUUAUGGGACGGAG	24	hvu-miR1120	ACAUUCUUAUAUUAUGGGACGGAG	0	F1NBZEY02GIQ40	163	66	89	3'	110	-43.2	37.2727	1.05366	UACAAAAUGAACCAAUCCCUCUUCCCAUAAUACAAGAGUGUUUUGAACACUGGUGUACUGUACAAAACAUUCUUAUAUUAUGGGACGGAGGGAGUAGCUGUUAAUGUAAG
tae-miR1120	ACAUUCUUAUAUUAUGGGACGGAG	24	hvu-miR1120	ACAUUCUUAUAUUAUGGGACGGAG	0	F1NBZEY02ISUZW	328	66	89	3'	110	-43.2	37.2727	1.05366	UACAAAAUGAACCAAUCCCUCUUCCCAUAAUACAAGAGUGUUUUGAACACUGGUGUACUGUACAAAACAUUCUUAUAUUAUGGGACGGAGGGAGUAGCUGUUAAUGUAAG
tae-miR1120	ACAUUCUUAUAUUAUGGGACGGAG	24	hvu-miR1120	ACAUUCUUAUAUUAUGGGACGGAG	0	F1NBZEY02G2COQ	123	66	89	3'	110	-41.9	35.4545	1.07436	UACAAAAUGAACCAAUCCCUCUUCCCAUAAUACAAGAGUGUUUUGAACAUUGGUGUACUAUACAAAACAUUCUUAUAUUAUGGGACGGAGGGAGUAGCUGUUAAUGUAAG
tae-miR1120	ACAUUCUUAUAUUAUGGGACGGAG	24	hvu-miR1120	ACAUUCUUAUAUUAUGGGACGGAG	0	F1NBZEY02JOX2L	143	69	92	3'	113	-58.5	38.0531	1.36047	CCAAGUGUGACCUACUCCCUCCGUCUCAUAAUAUAAGAACGUUUUUUAACACUAGUGUAGUGUCAAAAAACAUUCUUAUAUUAUGGGACGGAGGGAGUACUUCUCCAGUAAAA
tae-miR1120	ACAUUCUUAUAUUAUGGGACGGAG	24	hvu-miR1120	ACAUUCUUAUAUUAUGGGACGGAG	0	F1ADE5F01DW2AC	317	67	90	3'	111	-51.5	34.2342	1.35526	AAUAAAUACUAGUACUCCAUGUGUCCCAUAAUAUAAGAACGUUUUUGGCACUACACUAGUGUUAAAAACAUUCUUAUAUUAUGGGACGGAGGGAGUACGAAGAAAGAGAUA
tae-miR1120	ACAUUCUUAUAUUAUGGGACGGAG	24	hvu-miR1120	ACAUUCUUAUAUUAUGGGACGGAG	0	F1ADE5F01AIWBB	162	67	90	3'	111	-54.3	38.7387	1.26279	AGCACUAGCAGCUACUCCCUCCGUCCCAUAAUAUAAGAACAUUUUUGACACUAGUGGCAGUGUAAAAACAUUCUUAUAUUAUGGGACGGAGGUAGUAGACUCUAAUAAAUG
tae-miR1120	ACAUUCUUAUAUUAUGGGACGGAG	24	hvu-miR1120	ACAUUCUUAUAUUAUGGGACGGAG	0	F1ADE5F01DXGTT	20	67	90	3'	111	-59.1	37.8378	1.40714	CCAAGUGUGACCUACUCCCUCCGUCUCAUAAUAUAAGAACGUUUUUAACACUAGUGUAGUGUCAAAAACAUUCUUAUAUUAUGGGACGGAGGGAGUACUUCUCAGUAAAAA
tae-miR1120	ACAUUCUUAUAUUAUGGGACGGAG	24	hvu-miR1120	ACAUUCUUAUAUUAUGGGACGGAG	0	F1ADE5F01DMGG4	85	78	101	3'	122	-72.1	40.1639	1.47143	AAUAUAACUGAAUACUCCCUCCGUCCCAUAAUGUAAGAACGUUCUUGGCACUAGUGUGACACUACACUAGUGUCAAAAACAUUCUUAUAUUAUGGGACGGAGGGAGUACAAACUAAGGGUCU
tae-miR1120	ACGUUCUUACAUUAUGGGACGGAG	24	hvu-miR1120	ACAUUCUUAUAUUAUGGGACGGAG	2	F1ADE5F01DMGG4	358	78	101	3'	122	-71.4	40.1639	1.45714	ACCCUUAGUUUGUACUCCCUCCGUCCCAUAAUAUAAGAAUGUUUUUGACACUAGUGUAGUGUCACACUAGUGCCAAGAACGUUCUUACAUUAUGGGACGGAGGGAGUAUUCAGUUAUAUUCA
tae-miR1120	ACAUUCUUAUAUUAUGGGACGGAG	24	hvu-miR1120	ACAUUCUUAUAUUAUGGGACGGAG	0	F1ADE5F01D2H97	308	67	90	3'	111	-51.5	34.2342	1.35526	AAUAAAUACUAGUACUCCAUGUGUCCCAUAAUAUAAGAACGUUUUUGGCACUACACUAGUGUUAAAAACAUUCUUAUAUUAUGGGACGGAGGGAGUACGAAGAAAGAGAUA
tae-miR1120	ACAUUCUUAUAUUAUGGGACGGAG	24	hvu-miR1120	ACAUUCUUAUAUUAUGGGACGGAG	0	F1ADE5F01D0BWR	317	67	90	3'	111	-47.7	35.1351	1.22308	AUAAAUACUAGUACUCCAUGUGUCCCCAUAAUAUAAGAACGUUUUUGGCACUACACUAGUGUUAAAAACAUUCUUAUAUUAUGGGACGGAGGGAGUACGAAGAAAGAGAUA
tae-miR1120	ACAUUCUUAUAUUAUGGGACGGAG	24	hvu-miR1120	ACAUUCUUAUAUUAUGGGACGGAG	0	F1ADE5F01AQ1KH	15	67	90	3'	111	-64.6	38.7387	1.50233	GGUUCUAUGACAUACUCCCUUCGUCCCAUAAUAUAAGAACGUUUUUGACACUACACUAGUGUCAAAAACAUUCUUAUAUUAUGGGACGGAGGGAGUAGUUGGUAUGUUGUG
tae-miR1120	ACAUUCUUAUAUUAUGGGACGGAG	24	hvu-miR1120	ACAUUCUUAUAUUAUGGGACGGAG	0	F1ADE5F01EPM77	314	67	90	3'	111	-51.5	34.2342	1.35526	AAUAAAUACUAGUACUCCAUGUGUCCCAUAAUAUAAGAACGUUUUUGGCACUACACUAGUGUUAAAAACAUUCUUAUAUUAUGGGACGGAGGGAGUACGAAGAAAGAGAUA
tae-miR1120	ACAUUCUUAUAUUAUGGGACGGAG	24	hvu-miR1120	ACAUUCUUAUAUUAUGGGACGGAG	0	F1ADE5F01ECHY8	309	67	90	3'	111	-51.5	34.2342	1.35526	AAUAAAUACUAGUACUCCAUGUGUCCCAUAAUAUAAGAACGUUUUUGGCACUACACUAGUGUUAAAAACAUUCUUAUAUUAUGGGACGGAGGGAGUACGAAGAAAGAGAUA
tae-miR1120	ACAUUCUUAUAUUAUGGGACGGAG	24	hvu-miR1120	ACAUUCUUAUAUUAUGGGACGGAG	0	F1ADE5F01CN6AK	396	68	91	3'	112	-55.1	38.3929	1.2814	AGCACUAGCAGCUACUCCCUCCGUCCCAUAAUAUAAGAACAUUUUUGACACUAGUGGCAGUGUAAAAAACAUUCUUAUAUUAUGGGACGGAGGUAGUAGACUCUAAUAAAUG
tae-miR1120	ACAUUCUUAUAUUAUGGGACGGAG	24	hvu-miR1120	ACAUUCUUAUAUUAUGGGACGGAG	0	F1ADE5F01EA85S	397	68	91	3'	112	-55.1	38.3929	1.2814	AGCACUAGCAGCUACUCCCUCCGUCCCAUAAUAUAAGAACAUUUUUGACACUAGUGGCAGUGUAAAAAACAUUCUUAUAUUAUGGGACGGAGGUAGUAGACUCUAAUAAAUG
tae-miR1120	ACAUUCUUAUAUUAUGGGACGGAG	24	hvu-miR1120	ACAUUCUUAUAUUAUGGGACGGAG	0	F1ADE5F01AFD1K	307	67	90	3'	111	-51.5	34.2342	1.35526	AAUAAAUACUAGUACUCCAUGUGUCCCAUAAUAUAAGAACGUUUUUGGCACUACACUAGUGUUAAAAACAUUCUUAUAUUAUGGGACGGAGGGAGUACGAAGAAAGAGAUA
tae-miR1120	ACAUUCUUAUAUUAUGGGACGGAG	24	hvu-miR1120	ACAUUCUUAUAUUAUGGGACGGAG	0	F1ADE5F01DSLMQ	220	70	93	3'	114	-45.4	32.4561	1.22703	AUUGGUAUCAUCUACUCCCUCUGUACCUAAAAUAAUAAGAACGUUUUUAACACUACACUAGUGUACAAAAACAUUCUUAUAUUAUGGGACGGAGGGAGUAGUUAACUAUGUUUU
tae-miR1120	ACAUUCUUAUAUUAUGGGACGGAG	24	hvu-miR1120	ACAUUCUUAUAUUAUGGGACGGAG	0	F1ADE5F01AUSL6	394	67	90	3'	111	-54.3	38.7387	1.26279	AGCACUAGCAGCUACUCCCUCCGUCCCAUAAUAUAAGAACAUUUUUGACACUAGUGGCAGUGUAAAAACAUUCUUAUAUUAUGGGACGGAGGUAGUAGACUCUAAUAAAUG
tae-miR1120	ACAUUCUUAUAUUAUGGGACGGAG	24	hvu-miR1120	ACAUUCUUAUAUUAUGGGACGGAG	0	F1ADE5F01DHKDP	395	68	91	3'	112	-55.1	38.3929	1.2814	AGCACUAGCAGCUACUCCCUCCGUCCCAUAAUAUAAGAACAUUUUUGACACUAGUGGCAGUGUAAAAAACAUUCUUAUAUUAUGGGACGGAGGUAGUAGACUCUAAUAAAUG
tae-miR1120	ACAUUCUUAUAUUAUGGGACGGAG	24	hvu-miR1120	ACAUUCUUAUAUUAUGGGACGGAG	0	F0RUNSI02F8W30	306	66	89	3'	110	-43.3	37.2727	1.0561	UACACAAUGAACCAAUCCCUCUUCCCAUAAUACAAGAAUGUUUUGAACACUGGUGUACUGUACAAAACAUUCUUAUAUUAUGGGACGGAGGGAGUAGCUGUUAAUGUAAG
tae-miR1120	ACAUUCUUAUAUUAUGGGACGGAG	24	hvu-miR1120	ACAUUCUUAUAUUAUGGGACGGAG	0	F0RUNSI02JTV7B	403	67	90	3'	111	-51.5	34.2342	1.35526	AAUAAAUACUAGUACUCCAUGUGUCCCAUAAUAUAAGAACGUUUUUGGCACUACACUAGUGUUAAAAACAUUCUUAUAUUAUGGGACGGAGGGAGUACGAAGAAAGAGAUA
tae-miR1120	ACAUUCUUAUAUUAUGGGACGGAG	24	hvu-miR1120	ACAUUCUUAUAUUAUGGGACGGAG	0	F0RUNSI02IQGTK	160	67	90	3'	111	-51.2	36.036	1.28	AUAAAUACUAGUACUCCAUGUGUCCCCAUAAUAUAAGAACGUUUUUGGCACUACAGUAGUGUCAAAAACAUUCUUAUAUUAUGGGACGGAGGGAGUACGAAGAAAGAGAUA
tae-miR1120	ACAUUCUUAUAUUAUGGGACGGAG	24	hvu-miR1120	ACAUUCUUAUAUUAUGGGACGGAG	0	F0RUNSI01BU0OE	425	66	89	3'	110	-37.5	36.3636	0.9375	UACACAAUAAACCAAUCCCUCUUCCCAUAAUACAAGAGAGUUUUGAACACUGGUUUACUGUACAAAACAUUCUUAUAUUAUGGGACGGAGGGAGUAGCUGUUAAUGUAAG
tae-miR1120	ACAUUCUUAUAUUAUGGGACGGAG	24	hvu-miR1120	ACAUUCUUAUAUUAUGGGACGGAG	0	F0RUNSI01AD7W1	125	67	90	3'	111	-44.3	32.4324	1.23056	AAUAAAUAUUAGUACUCAAUGUGUCCCAUAAUAUAAUAAUGUUUUUGGCACUACACUAGUGUCAAAAACAUUCUUAUAUUAUGGGACGGAGGGAGUCCGAAGAAAGAGAUA
tae-miR1120	ACAUUCUUAUAUUAUGGGACGGAG	24	hvu-miR1120	ACAUUCUUAUAUUAUGGGACGGAG	0	F0RUNSI01EWJHV	55	66	89	3'	110	-43.2	37.2727	1.05366	UACAAAAUGAACCAAUCCCUCUUCCCAUAAUACAAGAGUGUUUUGAACACCGGUAUACUGUACAAAACAUUCUUAUAUUAUGGGACGGAGGGAGUAGCUGUUAAUGUAAG
tae-miR1120	ACAUUCUUAUAUUAUGGGACGGAG	24	hvu-miR1120	ACAUUCUUAUAUUAUGGGACGGAG	0	F003IAL01AUFVI	165	66	89	3'	110	-43.2	35.4545	1.10769	UACAAAAUGAACCAAUCCCUCUUCCCAUAAUACAAGAGUGUUUUGAACACUAGUGUACUGUACAAAACAUUCUUAUAUUAUGGGACGGAGGGAGUAGCUAUUAAUGUAAG
tae-miR1120	ACAUUCUUAUAUUAUGGGACGGAG	24	hvu-miR1120	ACAUUCUUAUAUUAUGGGACGGAG	0	F003IAL01E19TB	256	66	89	3'	110	-43.2	37.2727	1.05366	UACAAAAUGAACCAAUCCCUCUUCCCAUAAUACAAGAGUGUUUUGAACACCGGUAUACUGUACAAAACAUUCUUAUAUUAUGGGACGGAGGGAGUAGCUGUUAAUGUAAG
tae-miR1120	GCAUUCUUAUAUUAUGGGACGGAG	24	hvu-miR1120	ACAUUCUUAUAUUAUGGGACGGAG	1	F1NBZEY02I7H8J	173	67	90	3'	111	-51.7	34.2342	1.36053	UACACUAAUAAAUAAUCCCUCUGUCCCAUAAUAUAAGAACGUUUUUGACACUACACUAGUGUAAAAAGCAUUCUUAUAUUAUGGGACGGAGGGAGUAACAAUCAAGGAGAA
tae-miR1120	ACGUUCUUAUAUUAUGGGACAGAG	24	hvu-miR1120	ACAUUCUUAUAUUAUGGGACGGAG	2	F1NBZEY02I7H8J	240	67	90	3'	111	-49.1	35.1351	1.25897	CUCCUUGAUUGUUACUCCCUCCGUCCCAUAAUAUAAGAAUGCUUUUUACACUAGUGUAGUGUCAAAAACGUUCUUAUAUUAUGGGACAGAGGGAUUAUUUAUUAGUGUAGU
tae-miR1120	ACAUUCUUAUAUUAUGGGAUGGAG	24	hvu-miR1120	ACAUUCUUAUAUUAUGGGACGGAG	1	F2MIQBM02DGGRT	2	73	96	3'	117	-63.6	37.6068	1.44545	CAGAAUAUGUGGUACUCCCUCUGUCCCAUAAUAUAAGAACGUUUUCGACACUAACACUAGUGUAGUGUCAAAAACAUUCUUAUAUUAUGGGAUGGAGGGAGUAUAUCAUAAGGUUGC
tae-miR1120	ACGUUCUUAUAUUAUGGGACAGAG	24	hvu-miR1120	ACAUUCUUAUAUUAUGGGACGGAG	2	F2MIQBM02DGGRT	473	73	96	3'	117	-64.1	35.8974	1.52619	AACCUUAUGAUAUACUCCCUCCAUCCCAUAAUAUAAGAAUGUUUUUGACACUACACUAGUGUUAGUGUCGAAAACGUUCUUAUAUUAUGGGACAGAGGGAGUACCACAUAUUCUGA
tae-miR1120	ACGUUCUUAUAUUAUGGGACGGAG	24	hvu-miR1120	ACAUUCUUAUAUUAUGGGACGGAG	1	F2MIQBM02EKUJG	268	67	90	3'	111	-71.4	42.3423	1.51915	CAACAACCGAUCUACUCCCUCUGUCCCAUAAUAUAAGAACGUUUUUGGCACUACACUAGUGUCAAAAACGUUCUUAUAUUAUGGGACGGAGGGAGUAUGUCAUAGCCCUUG
tae-miR1120	ACGUUCUUAUAUUAUGGGACAGAG	24	hvu-miR1120	ACAUUCUUAUAUUAUGGGACGGAG	2	F2MIQBM02EKUJG	160	67	90	3'	111	-64.4	41.4414	1.4	AGGGCUAUGACAUACUCCCUCCGUCCCAUAAUAUAAGAACGUUUUUGACACUAGUGUAGUGCCAAAAACGUUCUUAUAUUAUGGGACAGAGGGAGUAGAUCGGUUGUUGUA
tae-miR1120	ACGUUCUUAUAUUAUGGGACGGAG	24	hvu-miR1120	ACAUUCUUAUAUUAUGGGACGGAG	1	F2MIQBM02DVL88	399	70	93	3'	114	-50.6	36.8421	1.20476	AUGCAAUAAAUACUAGUACUCCUAUGUCCCAUAAUAAAAGAACGUUUUUGGCACUACACUAGUGUACAAAACGUUCUUAUAUUAUGGGACGGAGGGAGUACGAAGAAGAGAUAG
tae-miR1120	ACACUCUUAUAUUAUGGGACGGAG	24	hvu-miR1120	ACAUUCUUAUAUUAUGGGACGGAG	1	F2MIQBM02D3IZ4	117	67	90	3'	111	-58.2	38.7387	1.35349	CUGCUUAGCUUAUACUCCCUCUGUCCCAUAAUAUAAGAGCGUUUUUUACACUAGUGUAGUGGCAAAAACACUCUUAUAUUAUGGGACGGAGGGAGUACAUUAUACCUGUUA
tae-miR1120	ACAUUCUUAUAUUUUGGGACGGAG	24	hvu-miR1120	ACAUUCUUAUAUUAUGGGACGGAG	1	F2MIQBM02ED7ZN	258	67	90	3'	111	-62.3	32.4324	1.73056	UGGUUUAUAAACUACUCCCUCUGUCCCAAAAUAUAAGAACGUUUUUCAUACUAGCGUAGUAUGAAAAACAUUCUUAUAUUUUGGGACGGAGGGAGUAUUUUACUAGUUAUA
tae-miR1120	ACGUUCUUAUAUUAUGGGACGGAG	24	hvu-miR1120	ACAUUCUUAUAUUAUGGGACGGAG	1	F2MIQBM02DIW99	15	67	90	3'	111	-56.4	35.1351	1.44615	CAUGAUGUAUAAUACUCCCUCUGUCCCAAAAUACAAGAAUGUUUUUAACACUACACUAGUGUCAAAAACGUUCUUAUAUUAUGGGACGGAGGGAGUACAUCACUAUAUUGU
tae-miR1120	ACACUCUUAUAUUAUGGGACGGAG	24	hvu-miR1120	ACAUUCUUAUAUUAUGGGACGGAG	1	F2MIQBM02EHXJ0	474	67	90	3'	111	-43.6	26.1261	1.50345	AUAUAAAUAAAUUACUCCAUCCGUUCUAUAAUAUAAGACCAUUUUUAACACUAGUGUAGUGUAAAAAACACUCUUAUAUUAUGGGACGGAGGAAGUAACUUAUUUAAAAAA
tae-miR1120	ACGUUCUUAUAUUAUGGGACGGAG	24	hvu-miR1120	ACAUUCUUAUAUUAUGGGACGGAG	1	F2MIQBM02DUYXA	227	66	89	3'	110	-34.1	35.4545	0.874359	UACACAAUGAACCAAUCCCUCUUCCCAUAAUACAAGAGUGUUUUAAAUAUUGGUGUACUGUACAAAACGUUCUUAUAUUAUGGGACGGAGGGAGUAGCUAUUAAUGUAAG
tae-miR1120	ACGUUCUUAUAUUAUGGGACGGAG	24	hvu-miR1120	ACAUUCUUAUAUUAUGGGACGGAG	1	F2MIQBM02ESU5N	266	67	90	3'	111	-71.4	42.3423	1.51915	CAACAACCGAUCUACUCCCUCUGUCCCAUAAUAUAAGAACGUUUUUGGCACUACACUAGUGUCAAAAACGUUCUUAUAUUAUGGGACGGAGGGAGUAUGUCAUAGCCCUUG
tae-miR1120	ACGUUCUUAUAUUAUGGGACAGAG	24	hvu-miR1120	ACAUUCUUAUAUUAUGGGACGGAG	2	F2MIQBM02ESU5N	156	67	90	3'	111	-64.4	41.4414	1.4	AGGGCUAUGACAUACUCCCUCCGUCCCAUAAUAUAAGAACGUUUUUGACACUAGUGUAGUGCCAAAAACGUUCUUAUAUUAUGGGACAGAGGGAGUAGAUCGGUUGUUGUA
tae-miR1120	ACGUUCUUAUAUUAUGGGACGGAG	24	hvu-miR1120	ACAUUCUUAUAUUAUGGGACGGAG	1	F2MIQBM02C6V7Z	54	66	89	3'	110	-39.9	39.0909	0.927907	CUACAAAUGAACCAAUCCCUCUUCCCAUAAUACAAGAGUGUUUUGAACACUGGUGUACUGUACAAAACGUUCUUAUAUUAUGGGACGGAGGGAGUAGCUGUUAAUGUAAG
tae-miR1120	ACAUUCUUAUAUUAUGGGACAGAG	24	hvu-miR1120	ACAUUCUUAUAUUAUGGGACGGAG	1	F2MIQBM02C5M2S	16	66	89	3'	110	-42.6	36.3636	1.065	GACAAAAUGAACCAAUCCCUCUUCCCAUAAUACAAGAGUGUUUUGAACAUUGGUGUACUGUACAAAACAUUCUUAUAUUAUGGGACAGAGGGAGUAGCUGUUAAUGUAAG
tae-miR1120	ACGUUCUUAUAUUAUGGGACGGAG	24	hvu-miR1120	ACAUUCUUAUAUUAUGGGACGGAG	1	F2MIQBM02DK1QZ	225	66	89	3'	110	-34.1	35.4545	0.874359	UACACAAUGAACCAAUCCCUCUUCCCAUAAUACAAGAGUGUUUUAAAUAUUGGUGUACUGUACAAAACGUUCUUAUAUUAUGGGACGGAGGGAGUAGCUAUUAAUGUAAG
tae-miR1120	ACGUUCUUAUAUUAUGGGACGGAG	24	hvu-miR1120	ACAUUCUUAUAUUAUGGGACGGAG	1	F2MIQBM02DNTHI	266	67	90	3'	111	-71.4	42.3423	1.51915	CAACAACCGAUCUACUCCCUCUGUCCCAUAAUAUAAGAACGUUUUUGGCACUACACUAGUGUCAAAAACGUUCUUAUAUUAUGGGACGGAGGGAGUAUGUCAUAGCCCUUG
tae-miR1120	ACGUUCUUAUAUUAUGGGACAGAG	24	hvu-miR1120	ACAUUCUUAUAUUAUGGGACGGAG	2	F2MIQBM02DNTHI	153	67	90	3'	111	-64.4	41.4414	1.4	AGGGCUAUGACAUACUCCCUCCGUCCCAUAAUAUAAGAACGUUUUUGACACUAGUGUAGUGCCAAAAACGUUCUUAUAUUAUGGGACAGAGGGAGUAGAUCGGUUGUUGUA
tae-miR1120	ACGUUCUUAUAUUAUGGGACGGAG	24	hvu-miR1120	ACAUUCUUAUAUUAUGGGACGGAG	1	F2MIQBM01AXSD1	176	66	89	3'	110	-39.9	39.0909	0.927907	CUACAAAUGAACCAAUCCCUCUUCCCAUAAUACAAGAGUGUUUUGAACACUGGUGUACUGUACAAAACGUUCUUAUAUUAUGGGACGGAGGGAGUAGCUGUUAAUGUAAG
tae-miR1120	ACGUUCUUAUAUUAUGGGACGGAG	24	hvu-miR1120	ACAUUCUUAUAUUAUGGGACGGAG	1	F2MIQBM01AT92P	141	66	89	3'	110	-36.7	38.1818	0.87381	ACAAAAUGAACCAAUCCCCUCUUCCCAUAAUACAAGAGUGUUUUGAACAUUGGUGUACUGUACAAAACGUUCUUAUAUUAUGGGACGGAGGGAGUAGCUGUUAAUGUAAG
tae-miR1120	ACACUCUUAUAUUAUGGGACGGAG	24	hvu-miR1120	ACAUUCUUAUAUUAUGGGACGGAG	1	F2MIQBM01CDNE4	687	69	92	3'	113	-39.8	26.5487	1.32667	AUAAAGUAAAUUACUUCCAUCCGUUCUAUAAAUAUAAGACCAUUUUUAACAACUAGUGUUAGUGUAAAAACACUCUUAUAUUAUGGGACGGAGGAAGUAACUUAUUUAAAAAA
tae-miR1120	ACGUUCUUAUAUUAUGGGACGGAG	24	hvu-miR1120	ACAUUCUUAUAUUAUGGGACGGAG	1	F2MIQBM01A429I	159	67	90	3'	111	-69.5	39.6396	1.57955	CCUUGUAAUAUAUACUCCCUCUGUCCCAUAAUAUAAGAACGUUUUUGGCACUACACUAGUGUCAGAAACGUUCUUAUAUUAUGGGACGGAGGGAGUAUCUUUCAUGUUCCC
tae-miR1120	ACGUUCUUAUAUUAUGGGACAGAG	24	hvu-miR1120	ACAUUCUUAUAUUAUGGGACGGAG	2	F2MIQBM01A429I	271	67	90	3'	111	-58.2	38.7387	1.35349	GAACAUGAAAGAUACUCCCUCCGUCCCAUAAUAUAAGAACGUUUCUGACACUAGUGUAGUGCCAAAAACGUUCUUAUAUUAUGGGACAGAGGGAGUAUAUAUUACAAGGCA
tae-miR1120	ACGUUCUUAUAUUAUGGGACGGAG	24	hvu-miR1120	ACAUUCUUAUAUUAUGGGACGGAG	1	F2MIQBM01BBLWM	269	66	89	3'	110	-36.7	37.2727	0.895122	UACAAAAUGAACCAAUCUCUCUUCCCAUAAUACAAGAGUGUUUUGAACACUGGUGUACUGUACAAAACGUUCUUAUAUUAUGGGACGGAGGGAGUAGCUGUUAAUGUAAG
tae-miR1120	ACGUUCUUAUAUUAUGGGACGGAG	24	hvu-miR1120	ACAUUCUUAUAUUAUGGGACGGAG	1	F2MIQBM01BHICE	269	66	89	3'	110	-36.7	37.2727	0.895122	UACAAAAUGAACCAAUCUCUCUUCCCAUAAUACAAGAGUGUUUUGAACACUGGUGUACUGUACAAAACGUUCUUAUAUUAUGGGACGGAGGGAGUAGCUGUUAAUGUAAG
tae-miR1120	ACGUUCUUAUAUUAUGGGACGGAG	24	hvu-miR1120	ACAUUCUUAUAUUAUGGGACGGAG	1	F2MIQBM01A0CD8	269	66	89	3'	110	-36.7	37.2727	0.895122	UACAAAAUGAACCAAUCUCUCUUCCCAUAAUACAAGAGUGUUUUGAACACUGGUGUACUGUACAAAACGUUCUUAUAUUAUGGGACGGAGGGAGUAGCUGUUAAUGUAAG
tae-miR1120	ACGUUCUUAUAUUAUGGGACGGAG	24	hvu-miR1120	ACAUUCUUAUAUUAUGGGACGGAG	1	F2MIQBM01AZCQU	382	66	89	3'	110	-39.7	37.2727	0.968293	UACAAAAUGAACCAAUCCCUCUUCCCAUAAUACAAGAGUGUUUUGAACACUGGUGAAUUGUACAAAACGUUCUUAUAUUAUGGGACGGAGGGAGUAGCUGUUAAUGUAAG
tae-miR1120	ACGUUCUUAUAUUAUGGGACGGAG	24	hvu-miR1120	ACAUUCUUAUAUUAUGGGACGGAG	1	F2MIQBM01A5TO6	14	66	89	3'	110	-39.7	37.2727	0.968293	UACAAAAUGAACCAAUCCCUCUUCCCAUAAUACAAGAGUGUUUUGAACACUGGUGUACUGUACAAAACGUUCUUAUAUUAUGGGACGGAGGGAGUAGCUAUUAAUGUAAG
tae-miR1120	ACGUUCUUAUAUUAUGGGACGGAG	24	hvu-miR1120	ACAUUCUUAUAUUAUGGGACGGAG	1	F2MIQBM01CKRY0	181	67	90	3'	111	-56.4	35.1351	1.44615	CAUGAUGUAUAAUACUCCCUCUGUCCCAAAAUACAAGAAUGUUUUUAACACUACACUAGUGUCAAAAACGUUCUUAUAUUAUGGGACGGAGGGAGUACAUCACUAUAUUGU
tae-miR1120	ACGUUCUUAUAUUAUGGGACGGAG	24	hvu-miR1120	ACAUUCUUAUAUUAUGGGACGGAG	1	F1NBZEY02HHMVN	13	66	89	3'	110	-39.9	39.0909	0.927907	CUACAAAUGAACCAAUCCCUCUUCCCAUAAUACAAGAGUGUUUUGAACACUGGUGUACUGUACAAAACGUUCUUAUAUUAUGGGACGGAGGGAGUAGCUGUUAAUGUAAG
tae-miR1120	ACGUUCUUAUAUUAUGGGACGGAG	24	hvu-miR1120	ACAUUCUUAUAUUAUGGGACGGAG	1	F1NBZEY02HW35E	441	68	91	3'	112	-56.9	35.7143	1.4225	AAUAAAUACUAGUACUCCAUGUGUCCCAUAAUAUAAGAACGUUUUUUGGCACUACACUAGUGUCAAAAACGUUCUUAUAUUAUGGGACGGAGGGAGUACGAAGAAAGAGAUA
tae-miR1120	ACGUUCUUAUAUUAUGGGACGGAG	24	hvu-miR1120	ACAUUCUUAUAUUAUGGGACGGAG	1	F1NBZEY02GWKQ3	380	66	89	3'	110	-39.7	37.2727	0.968293	UACAAAAUGAACCAAUCCCUCUUCCCAUAAUACAAGAGUGUUUUGAACACUAGUGUACUGUACAAAACGUUCUUAUAUUAUGGGACGGAGGGAGUAGCUGUUAAUGUAAG
tae-miR1120	ACGUUCUUAUAUUAUGGGACGGAG	24	hvu-miR1120	ACAUUCUUAUAUUAUGGGACGGAG	1	F1NBZEY02FV33G	343	67	90	3'	111	-58.1	40.5405	1.29111	GGGCCACUUAACUACUCCCUCUGUCCCAAAAUAUAAGAAUGUUUUUAACACUACACUAGUGUCAGAAACGUUCUUAUAUUAUGGGACGGAGGGAGUAAUACGGAUCAAUCC
tae-miR1120	ACAUUCUUAUAUUUUGGGACAGAG	24	hvu-miR1120	ACAUUCUUAUAUUAUGGGACGGAG	2	F1NBZEY02FV33G	64	67	90	3'	111	-53.1	38.7387	1.23488	AUUGAUCCGUAUUACUCCCUCCGUCCCAUAAUAUAAGAACGUUUCUGACACUAGUGUAGUGUUAAAAACAUUCUUAUAUUUUGGGACAGAGGGAGUAGUUAAGUGGCCCAU
tae-miR1120	ACGUUCUUAUAUUAUGGGACGGAG	24	hvu-miR1120	ACAUUCUUAUAUUAUGGGACGGAG	1	F1NBZEY02JMOJJ	378	67	90	3'	111	-56.4	35.1351	1.44615	CAUGAUGUAUAAUACUCCCUCUGUCCCAAAAUACAAGAAUGUUUUUAACACUACACUAGUGUCAAAAACGUUCUUAUAUUAUGGGACGGAGGGAGUACAUCACUAUAUUGU
tae-miR1120	ACACUCUUAUAUUAUGGGACGGAG	24	hvu-miR1120	ACAUUCUUAUAUUAUGGGACGGAG	1	F1NBZEY02FFK6P	56	80	103	3'	124	-49.7	39.5161	1.01429	GCUUCUGUCAUCUACUCCCUCCGUCCCAUAAUAUAAGAGCGUUUCCGUCUCAUAAUAUAAAAGCGUUUUUUAGUAUAAAAACACUCUUAUAUUAUGGGACGGAGGGAGCACCUCUGGAAAAAUC
tae-miR1120	ACGUUCUUAUAUUAUGGGACGGAG	24	hvu-miR1120	ACAUUCUUAUAUUAUGGGACGGAG	1	F1NBZEY02FYW9Q	305	66	89	3'	110	-39.7	37.2727	0.968293	UACAAAAUGAACCAAUCCCUCUUCCCAUAAUACAAGAGUGUUUUGAACACUAGUGUACUGUACAAAACGUUCUUAUAUUAUGGGACGGAGGGAGUAGCUGUUAAUGUAAG
tae-miR1120	ACGUUCUUAUAUUAUGGGACGGAG	24	hvu-miR1120	ACAUUCUUAUAUUAUGGGACGGAG	1	F1NBZEY02IW9XJ	146	68	91	3'	112	-59	33.9286	1.55263	AGAAAUGAUAACUACUCCCUCUGUCCCAAAAUAUAAGAACGUUUUUUAACACUACACUAGUGUCAAAAACGUUCUUAUAUUAUGGGACGGAGGGAGUAUUAUUUUUAGCUUC
tae-miR1120	ACAUUCUUAUAUUUUGGGACGGAG	24	hvu-miR1120	ACAUUCUUAUAUUAUGGGACGGAG	1	F1NBZEY02GOE9T	63	67	90	3'	111	-51.9	34.2342	1.36579	GUGACAAACAAUUACUCCCUUCGUCCCAAAAUAUAAGAACGUUUUUGAAACUAGUCUAAUGUCAAAAACAUUCUUAUAUUUUGGGACGGAGGGAGUACAAUUUACAAGAAC
tae-miR1120	ACGUUCUUAUAUUAUGGGACGGAG	24	hvu-miR1120	ACAUUCUUAUAUUAUGGGACGGAG	1	F1NBZEY01CGBPJ	93	53	76	3'	97	-58.7	39.1753	1.54474	CUCCGUUCCUAAUACUCCCUCCGUCCCAUAAUAUAAGAACGUUUUUGUCAAAAACGUUCUUAUAUUAUGGGACGGAGGGAGUAUUUGUCUUUCUAGA
tae-miR1120	ACGUUCUUAUAUUAUGGGACGGAG	24	hvu-miR1120	ACAUUCUUAUAUUAUGGGACGGAG	1	F1NBZEY01CGBPJ	370	53	76	3'	97	-59.2	40.2062	1.51795	UAGAAAGACAAAUACUCCCUCCGUCCCAUAAUAUAAGAACGUUUUUGACAAAAACGUUCUUAUAUUAUGGGACGGAGGGAGUAUUAGGAACGGAGGG
tae-miR1120	ACGUUCUUAUAUUAUGGGACGGAG	24	hvu-miR1120	ACAUUCUUAUAUUAUGGGACGGAG	1	F1NBZEY01EYCDW	237	66	89	3'	110	-39.7	38.1818	0.945238	UACAAAGUGAACCAAUCCCUCUUCCCAUAAUACAAGAGUGUUUUGAACACUGGUGUACUGUACAAAACGUUCUUAUAUUAUGGGACGGAGGGAGUAGCUAUUAAUGUAAG
tae-miR1120	ACGUUCUUAUAUUAUGGGACGGAG	24	hvu-miR1120	ACAUUCUUAUAUUAUGGGACGGAG	1	F1NBZEY01DE7VM	195	66	89	3'	110	-37.7	37.2727	0.919512	UACAAAAUGAACCAAUCCCUCUUCCCAUAAUACAAGAGUGUUUUGAACACUGGUGUACUAUACAAAACGUUCUUAUAUUAUGGGACGGAGGGAGUAGCUGUUAAUGUAAG
tae-miR1120	ACGUUCUUAUAUUAUGGGACGGAG	24	hvu-miR1120	ACAUUCUUAUAUUAUGGGACGGAG	1	F1NBZEY01D4FWX	208	67	90	3'	111	-57.1	35.1351	1.4641	AUACUACAGUACUACUCCCUCUGUCCCAAAAUAUAAGAAUGUUUUUAACACUAUACUAGUGUCAAAAACGUUCUUAUAUUAUGGGACGGAGGGAGUAUGAUUUUCACACCA
tae-miR1120	ACAUUCUUAUAUUUUGGGACAGAG	24	hvu-miR1120	ACAUUCUUAUAUUAUGGGACGGAG	2	F1NBZEY01D4FWX	284	67	90	3'	111	-54.3	34.2342	1.42895	GUGUGAAAAUCAUACUCCCUCCGUCCCAUAAUAUAAGAACGUUUUUGACACUAGUAUAGUGUUAAAAACAUUCUUAUAUUUUGGGACAGAGGGAGUAGUACUGUAGUAUAU
tae-miR1120	ACAUUCUUAUAUUAUGGGAAGGAG	24	hvu-miR1120	ACAUUCUUAUAUUAUGGGACGGAG	1	F1NBZEY01AQWCU	227	52	75	3'	96	-38.8	35.4167	1.14118	ACGUUAAAAUCAUACUCCCUUCGUCCUAUAAUAUAAGAACGUAGUGUCAAAAACAUUCUUAUAUUAUGGGAAGGAGGGAGUACUGAACAUCUUCAG
tae-miR1120	ACAUUCUUAUAUUAUGGGAUGGAG	24	hvu-miR1120	ACAUUCUUAUAUUAUGGGACGGAG	1	F1NBZEY01DPH4Z	76	70	93	3'	114	-44.6	32.4561	1.20541	AAUAAAUACUAGUACUCCGUGUGUCCCAUAAUAUAAGAAUGUUUUUGGCACUACACUAGUGUCAAAAAAAACAUUCUUAUAUUAUGGGAUGGAGGGAAUACGAAGAAAGAGAUA
tae-miR1120	ACGUUCUUAUAUUAUGGGACGGAG	24	hvu-miR1120	ACAUUCUUAUAUUAUGGGACGGAG	1	F1NBZEY01EJX66	401	66	89	3'	110	-39.7	37.2727	0.968293	UACAAAAUGAACCAAUCCCUCUUCCCAUAAUACAAGAGUGUUUUGAACACUGGUGAAUUGUACAAAACGUUCUUAUAUUAUGGGACGGAGGGAGUAGCUGUUAAUGUAAG
tae-miR1120	ACGUUCUUAUAUUAUGGGACGGAG	24	hvu-miR1120	ACAUUCUUAUAUUAUGGGACGGAG	1	F1NBZEY01DIARZ	101	50	73	3'	94	-55.3	39.3617	1.49459	UCCGUUCCUAAAUACUCCCUCCGUCCCAUAAUAUAGAACGUUUUGUCAAAACGUUCUUAUAUUAUGGGACGGAGGGAGUAUUUGUCUUUCUAGA
tae-miR1120	ACAUUCUUAUAUUAUGGGAAGGAG	24	hvu-miR1120	ACAUUCUUAUAUUAUGGGACGGAG	1	F1NBZEY01A3NVB	224	52	75	3'	96	-38.8	35.4167	1.14118	ACGUUAAAAUCAUACUCCCUUCGUCCUAUAAUAUAAGAACGUAGUGUCAAAAACAUUCUUAUAUUAUGGGAAGGAGGGAGUACUGAACAUCUUCAG
tae-miR1120	ACAUUCUUAUAUUAUGGGAUGGAG	24	hvu-miR1120	ACAUUCUUAUAUUAUGGGACGGAG	1	F1NBZEY01EIE0N	92	66	89	3'	110	-43.2	36.3636	1.08	UACAAAAUGAACCAAUCCCUCUUCCCAUAAUACAAGAGUGUUUUGAACACUGGUGUACUGUACAAAACAUUCUUAUAUUAUGGGAUGGAGGGAGUAGCUGUUAAUGUAAG
tae-miR1120	ACGUUCUUAUAUUAUGGGACGGAG	24	hvu-miR1120	ACAUUCUUAUAUUAUGGGACGGAG	1	F1NBZEY01AIP9F	162	66	89	3'	110	-36	40	0.818182	ACAAAAUGAACCAAUCCCCUCUUCCCAUAAUACAAGGGUGUUUUGAACACUGGUGUACAAUACAAAACGUUCUUAUAUUAUGGGACGGAGGGAGUAGCUGUUAAUGUGAG
tae-miR1120	ACGUUCUUAUAUUAUGGGACGGAG	24	hvu-miR1120	ACAUUCUUAUAUUAUGGGACGGAG	1	F1NBZEY01CFFGO	224	66	89	3'	110	-45	38.1818	1.07143	UACAAAAUGAACCAAUCCCUCUUCCCAUAAUACAAGAGUGUUUUGAACAGUGGUGUACUGUACAAAACGUUCUUAUAUUAUGGGACGGAGGGAGUAGCUGUUAAUGUAAG
tae-miR1120	ACACUCUUAUAUUAUGGGACGGAG	24	hvu-miR1120	ACAUUCUUAUAUUAUGGGACGGAG	1	F1NBZEY01A0WVQ	276	67	90	3'	111	-64	40.5405	1.42222	UAUGCAAUCACAUACUCCCUCCGUCCCAUAAUAUAAGAGCGUUUUUUACACUAGUGUAGUGUCAAAAACACUCUUAUAUUAUGGGACGGAGGGAGUAGCAUUUAGCUGUGC
tae-miR1120	ACGUUCUUAUAUUAUGGGACGGAG	24	hvu-miR1120	ACAUUCUUAUAUUAUGGGACGGAG	1	F1NBZEY01CN6IX	125	66	89	3'	110	-39.7	38.1818	0.945238	UACAAAAUGAACCAAUCCCUCUUCCCAUAAUACAAGAGUGUUUUGAACACUGGUGUACUGUACAAAACGUUCUUAUAUUAUGGGACGGAGGGAGUAGCUGUUAAUGUAAG
tae-miR1120	ACAUUCUUAUAUUAUGGGAUGGAG	24	hvu-miR1120	ACAUUCUUAUAUUAUGGGACGGAG	1	F1ADE5F01EE41G	100	65	88	3'	109	-49.9	38.5321	1.1881	CUAGCAGUGUAUUACUCCCUUCGGCCCAUAAUAUAAGAGUGUUUUGACACUACACCAUGUCAAAUACAUUCUUAUAUUAUGGGAUGGAGGGAGUAUUUAGGAGUAGUGA
tae-miR1120	ACGUUCUUAUAUUAUGGGACGGAG	24	hvu-miR1120	ACAUUCUUAUAUUAUGGGACGGAG	1	F1ADE5F01EVBA4	221	66	89	3'	110	-43.1	38.1818	1.02619	UACAAAAUGAACCAAUCCCUCUUCCCAUAAUACAAGAGUGUUUUGAACACUGGUGUAGUGUACAAAACGUUCUUAUAUUAUGGGACGGAGGGAGUAGCUGUUAAUCUAAG
tae-miR1120	ACAUUCUUAUAUUAUGGGAUGGAG	24	hvu-miR1120	ACAUUCUUAUAUUAUGGGACGGAG	1	F1ADE5F01C7UJV	207	66	89	3'	110	-39.6	34.5455	1.04211	UACAAAAUGAACCAAUCCCUCUUCGCAUAAUACAAGAGUGUUUUGAACACUAGUGUACUGUACAAAACAUUCUUAUAUUAUGGGAUGGAGGGAGUAGUUGUUAAUGUAAG
tae-miR1120	ACGUUCUUAUAUUAUGGGACGGAG	24	hvu-miR1120	ACAUUCUUAUAUUAUGGGACGGAG	1	F1ADE5F01DNKEP	23	66	89	3'	110	-39.7	38.1818	0.945238	UACAAAAUGAACCAAUCCCUCUUCCCAUAAUACAAGAGUGUUUUGAACACUGGUGUACUGUACAAAACGUUCUUAUAUUAUGGGACGGAGGGAGUAGCUGUUAAUGUAAG
tae-miR1120	ACGUUCUUAUAUUAUGGGACGGAG	24	hvu-miR1120	ACAUUCUUAUAUUAUGGGACGGAG	1	F1ADE5F01D56XR	219	67	90	3'	111	-44.1	37.8378	1.05	UACAAAAUGAGCCAAUCCCUCUUCCCAUAAUACAAGAGUGUUUUGAACUACUGGUGUAUUGUACAAAACGUUCUUAUAUUAUGGGACGGAGGGAGUAGCUGUUAAUGUAAG
tae-miR1120	ACAUUCUUAUAUUAUGGGAUGGAG	24	hvu-miR1120	ACAUUCUUAUAUUAUGGGACGGAG	1	F1ADE5F01DC0VS	263	69	92	3'	113	-45	32.7434	1.21622	AAUAAAUACUAGUACUCCGUGUGUCCCAUAAUAUAAGAAUGUUUUUGGCACUACACUAGUGUCAAAAAAACAUUCUUAUAUUAUGGGAUGGAGGGAAUACGAAGAAAGAGAUA
tae-miR1120	ACGUUCUUAUAUUAUGGGACGGAG	24	hvu-miR1120	ACAUUCUUAUAUUAUGGGACGGAG	1	F1ADE5F01CW82A	275	67	90	3'	111	-56.4	35.1351	1.44615	CAUGAUGUAUAAUACUCCCUCUGUCCCAAAAUACAAGAAUGUUUUUAACACUACACUAGUGUCAAAAACGUUCUUAUAUUAUGGGACGGAGGGAGUACAUCACUAUAUUGU
tae-miR1120	ACGUUCUUAUAUUAUGGGACGGAG	24	hvu-miR1120	ACAUUCUUAUAUUAUGGGACGGAG	1	F1ADE5F01DUWUZ	147	68	91	3'	112	-54.2	34.8214	1.38974	CAUGAUGUAUAAUACUCCCUCUGUCCCAAAAAUACAAGAAUGUUUUUAACACUACACUAGUGUCAAAAACGUUCUUAUAUUAUGGGACGGAGGGAGUACAUCACUAUAUUGU
tae-miR1120	ACGUUCUUAUAUUAUGGGACGGAG	24	hvu-miR1120	ACAUUCUUAUAUUAUGGGACGGAG	1	F1ADE5F01DMYNO	2	66	89	3'	110	-36.6	40.9091	0.813333	CAGAAAAUGAACCAAUCCCUCUUCCCAUAAUACAAGAGUGUUUUGAACCCUGGUGCACUGUACAAAACGUUCUUAUAUUAUGGGACGGAGGGAGUAGCUGUUAAUGUAAG
tae-miR1120	ACAUUCUUAUAUUAUGGGAUGGAG	24	hvu-miR1120	ACAUUCUUAUAUUAUGGGACGGAG	1	F1ADE5F01DG0NU	262	70	93	3'	114	-44.6	32.4561	1.20541	AAUAAAUACUAGUACUCCGUGUGUCCCAUAAUAUAAGAAUGUUUUUGGCACUACACUAGUGUCAAAAAAAACAUUCUUAUAUUAUGGGAUGGAGGGAAUACGAAGAAAGAGAUA
tae-miR1120	ACGUUCUUAUAUUAUGGGACGGAG	24	hvu-miR1120	ACAUUCUUAUAUUAUGGGACGGAG	1	F1ADE5F01CDCFS	50	66	89	3'	110	-64.3	33.6364	1.73784	UUCGUUGUUAUAUACUCCCUCUGUCCCAUAAUAUAAGAACGUUUUUAACACUACACUAGUGUAAAAACGUUCUUAUAUUAUGGGACGGAGGGAGUACAAUAUAUGAUAUG
tae-miR1120	ACGUUCUUAUAUUAUGGGACAGAG	24	hvu-miR1120	ACAUUCUUAUAUUAUGGGACGGAG	2	F1ADE5F01CDCFS	400	66	89	3'	110	-60.7	32.7273	1.68611	UAUCAUAUAUUGUACUCCCUCCGUCCCAUAAUAUAAGAACGUUUUUACACUAGUGUAGUGUUAAAAACGUUCUUAUAUUAUGGGACAGAGGGAGUAUAUAACAACGAAUA
tae-miR1120	ACAUUCUUAUAUUAUGGGAUGGAG	24	hvu-miR1120	ACAUUCUUAUAUUAUGGGACGGAG	1	F1ADE5F01DN5EH	206	66	89	3'	110	-39.6	34.5455	1.04211	UACAAAAUGAACCAAUCCCUCUUCGCAUAAUACAAGAGUGUUUUGAACACUAGUGUACUGUACAAAACAUUCUUAUAUUAUGGGAUGGAGGGAGUAGUUGUUAAUGUAAG
tae-miR1120	ACGUUCUUAUAUUAUGGGACGGAG	24	hvu-miR1120	ACAUUCUUAUAUUAUGGGACGGAG	1	F1ADE5F01BA52I	331	69	92	3'	113	-42.2	33.6283	1.11053	AAGUAGUCUUUUACUUCCCUCCUGUCUCAAAUAAUAAGAACGUUUUUUAACACUAUACUAGUGCCAAAAACGUUCUUAUAUUAUGGGACGGAGGGAGUAUAUUAUAAAGGUCU
tae-miR1120	ACAUUCUUAUAUUAUGGGAUGGAG	24	hvu-miR1120	ACAUUCUUAUAUUAUGGGACGGAG	1	F1ADE5F01DB19Z	100	65	88	3'	109	-49.9	38.5321	1.1881	CUAGCAGUGUAUUACUCCCUUCGGCCCAUAAUAUAAGAGUGUUUUGACACUACACCAUGUCAAAUACAUUCUUAUAUUAUGGGAUGGAGGGAGUAUUUAGGAGUAGUGA
tae-miR1120	ACACUCUUAUAUUAUGGGACGGAG	24	hvu-miR1120	ACAUUCUUAUAUUAUGGGACGGAG	1	F1ADE5F01B6P0P	35	67	90	3'	111	-57.1	38.7387	1.32791	CCAUUUACAUAUUACUCCCUCCGUCCCAUAAUAUAAGAGCGUUUUUGACACUACACUAGGGUAAACAACACUCUUAUAUUAUGGGACGGAGGGAGUAGUACAUAGUAUUAG
tae-miR1120	ACACUCUUAUAUUAUGGGACGGAG	24	hvu-miR1120	ACAUUCUUAUAUUAUGGGACGGAG	1	F1ADE5F01CHWNP	253	67	90	3'	111	-58.2	38.7387	1.35349	CUGCUUAGCUUAUACUCCCUCUGUCCCAUAAUAUAAGAGCGUUUUUUACACUAGUGUAGUGGCAAAAACACUCUUAUAUUAUGGGACGGAGGGAGUACAUUAUACCUGUUA
tae-miR1120	ACAUUCUUAUAUUUUGGGACGGAG	24	hvu-miR1120	ACAUUCUUAUAUUAUGGGACGGAG	1	F1ADE5F01DMCUH	228	67	90	3'	111	-64.7	33.3333	1.74865	UGGUUUAUAAACUACUCCCUCUGUCCCAAAAUAUAAGAACGUUUUUCAUACUAGCGUAGUAUGAAAAACAUUCUUAUAUUUUGGGACGGAGGGAGUAUUUUACUAGUCAUA
tae-miR1120	ACGUUCUUAUAUUAUGGGACGGAG	24	hvu-miR1120	ACAUUCUUAUAUUAUGGGACGGAG	1	F1ADE5F01B003C	250	66	89	3'	110	-40.6	39.0909	0.944186	UACACAACGAACCAAUCCCUCUUCCCAUAAUACAAGAGUGUUUUGAACACUGGUGUAAUGUACAAAACGUUCUUAUAUUAUGGGACGGAGGGAGUAGCUGUUAAUGUAAG
tae-miR1120	ACAUUCUUAUAUUAUGGGAUGGAG	24	hvu-miR1120	ACAUUCUUAUAUUAUGGGACGGAG	1	F1ADE5F01E17GF	262	69	92	3'	113	-45	32.7434	1.21622	AAUAAAUACUAGUACUCCGUGUGUCCCAUAAUAUAAGAAUGUUUUUGGCACUACACUAGUGUCAAAAAAACAUUCUUAUAUUAUGGGAUGGAGGGAAUACGAAGAAAGAGAUA
tae-miR1120	ACGUUCUUAUAUUAUGGGACGGAG	24	hvu-miR1120	ACAUUCUUAUAUUAUGGGACGGAG	1	F1ADE5F01CLC0B	188	66	89	3'	110	-34.4	38.1818	0.819048	UACACAAUGAACCAAUCCCUCUUCCCAUAAUACAAGAGUGUUUUGAACACUGGUGUACUGUACAAAACGUUCUUAUAUUAUGGGACGGAGGAGUAGCUGUUAAUGUAAGU
tae-miR1120	ACGUUCUUAUAUUAUGGGACGGAG	24	hvu-miR1120	ACAUUCUUAUAUUAUGGGACGGAG	1	F1ADE5F01EI6YK	128	68	91	3'	112	-54.1	34.8214	1.38718	CAUGAUGUAUAAUACUCCCUCUGUCCCAAAAUACAAGAAUGUUUUUUAACACUACACUAGUGUCAAAAACGUUCUUAUAUUAUGGGACGGAGGGAGUACAUCACUAUAUUGU
tae-miR1120	ACGUUCUUAUAUUAUGGGACGGAG	24	hvu-miR1120	ACAUUCUUAUAUUAUGGGACGGAG	1	F1ADE5F01CC7I9	422	67	90	3'	101	-55.4	34.6535	1.58286	AAUCUAAAUAUAUACUCCCUCUGUCCCAUAAUAUAAGAACGUUUUUGACACUAGUGUAGUAUGAAAAACGUUCUUAUAUUAUGGGACGGAGGGAGUCUGA
tae-miR1120	ACGUUCUUAUAUUAUGGGACAGAG	24	hvu-miR1120	ACAUUCUUAUAUUAUGGGACGGAG	2	F1ADE5F01CC7I9	1	58	81	3'	102	-56.2	34.3137	1.60571	UCAGACUCCCUCCGUCCCAUAAUAUAAGAACGUUUUUCAUACUACACUAGUGUCAAAAACGUUCUUAUAUUAUGGGACAGAGGGAGUAUAUAUUUAGAUUUU
tae-miR1120	ACGUUCUUAUAUUAUGGGACGGAG	24	hvu-miR1120	ACAUUCUUAUAUUAUGGGACGGAG	1	F1ADE5F01ATDJ3	197	67	90	3'	111	-56.4	35.1351	1.44615	CAUGAUGUAUAAUACUCCCUCUGUCCCAAAAUACAAGAAUGUUUUUAACACUACACUAGUGUCAAAAACGUUCUUAUAUUAUGGGACGGAGGGAGUACAUCACUAUAUUGU
tae-miR1120	ACAUUCUUAUAUUAUGGGACAGAG	24	hvu-miR1120	ACAUUCUUAUAUUAUGGGACGGAG	1	F1ADE5F01EADRS	56	69	92	3'	113	-46.6	35.3982	1.165	AUAAAUAACUAGUACUCCCUCGUGUCCCAUAACAUAAGAACGUUUUUAGGCACUACACUAGUGUCAAAAACAUUCUUAUAUUAUGGGACAGAGGAGUAUGAAGAAAGAGAUAG
tae-miR1120	ACGUUCUUAUAUUAUGGGACGGAG	24	hvu-miR1120	ACAUUCUUAUAUUAUGGGACGGAG	1	F1ADE5F01BN1RZ	189	68	91	3'	112	-63.5	37.5	1.5119	UACAAUAAAAUGUACUCCCUCCGUCCCAUAAUAGAAGAACGUUUUUGACACUAGUGUAGUGUCAAAAAACGUUCUUAUAUUAUGGGACGGAGGGAGUAGUUGCUGAAAAAUG
tae-miR1120	ACGUUCUUCUAUUAUGGGACGGAG	24	hvu-miR1120	ACAUUCUUAUAUUAUGGGACGGAG	2	F1ADE5F01BN1RZ	247	68	91	3'	112	-63.4	38.3929	1.47442	UUUUUCAGCAACUACUCCCUCCGUCCCAUAAUAUAAGAACGUUUUUUGACACUACACUAGUGUCAAAAACGUUCUUCUAUUAUGGGACGGAGGGAGUACAUUUUAUUGUACC
tae-miR1120	ACGUUCUUAUAUUAUGGGACGGAG	24	hvu-miR1120	ACAUUCUUAUAUUAUGGGACGGAG	1	F1ADE5F01D61YO	96	67	90	3'	111	-57.2	35.1351	1.46667	AAUAAAUUCUAGUACUCCAUGUGUCCCAUAAUAUAAGAACAUUUUUGGCACUACACUAGUGUCAAAAACGUUCUUAUAUUAUGGGACGGAGGGAGUACGAAGAAAGAGAUA
tae-miR1120	ACGUUCUUAUAUUAUGGGACGGAG	24	hvu-miR1120	ACAUUCUUAUAUUAUGGGACGGAG	1	F1ADE5F01DITY5	421	67	90	3'	101	-55.4	34.6535	1.58286	AAUCUAAAUAUAUACUCCCUCUGUCCCAUAAUAUAAGAACGUUUUUGACACUAGUGUAGUAUGAAAAACGUUCUUAUAUUAUGGGACGGAGGGAGUCUGA
tae-miR1120	ACGUUCUUAUAUUAUGGGACAGAG	24	hvu-miR1120	ACAUUCUUAUAUUAUGGGACGGAG	2	F1ADE5F01DITY5	1	58	81	3'	102	-56.2	34.3137	1.60571	UCAGACUCCCUCCGUCCCAUAAUAUAAGAACGUUUUUCAUACUACACUAGUGUCAAAAACGUUCUUAUAUUAUGGGACAGAGGGAGUAUAUAUUUAGAUUUU
tae-miR1120	ACGUUCUUAUAUUAUGGGACGGAG	24	hvu-miR1120	ACAUUCUUAUAUUAUGGGACGGAG	1	F1ADE5F01BVQZQ	130	68	91	3'	112	-54.5	34.8214	1.39744	CAUGAUGUAUAAUACUCCCUCUGUCCCAAAAUACAAGAAUGUUUUUAACACUACACUAGUGUCAAAAAACGUUCUUAUAUUAUGGGACGGAGGGAGUACAUCACUAUAUUGU
tae-miR1120	ACACUCUUAUAUUAUGGGACGGAG	24	hvu-miR1120	ACAUUCUUAUAUUAUGGGACGGAG	1	F1ADE5F01COIJE	248	62	85	3'	106	-39.9	33.0189	1.14	AUGUGCUAGCUAUUACUCCUCUGUCCAUAAUAUAAGANCGUUUUGAUACUCACUAGUAUAAAACACUCUUAUAUUAUGGGACGGAGGGAUACUAUAUAUGUAUAAG
tae-miR1120	ACAUUCUUAUAUUAUGGGAUGGAG	24	hvu-miR1120	ACAUUCUUAUAUUAUGGGACGGAG	1	F1ADE5F01EA2ID	205	66	89	3'	110	-39.6	34.5455	1.04211	UACAAAAUGAACCAAUCCCUCUUCGCAUAAUACAAGAGUGUUUUGAACACUAGUGUACUGUACAAAACAUUCUUAUAUUAUGGGAUGGAGGGAGUAGUUGUUAAUGUAAG
tae-miR1120	CAAUUCUUAUAUUAUGGGACGGAG	24	hvu-miR1120	ACAUUCUUAUAUUAUGGGACGGAG	2	F1ADE5F01AZ7DD	172	69	92	3'	113	-46.2	36.2832	1.12683	AAUACUAGUACCUCCCGUGUUCGUACCCAUAAUAUAAGUAAUGUUUUGACACUACACUAGUGUACAAAACAAUUCUUAUAUUAUGGGACGGAGGGAGUACGAAGAAAGAGAUA
tae-miR1120	ACGUUCUUAUAUUAUGGGACGGAG	24	hvu-miR1120	ACAUUCUUAUAUUAUGGGACGGAG	1	F1ADE5F01AGH66	37	69	92	3'	113	-48.4	33.6283	1.27368	UAAAGCUUUAUAUACUCCCUCCGUCCCACAAUAUAAGAACAUUUUUUGGACACUAUACUAGUGUAAAAAACGUUCUUAUAUUAUGGGACGGAGGAGUACAUUGCAUUGUAUAU
tae-miR1120	ACGUUCUUAUAUUAUGGGACGGAG	24	hvu-miR1120	ACAUUCUUAUAUUAUGGGACGGAG	1	F1ADE5F01E2LGZ	189	67	90	3'	111	-67.3	37.8378	1.60238	UACAAUAAAAUGUACUCCCUCCGUCCCAUAAUAGAAGAACGUUUUUGACACUAGUGUAGUGUCAAAAACGUUCUUAUAUUAUGGGACGGAGGGAGUAGUUGCUGAAAAAUG
tae-miR1120	ACGUUCUUCUAUUAUGGGACGGAG	24	hvu-miR1120	ACAUUCUUAUAUUAUGGGACGGAG	2	F1ADE5F01E2LGZ	246	67	90	3'	111	-67.2	38.7387	1.56279	UUUUUCAGCAACUACUCCCUCCGUCCCAUAAUAUAAGAACGUUUUUGACACUACACUAGUGUCAAAAACGUUCUUCUAUUAUGGGACGGAGGGAGUACAUUUUAUUGUACC
tae-miR1120	ACGUUCUUAUAUUAUGGGACGGAG	24	hvu-miR1120	ACAUUCUUAUAUUAUGGGACGGAG	1	F1ADE5F01BN0AU	300	66	89	3'	110	-39.7	38.1818	0.945238	UACAAAAUGAACCAAUCCCUCUUCCCAUAAUACAAGAGUGUUUUGAACACUGGUGUACUGUACAAAACGUUCUUAUAUUAUGGGACGGAGGGAGUAGCUGUUAAUGUAAG
tae-miR1120	ACGUUCUUAUAUUAUGGGACGGAG	24	hvu-miR1120	ACAUUCUUAUAUUAUGGGACGGAG	1	F1ADE5F01DB0T3	10	65	88	3'	109	-35.8	38.5321	0.852381	UACACAAGGAACCAAUCCCUCUUCCCAUAAUACAAGAGUGUUUGAACACUAGUGUACUAUACAAAACGUUCUUAUAUUAUGGGACGGAGGGAGUAGCUGUUAAUGUAAG
tae-miR1120	ACGUUCUUAUAUUAUGGGACGGAG	24	hvu-miR1120	ACAUUCUUAUAUUAUGGGACGGAG	1	F1ADE5F01EP950	358	66	89	3'	110	-39.7	38.1818	0.945238	UACAAAAUGAACCAAUCCCUCUUCCCAUAAUACAAGAGUGUUUUGAACACUGGUGUACUGUACAAAACGUUCUUAUAUUAUGGGACGGAGGGAGUAGCUGUUAAUGUAAG
tae-miR1120	ACAUUCUUAUAUUAUGGGACAGAG	24	hvu-miR1120	ACAUUCUUAUAUUAUGGGACGGAG	1	F1ADE5F01CBKKZ	205	66	89	3'	110	-41.6	36.3636	1.04	UACACAAUGAACCAAUCCCUCUUCCCAUAAUACAAGAGUGUUUUGAACACUGGUGUACUAUACAAAACAUUCUUAUAUUAUGGGACAGAGGGAGUAGCUGUUAAUGUAAG
tae-miR1120	ACGUUCUUAUAUUAUGGGACGGAG	24	hvu-miR1120	ACAUUCUUAUAUUAUGGGACGGAG	1	F1ADE5F01C19KU	55	66	89	3'	110	-40.4	38.1818	0.961905	UACAAAAUCAACCAAUCCCUCUUCCCAUAAUACAAGAGUGUUUUGAACACUGGUGUACUGUACAAAACGUUCUUAUAUUAUGGGACGGAGGGAGUAGCUGUUAAUGUAAG
tae-miR1120	ACGUUCUUAUAUUAUGGGACGGAG	24	hvu-miR1120	ACAUUCUUAUAUUAUGGGACGGAG	1	F1ADE5F01B5ZIF	304	66	89	3'	110	-37.3	36.3636	0.9325	UACAAAAUGAACCAAUCCCUCUUCCCAUAAUACAAGAGUAUUUUGAACACUGGUGUAAUGUACAAAACGUUCUUAUAUUAUGGGACGGAGGGAGUAGCUGUUAAUGUAAG
tae-miR1120	ACGUUCUUAUAUUAUGGGACGGAG	24	hvu-miR1120	ACAUUCUUAUAUUAUGGGACGGAG	1	F1ADE5F01EKXQN	51	65	88	3'	109	-35.7	39.4495	0.830233	CUACAAAUCAACCAAUCCCUCUUCCCAUAAUACAAGAGUGUUUGAACACUGGUGUACUGUACAAAACGUUCUUAUAUUAUGGGACGGAGGGAGUAGCUGUUAAUGUAAG
tae-miR1120	ACGUUCUUAUAUUAUGGGACGGAG	24	hvu-miR1120	ACAUUCUUAUAUUAUGGGACGGAG	1	F0RUNSI02JBJNI	138	65	88	3'	109	-35.3	37.6147	0.860976	UACAAAAUGAACCAAUCCCUCUUCCCAUAAUACAAGAGUGUUUGAACAUUGGUGUACUGUACAAAACGUUCUUAUAUUAUGGGACGGAGGGAGUAGCUGUUAAUGUAAG
tae-miR1120	ACGUUCUUAUAUUAUGGGACGGAG	24	hvu-miR1120	ACAUUCUUAUAUUAUGGGACGGAG	1	F0RUNSI02JMNAK	394	66	89	3'	110	-39	31.8182	1.11429	GAAAUAGUUAACUACUUCCUCCGUCUCAAAAUAUAAGAACAUUUUUUACACUAGUAUAAUAUCAAAACGUUCUUAUAUUAUGGGACGGAGGGGUAGUAGGUUUUUUUAGG
tae-miR1120	ACGUUCUUAUAUUAUGGGACGGAG	24	hvu-miR1120	ACAUUCUUAUAUUAUGGGACGGAG	1	F0RUNSI02GG4UT	144	68	91	3'	112	-31.9	39.2857	0.725	CAAAAUGAACCCAAUCCCCUCUUCCCCAUAAUACAAGUAGNGUUUUGAACAUUGGUGUACUGUACAAAACGUUCUUAUAUUAUGGGACGGAGGGAGUAGCUGUUAAUGUAAG
tae-miR1120	ACGUUCUUAUAUUAUGGGACGGAG	24	hvu-miR1120	ACAUUCUUAUAUUAUGGGACGGAG	1	F0RUNSI02IMKQB	35	66	89	3'	110	-39.7	38.1818	0.945238	UACAAAAUGAACCAAUCCCUCUUCCCAUAAUACAAGAGUGUUUUGAACACUGGUGUACUGUACAAAACGUUCUUAUAUUAUGGGACGGAGGGAGUAGCUGUUAAUGUAAG
tae-miR1120	ACGUUCUUAUAUUAUGGGACGGAG	24	hvu-miR1120	ACAUUCUUAUAUUAUGGGACGGAG	1	F0RUNSI02IJXQ2	350	66	89	3'	110	-39.8	39.0909	0.925581	UACACAAUGAACCAAUCCCUCUUCCCAUAAUACAAGAGUGUUUUGAACACUGGUGUACUGUACAAAACGUUCUUAUAUUAUGGGACGGAGGGAGUAGCUGUUAAUGUAAG
tae-miR1120	ACGUUCUUAUAUUAUGGGACGGAG	24	hvu-miR1120	ACAUUCUUAUAUUAUGGGACGGAG	1	F0RUNSI02GP7B4	188	66	89	3'	110	-39	40	0.886364	ACACAACGAACCAAUCCCCUCUUCCCAUAAUACAAGAGUGUUUUGAACACUGGUGUACUGUACAAAACGUUCUUAUAUUAUGGGACGGAGGGAGUAGUUGUUAAUGUAAG
tae-miR1120	ACGUUCUUAUAUUAUGGGACGGAG	24	hvu-miR1120	ACAUUCUUAUAUUAUGGGACGGAG	1	F0RUNSI02FSYA7	428	67	90	3'	110	-57.1	34.5455	1.50263	AUACUACAGUACUACUCCCUCUGUCCCAAAAUAUAAGAAUGUUUUUAACACUAUACUAGUGUCAAAAACGUUCUUAUAUUAUGGGACGGAGGGAGUAUGAUUUUCCUGA
tae-miR1120	ACAUUCUUAUAUUUUGGGACAGAG	24	hvu-miR1120	ACAUUCUUAUAUUAUGGGACGGAG	2	F0RUNSI02FSYA7	1	67	90	3'	111	-54.5	34.2342	1.43421	UCAGGAAAAUCAUACUCCCUCCGUCCCAUAAUAUAAGAACGUUUUUGACACUAGUAUAGUGUUAAAAACAUUCUUAUAUUUUGGGACAGAGGGAGUAGUACUGUAGUAUAU
tae-miR1120	ACGUUCUUAUAUUAUGGGACGGAG	24	hvu-miR1120	ACAUUCUUAUAUUAUGGGACGGAG	1	F0RUNSI02JZTII	325	66	89	3'	110	-39.7	38.1818	0.945238	UACAAAAUGAACCAAUCCCUCUUCCCAUAAUACAAGAGUGUUUUGAACACUGGUGUACUGUACAAAACGUUCUUAUAUUAUGGGACGGAGGGAGUAGCUGUUAAUGUAAG
tae-miR1120	ACGUUCUUAUAUUAUGGGACGGAG	24	hvu-miR1120	ACAUUCUUAUAUUAUGGGACGGAG	1	F0RUNSI02GUMKQ	243	68	91	3'	112	-53.9	33.0357	1.45676	AUAUUAGAGUACUACUCCCUCUGUCCCAAAAUAUAAGAACGUUUUUAACACUACACUAGUGACAAAAAACGUUCUUAUAUUAUGGGACGGAGGAAGUAAGUAUUUAUAUAGG
tae-miR1120	ACGUUCUUAUAUUAUGGGACGGAG	24	hvu-miR1120	ACAUUCUUAUAUUAUGGGACGGAG	1	F0RUNSI02JDTT2	416	68	91	3'	110	-57.5	40	1.30682	CCAUGUGUAUGCUACUCCCUCCGUCCCAUAAUAUAAGAGCUAUUUUUGACACUACACUAGUAGUAAAAACGUUCUUAUAUUAUGGGACGGAGGGAGUGUAUCCUACUGA
tae-miR1120	ACGUUCUUAUAUUAUGGGACGGAG	24	hvu-miR1120	ACAUUCUUAUAUUAUGGGACGGAG	1	F0RUNSI02H1AJU	275	67	90	3'	111	-58.1	40.5405	1.29111	GGGCCACUUAACUACUCCCUCUGUCCCAAAAUAUAAGAAUGUUUUUAACACUACACUAGUGUCAGAAACGUUCUUAUAUUAUGGGACGGAGGGAGUAAUACGGAUCAAUCC
tae-miR1120	ACAUUCUUAUAUUUUGGGACAGAG	24	hvu-miR1120	ACAUUCUUAUAUUAUGGGACGGAG	2	F0RUNSI02H1AJU	114	67	90	3'	111	-53.1	38.7387	1.23488	AUUGAUCCGUAUUACUCCCUCCGUCCCAUAAUAUAAGAACGUUUCUGACACUAGUGUAGUGUUAAAAACAUUCUUAUAUUUUGGGACAGAGGGAGUAGUUAAGUGGCCCAU
tae-miR1120	AAAUUCUUAUAUUAUGGGACGGAG	24	hvu-miR1120	ACAUUCUUAUAUUAUGGGACGGAG	1	F0RUNSI02GGLRY	208	67	90	3'	111	-39	37.8378	0.928571	CUACAAAAAUGCCAAUCCCUCUUCCCCAUAAUACAAGAGUGUUUUGAACACUGGUGUACUGUACAAAAAAUUCUUAUAUUAUGGGACGGAGGGAGUAGCUGUUAAUGUAAG
tae-miR1120	ACGUUCUUAUAUUAUGGGACGGAG	24	hvu-miR1120	ACAUUCUUAUAUUAUGGGACGGAG	1	F0RUNSI01DO9XM	419	68	91	3'	112	-55.2	33.9286	1.45263	UAAAGCUUUAUAUACUCCCUCCGUCCCACAAUAUAAGAACAUUUUUGACACUAUACUAGUGUAAAAAAACGUUCUUAUAUUAUGGGACGGAGGGAGUACAUUGCAUUGUAUA
tae-miR1120	ACGUUCUUAUAUUAUGGGACGGAG	24	hvu-miR1120	ACAUUCUUAUAUUAUGGGACGGAG	1	F0RUNSI01BJNNX	189	66	89	3'	110	-34.1	35.4545	0.874359	UACACAAUGAACCAAUCCCUCUUCCCAUAAUACAAGAGUGUUUUAAAUAUUGGUGUACUGUACAAAACGUUCUUAUAUUAUGGGACGGAGGGAGUAGCUAUUAAUGUAAG
tae-miR1120	ACAUUCUUAUAUUAUGGGACAGAG	24	hvu-miR1120	ACAUUCUUAUAUUAUGGGACGGAG	1	F0RUNSI01AWJRS	100	68	91	3'	112	-56.2	34.8214	1.44103	AUAAAUACUAGUACUCCCUCCUGUCCCAUAAUAUAAGAACAUUUUUGGCACUACACUAGUAGUCAAAAACAUUCUUAUAUUAUGGGACAGAGGGAGUACGAAGAAAGAGAUA
tae-miR1120	ACGUUCUUAUAUUAUGGGACGGAG	24	hvu-miR1120	ACAUUCUUAUAUUAUGGGACGGAG	1	F0RUNSI01AMD48	158	65	88	3'	109	-40.1	39.4495	0.932558	AAAAUGGAAACCCAAUCCCUCUUCCCAUAAUACAAGAGUGUUUUGAACACUGGUGUAGUGUACAAACGUUCUUAUAUUAUGGGACGGAGGGAGUAGCUGUUAAUCUAAG
tae-miR1120	ACACUCUUAUAUUAUGGGACGGAG	24	hvu-miR1120	ACAUUCUUAUAUUAUGGGACGGAG	1	F0RUNSI01D7T74	210	66	89	3'	110	-57.4	35.4545	1.47179	UGUGCUAGCUAUUACUCCCUCUGUCCCAUAAUAUAAGAGCGUUUUUGAUACUACACUAGUAUAAAAACACUCUUAUAUUAUGGGACGGAGGGAGUACUAUAUAUGAUAAG
tae-miR1120	ACNUUCUUAUAUUAUGGGACGGAG	24	hvu-miR1120	ACAUUCUUAUAUUAUGGGACGGAG	1	F0RUNSI01D9WPL	413	66	89	3'	110	-33.3	36.3636	0.8325	UACAAAAUGAACCAAUCCCUCUUCCCAUAAUACAAGAGUGUUUUGAACACCGGUAUACUGUACAAAACNUUCUUAUAUUAUGGGACGGAGGAGUAGCUGUUAANGUAAGU
tae-miR1120	ACGUUCUUAUAUUAUGGGACGGAG	24	hvu-miR1120	ACAUUCUUAUAUUAUGGGACGGAG	1	F0RUNSI01EI0IV	260	67	90	3'	111	-55.4	38.7387	1.28837	UAAAUACUAGUACCUCCCUGUCGUCCCAUAAUAUAAGUAACGUUUUGGCACUACACUAGUGUACAAAACGUUCUUAUAUUAUGGGACGGAGGGAGUACGAAGAAAGAGAUA
tae-miR1120	ACGUUCUUAUAUUAUGGGACGGAG	24	hvu-miR1120	ACAUUCUUAUAUUAUGGGACGGAG	1	F0RUNSI01CDRMA	159	66	89	3'	110	-33.9	36.3636	0.8475	CACAAUGAACCCAAAUCCCUCUUCCCAUAAUACAAGAGUGUUUUAAAUAUUGGUGUACUGUACAAAACGUUCUUAUAUUAUGGGACGGAGGGAGUAGCUAUUAAUGUAAG
tae-miR1120	ACAUUCUUAUAUUAUGGGACAGAG	24	hvu-miR1120	ACAUUCUUAUAUUAUGGGACGGAG	1	F0RUNSI01AKJRM	90	67	90	3'	111	-63.8	34.2342	1.67895	AAUAAAUACUAGUACUCCCUCUGUCCCAUAAUAUAAGAACAUUUUUGGCACUACACUAGUGUCAAAAACAUUCUUAUAUUAUGGGACAGAGGGAGUACGAAGAAAGAGAUA
tae-miR1120	ACGUUCUUAUAUUAUGGGACGGAG	24	hvu-miR1120	ACAUUCUUAUAUUAUGGGACGGAG	1	F003IAL01BXKQB	426	67	90	3'	111	-66.9	40.5405	1.48667	CCCACUAGUUUGUACUCCCUCUGUCCCAUAAUAUAAGAGCGUUUUUUACACUAGUGUAGUGUCAAAAACGUUCUUAUAUUAUGGGACGGAGGGAGUGGCUGUGAUAACAUA
tae-miR1120	ACGUUCUUAUAUUAUGGGACGGAG	24	hvu-miR1120	ACAUUCUUAUAUUAUGGGACGGAG	1	F003IAL01C95W4	359	67	90	3'	111	-56.7	34.2342	1.49211	UAAAGCUUUAUAUACUCCCUCCGUCCCACAAUAUAAGAACAUUUUUGACACUAUACUAGUGUAAAAAACGUUCUUAUAUUAUGGGACGGAGGGAGUACAUUGCAUUGUAUA
tae-miR1120	ACGUUCUUAUAUUAUGGGACGGAG	24	hvu-miR1120	ACAUUCUUAUAUUAUGGGACGGAG	1	F003IAL01BCNXC	357	67	90	3'	111	-56.7	34.2342	1.49211	UAAAGCUUUAUAUACUCCCUCCGUCCCACAAUAUAAGAACAUUUUUGACACUAUACUAGUGUAAAAAACGUUCUUAUAUUAUGGGACGGAGGGAGUACAUUGCAUUGUAUA
tae-miR1120	ACGUUCUUAUAUUAUGGGACGGAG	24	hvu-miR1120	ACAUUCUUAUAUUAUGGGACGGAG	1	F003IAL01A3JWB	253	70	93	3'	114	-55.9	35.9649	1.36341	GAAAACCGAUUACAAAUACUCCUUUGUCCCAUAAUAUAAGAACGUUUUUGACACUUGUGUAGUGCCAAAAACGUUCUUAUAUUAUGGGACGGAGGGAGUAUAUCUCAACGAAUA
tae-miR1120	ACGUUCUUAUAUUAUGGGACGGAC	24	hvu-miR1120	ACAUUCUUAUAUUAUGGGACGGAG	2	F2MIQBM02DZSU7	234	67	90	3'	111	-59.1	36.9369	1.44146	ACUCUUAACUAAUACUCCCUCUGUCCCAAAAUAUAAGAACGUUUUUGAUACUAUCAUAGUGUCAAAAACGUUCUUAUAUUAUGGGACGGACGGAGUACUUAGCUGUGGCAA
tae-miR1120	ACGUUCUUAUAUUAUGGGACGGAC	24	hvu-miR1120	ACAUUCUUAUAUUAUGGGACGGAG	2	F2MIQBM02DVCFJ	235	67	90	3'	111	-57.8	36.9369	1.40976	UACUCUUAACUAUACUCCCUCUGUCCCAAAAUAUAAGAACGUUUUUGAUACUAUCAUAGUGUCAAAAACGUUCUUAUAUUAUGGGACGGACGGAGUACUUAGCUGUGGCAA
tae-miR1120	ACGUUCUUAUAUUAUGGGACGGAA	24	hvu-miR1120	ACAUUCUUAUAUUAUGGGACGGAG	2	F2MIQBM01AU5UX	128	66	89	3'	110	-58.1	34.5455	1.52895	CUUAAUAAAACCUACUCCCUCCGUCCCAUAAUAUAAGAGCGUUUUUACACUAGUGUAGUGUCAAAAACGUUCUUAUAUUAUGGGACGGAAGGAGUAAUAUGCAUUAUAUU
tae-miR1120	ACGUUCUUAUAUUAUGGGACGGAA	24	hvu-miR1120	ACAUUCUUAUAUUAUGGGACGGAG	2	F1NBZEY01AXM88	257	66	89	3'	110	-58.1	34.5455	1.52895	CUUAAUAAAACCUACUCCCUCCGUCCCAUAAUAUAAGAGCGUUUUUACACUAGUGUAGUGUCAAAAACGUUCUUAUAUUAUGGGACGGAAGGAGUAAUAUGCAUUAUAUU
tae-miR1120	ACGUUCUUAUAUUAUGGGACGGAC	24	hvu-miR1120	ACAUUCUUAUAUUAUGGGACGGAG	2	F1ADE5F01DR3KE	1	53	76	3'	97	-49	38.1443	1.32432	UCAGCUCUGUCCCAAAAUAUAAGAACGUUUUUGAUACUAUCAUAGUGUCAAAAACGUUCUUAUAUUAUGGGACGGACGGAGUACUUAGCUGUGGCAA
tae-miR1120	ACGUUCUUAUAUUAUGGGACGGAC	24	hvu-miR1120	ACAUUCUUAUAUUAUGGGACGGAG	2	F1ADE5F01CV67N	1	54	77	3'	98	-45.2	37.7551	1.22162	UCAGCUCUGUCCCAAAAUAUAAGAACGUUUUUGAUACUAUCAUAGUGUCAAAAAACGUUCUUAUAUUAUGGGACGGACGGAGUACUUAGCUGUGGCAA
tae-miR1120	ACGUUCUUAUAUUAUGGGACGGAC	24	hvu-miR1120	ACAUUCUUAUAUUAUGGGACGGAG	2	F1ADE5F01CUESV	1	53	76	3'	97	-49	38.1443	1.32432	UCAGCUCUGUCCCAAAAUAUAAGAACGUUUUUGAUACUAUCAUAGUGUCAAAAACGUUCUUAUAUUAUGGGACGGACGGAGUACUUAGCUGUGGCAA
tae-miR1120	ACGUUCUUAUAUUAUGGGACGGAA	24	hvu-miR1120	ACAUUCUUAUAUUAUGGGACGGAG	2	F1ADE5F01DT0KP	266	66	89	3'	110	-58.1	34.5455	1.52895	CUUAAUAAAACCUACUCCCUCCGUCCCAUAAUAUAAGAGCGUUUUUACACUAGUGUAGUGUCAAAAACGUUCUUAUAUUAUGGGACGGAAGGAGUAAUAUGCAUUAUAUU
tae-miR1120	ACGUUCUUAUAUUAUGGGACGGAA	24	hvu-miR1120	ACAUUCUUAUAUUAUGGGACGGAG	2	F1ADE5F01APLWH	266	67	90	3'	111	-56.8	34.2342	1.49474	CUUAAUAAAACCUACUCCCUCCGUCCCAUAAUAUAAGAGCGUUUUUACACUAGUGUAGUGUCAAAAAACGUUCUUAUAUUAUGGGACGGAAGGAGUAAUAUGCAUUAUAUU
tae-miR1120	ACGUUCUUAUAUUAUGGGACGGAA	24	hvu-miR1120	ACAUUCUUAUAUUAUGGGACGGAG	2	F1ADE5F01BA3VP	266	66	89	3'	110	-58.1	34.5455	1.52895	CUUAAUAAAACCUACUCCCUCCGUCCCAUAAUAUAAGAGCGUUUUUACACUAGUGUAGUGUCAAAAACGUUCUUAUAUUAUGGGACGGAAGGAGUAAUAUGCAUUAUAUU
tae-miR1120	ACGUUCUUAUAUUAUGGGACGGAC	24	hvu-miR1120	ACAUUCUUAUAUUAUGGGACGGAG	2	F0RUNSI02IW5HC	124	68	91	3'	112	-55.3	36.6071	1.34878	ACUCUUAACUAAUACUCCCUCUGUCCCAAAAUAUAAGAACGUUUUUGAUACUAUCAUAGUGUCAAAAAACGUUCUUAUAUUAUGGGACGGACGGAGUACUUAGCUGUGGCAA
tae-miR1120	ACGUUCUUAUAUUAUGGGACGGAA	24	hvu-miR1120	ACAUUCUUAUAUUAUGGGACGGAG	2	F0RUNSI02HPUYK	186	66	89	3'	110	-58.1	34.5455	1.52895	CUUAAUAAAACCUACUCCCUCCGUCCCAUAAUAUAAGAGCGUUUUUACACUAGUGUAGUGUCAAAAACGUUCUUAUAUUAUGGGACGGAAGGAGUAAUAUGCAUUAUAUU
tae-miR1120	ACGUUCUUAUAUUAUGGGACGGAA	24	hvu-miR1120	ACAUUCUUAUAUUAUGGGACGGAG	2	F0RUNSI02G2QEU	187	69	92	3'	113	-55.2	33.6283	1.45263	UUAAUAAAAACCUACUCCCUCCGUCCCCAUAAUAUAAGAGCGUUUUUUACACUAGUGUAGUGUCAAAAAACGUUCUUAUAUUAUGGGACGGAAGGAGUAAUAUGCAUUUAUAU
tae-miR1120	ACGUUCUUAUAUUAUGGGACGGAC	24	hvu-miR1120	ACAUUCUUAUAUUAUGGGACGGAG	2	F0RUNSI02HO7OY	124	67	90	3'	111	-59.1	36.9369	1.44146	ACUCUUAACUAAUACUCCCUCUGUCCCAAAAUAUAAGAACGUUUUUGAUACUAUCAUAGUGUCAAAAACGUUCUUAUAUUAUGGGACGGACGGAGUACUUAGCUGUGGCAA
tae-miR1120	ACACUCUUAUAUUAUGUGACGGAG	24	hvu-miR1120	ACAUUCUUAUAUUAUGGGACGGAG	2	F2MIQBM02D5G7W	289	67	90	3'	111	-41.1	36.9369	1.00244	CAUUUUCUCUCAUACUCCCUCCGUCCCCAAAAUAUAAGAGCGUUUUUCACACUACACUAUUGUCAAAACACUCUUAUAUUAUGUGACGGAGGGAGUAAUAUGCAAGUUUUA
tae-miR1120	ACNUUCUUAUAUUAUGGGAAGGAG	24	hvu-miR1120	ACAUUCUUAUAUUAUGGGACGGAG	2	F2MIQBM02DXHU2	330	52	75	3'	96	-39.9	35.4167	1.17353	ACGUUAAAAUCAUACUCCCUUCGUCCUAUAAUAUAAGAACGUAGUGUCAAAAACNUUCUUAUAUUAUGGGAAGGAGGGAGUACUGAACAUCUUCAG
tae-miR1120	ACNUUCUUAUAUUAUGGGAAGGAG	24	hvu-miR1120	ACAUUCUUAUAUUAUGGGACGGAG	2	F2MIQBM02DH1YK	333	53	76	3'	97	-39.8	35.0515	1.17059	ACGUUAAAAUCAUACUCCCUUCGUCCUAUAAUAUAAGAACGUAGUGUACAAAAACNUUCUUAUAUUAUGGGAAGGAGGGAGUACUGAACAUCUUCAG
tae-miR1120	ACACUCUUGUAUUAUGGGACGGAG	24	hvu-miR1120	ACAUUCUUAUAUUAUGGGACGGAG	2	F2MIQBM02EETMZ	157	60	83	3'	104	-62.3	39.4231	1.51951	AUGUUUGUGUGCUACUCCCUCUGUCCCAUAAUAUAAUAGCGUUUUCGACUACUGUCGAAAACACUCUUGUAUUAUGGGACGGAGGGAGUAGUAAUUAGUAAGAU
tae-miR1120	ACGUUCUUAUAUUAUGGGACAGAG	24	hvu-miR1120	ACAUUCUUAUAUUAUGGGACGGAG	2	F2MIQBM02D1DZ5	32	66	89	3'	110	-37.1	37.2727	0.904878	UACAAAAUGAACCAAUCCCUCUUCCCAUAAUACAAGAGUGUUUUGAACACUGGUGUACUAUACAAAACGUUCUUAUAUUAUGGGACAGAGGGGGUAGCUGUUAAUGUAAG
tae-miR1120	ACNUUCUUAUAUUAUGGGAAGGAG	24	hvu-miR1120	ACAUUCUUAUAUUAUGGGACGGAG	2	F2MIQBM02D3SSO	332	52	75	3'	96	-39.9	35.4167	1.17353	ACGUUAAAAUCAUACUCCCUUCGUCCUAUAAUAUAAGAACGUAGUGUCAAAAACNUUCUUAUAUUAUGGGAAGGAGGGAGUACUGAACAUCUUCAG
tae-miR1120	ACNUUCUUAUAUUAUGGGAAGGAG	24	hvu-miR1120	ACAUUCUUAUAUUAUGGGACGGAG	2	F2MIQBM02DFGNK	330	52	75	3'	96	-39.9	35.4167	1.17353	ACGUUAAAAUCAUACUCCCUUCGUCCUAUAAUAUAAGAACGUAGUGUCAAAAACNUUCUUAUAUUAUGGGAAGGAGGGAGUACUGAACAUCUUCAG
tae-miR1120	ACAUUCUUAUAUUAUGGGAUAGAG	24	hvu-miR1120	ACAUUCUUAUAUUAUGGGACGGAG	2	F2MIQBM02DC159	197	66	89	3'	110	-43.5	36.3636	1.0875	UACAAAAUGAACCAAUCCCUCUUCCCAUAAUACAAGAGUGUUUUGAACACUGGUGUACUGUACAAAACAUUCUUAUAUUAUGGGAUAGAGGGAGUAGCUGUUACUGUAAG
tae-miR1120	ACACUCUUAUAUUAGGGGACGGAG	24	hvu-miR1120	ACAUUCUUAUAUUAUGGGACGGAG	2	F2MIQBM02D616T	40	67	90	3'	111	-53	38.7387	1.23256	AUCACUAUAAGAUACUCCCUCCAUCUCAUAAUAUAAGAGCAUUUUUGGCACUACACUAGUGUCAAAAACACUCUUAUAUUAGGGGACGGAGGGAGUAGGUGUAAAAUGUCC
tae-miR1120	ACGUUCUUAUAUUAUGGGAUGGAG	24	hvu-miR1120	ACAUUCUUAUAUUAUGGGACGGAG	2	F2MIQBM02D684U	137	66	89	3'	110	-39.7	36.3636	0.9925	UACAAAAUGAACCAAUCCCUCUUCCCAUAAUACAAGAGUGUUUUGAACACUAGUGUACUGUACAAAACGUUCUUAUAUUAUGGGAUGGAGGGAGUAGCUGUUAAUGUAAG
tae-miR1120	ACGUUCUUAUAUUAUGGGAUGGAG	24	hvu-miR1120	ACAUUCUUAUAUUAUGGGACGGAG	2	F2MIQBM02DMCYB	137	66	89	3'	110	-39.7	36.3636	0.9925	UACAAAAUGAACCAAUCCCUCUUCCCAUAAUACAAGAGUGUUUUGAACACUAGUGUACUGUACAAAACGUUCUUAUAUUAUGGGAUGGAGGGAGUAGCUGUUAAUGUAAG
tae-miR1120	ACGUUCUUAUAUUAUGGGAUGGAG	24	hvu-miR1120	ACAUUCUUAUAUUAUGGGACGGAG	2	F2MIQBM01CKR1C	217	66	89	3'	110	-37.7	36.3636	0.9425	UACAAAAUGAACCAAUCCCUCUUCCCAUAAUACAAGAGUGUUUUGAACACUGGUGUACUAUACAAAACGUUCUUAUAUUAUGGGAUGGAGGGAGUAGCUGUUAAUGUAAG
tae-miR1120	ACGUUUUUAUAUUAUGGGACGGAG	24	hvu-miR1120	ACAUUCUUAUAUUAUGGGACGGAG	2	F2MIQBM01B6C44	90	67	90	3'	111	-57.3	36.9369	1.39756	CUUCCAACUAUGUACUUCCUCUGUCCCAUAAUAUAAGAACGUUUUUGACACUAGUGUAGUUCCAAAAACGUUUUUAUAUUAUGGGACGGAGGGAGUAGUUGUUUGUUUCCA
tae-miR1120	ACGUUCUUAUAUUAUGGGACAGAG	24	hvu-miR1120	ACAUUCUUAUAUUAUGGGACGGAG	2	F2MIQBM01B6C44	323	67	90	3'	111	-48.2	36.9369	1.17561	GAAACAAACAACUACUCCCUCCGUCCCAUAAUAUAAAAACGUUUUUGGAACUACACUAGUGUCAAAAACGUUCUUAUAUUAUGGGACAGAGGAAGUACAUAGUUGGAAGCA
tae-miR1120	ACGUUCUUAUAUUUUGGGACGGAG	24	hvu-miR1120	ACAUUCUUAUAUUAUGGGACGGAG	2	F2MIQBM01A3E3Z	252	67	90	3'	111	-63.7	35.1351	1.63333	CAUGUUGCUUUGUACUUCCUCUGUCCCAGAAUAUAAGAACGUUUUUGACACUAUGCUAGUGUUAGAAACGUUCUUAUAUUUUGGGACGGAGGGAGUAAUNUAUAUUUUUCU
tae-miR1120	ACGUUCUUAUAUUUUGGGACGGAG	24	hvu-miR1120	ACAUUCUUAUAUUAUGGGACGGAG	2	F2MIQBM01BWRH2	251	67	90	3'	111	-63.7	35.1351	1.63333	CAUGUUGCUUUGUACUUCCUCUGUCCCAGAAUAUAAGAACGUUUUUGACACUAUGCUAGUGUUAGAAACGUUCUUAUAUUUUGGGACGGAGGGAGUAAUAUAUAUUUUUCU
tae-miR1120	ACGUUCUUAUAUUAUGGGACAGAG	24	hvu-miR1120	ACAUUCUUAUAUUAUGGGACGGAG	2	F2MIQBM01A7CA9	232	66	89	3'	110	-40	37.2727	0.97561	UACAAAAUGAACCAAUCCCUCUUCCCAUAAUACAAGAGUGUUUUGAACACUGGUGUACUGUACAAAACGUUCUUAUAUUAUGGGACAGAGGGAGUAGCUGUUAAUGUAAG
tae-miR1120	ACGUUCUUAUAUUAUGGGAUGGAG	24	hvu-miR1120	ACAUUCUUAUAUUAUGGGACGGAG	2	F2MIQBM01BC5SD	214	66	89	3'	110	-37.7	36.3636	0.9425	UACAAAAUGAACCAAUCCCUCUUCCCAUAAUACAAGAGUGUUUUGAACACUGGUGUACUAUACAAAACGUUCUUAUAUUAUGGGAUGGAGGGAGUAGCUGUUAAUGUAAG
tae-miR1120	ACGUUCUUAUAUUAUGGGAUGGAG	24	hvu-miR1120	ACAUUCUUAUAUUAUGGGACGGAG	2	F2MIQBM01B9G6M	215	66	89	3'	110	-37.7	36.3636	0.9425	UACAAAAUGAACCAAUCCCUCUUCCCAUAAUACAAGAGUGUUUUGAACACUGGUGUACUAUACAAAACGUUCUUAUAUUAUGGGAUGGAGGGAGUAGCUGUUAAUGUAAG
tae-miR1120	ACGUUCUUAUAUUAUGGGAUGGAG	24	hvu-miR1120	ACAUUCUUAUAUUAUGGGACGGAG	2	F2MIQBM01A2RE7	214	66	89	3'	110	-37.7	36.3636	0.9425	UACAAAAUGAACCAAUCCCUCUUCCCAUAAUACAAGAGUGUUUUGAACACUGGUGUACUAUACAAAACGUUCUUAUAUUAUGGGAUGGAGGGAGUAGCUGUUAAUGUAAG
tae-miR1120	ACGUUCUUAUAUUAUGGGAUGGAG	24	hvu-miR1120	ACAUUCUUAUAUUAUGGGACGGAG	2	F2MIQBM01BP3OK	64	66	89	3'	110	-40.4	39.0909	0.939535	CUACAAAUGAACCAAUCCCUCUUCCCAUAAUACAAGAGUGUUUUGAACACUGGUGUACCGUACAAAACGUUCUUAUAUUAUGGGAUGGAGGGAGUAGCUGUUAAUGUAAG
tae-miR1120	ACGUUCUUAUAUUAUGGGACAGAG	24	hvu-miR1120	ACAUUCUUAUAUUAUGGGACGGAG	2	F1NBZEY02GNMZI	222	68	91	3'	112	-41.5	27.6786	1.33871	UACGAAAAAAAGUACUUCUUCCAUCUCAUAAUAUAAGAACGUUUUUUAAUAUUACUAUAAUGACGAAAACGUUCUUAUAUUAUGGGACAGAGGGAGUAAUAGAAAGUUUUUG
tae-miR1120	ACNUUCUUAUAUUUUGGGACGGAG	24	hvu-miR1120	ACAUUCUUAUAUUAUGGGACGGAG	2	F1NBZEY02ING8A	197	65	88	3'	109	-53.4	34.8624	1.40526	AUGGUUAUAAACUACUCCCUCUGUCCCAAAUAUAAGAACGUUUUUCAUACUAGCGUAGUAUGAAAACNUUCUUAUAUUUUGGGACGGAGGGACGUAUUUUACUAGUCAU
tae-miR1120	ACGUUCUUAUAUUAUGGGACAGAG	24	hvu-miR1120	ACAUUCUUAUAUUAUGGGACGGAG	2	F1NBZEY02HVNT7	8	68	91	3'	112	-39.8	36.6071	0.970732	AUCUCUUAUUCGUACUCCCUCCGUCCCAUAAUAUAAGUAACAUUUUUGACACUGGUGUAGUAGCCAAAACGUUCUUAUAUUAUGGGACAGAGGGUAGUAGUAUUAUUGCAUU
tae-miR1120	ACGUUCUUAUAUUUUGGGACGGAG	24	hvu-miR1120	ACAUUCUUAUAUUAUGGGACGGAG	2	F1NBZEY02FI19G	174	67	90	3'	111	-57.9	33.3333	1.56486	UCUUUUGUGAAAUACUCCCUUUAUCCCAGAAUAUAAGAACGUUUUUGACACUAUGCUACUGUUAAAAACGUUCUUAUAUUUUGGGACGGAGGGAGUAUGAUACUACUUAAA
tae-miR1120	ACGUUCUUAUAUUUUGGGACGGAG	24	hvu-miR1120	ACAUUCUUAUAUUAUGGGACGGAG	2	F1NBZEY02GOTWP	174	67	90	3'	111	-57.9	33.3333	1.56486	UCUUUUGUGAAAUACUCCCUUUAUCCCAGAAUAUAAGAACGUUUUUGACACUAUGCUACUGUUAAAAACGUUCUUAUAUUUUGGGACGGAGGGAGUAUGAUACUACUUAAA
tae-miR1120	ACGUUCUUAUAUUAUGGGACAGAG	24	hvu-miR1120	ACAUUCUUAUAUUAUGGGACGGAG	2	F1NBZEY02IKJU3	231	66	89	3'	110	-49.6	30.9091	1.45882	CGUAGUAAAUUGUACUCCCUCGUCCCAUAAUAUAAGAACACUUUUUACACUAGUGUAAUGUAAAAAACGUUCUUAUAUUAUGGGACAGAGGGAGUAAUUAUGUUUUAAUU
tae-miR1120	ACAUUCUUAUAUUAUGGAACAGAG	24	hvu-miR1120	ACAUUCUUAUAUUAUGGGACGGAG	2	F1NBZEY02HCYEE	250	68	91	3'	112	-46.6	31.25	1.33143	UCUCCAAAAUAUUACUCCCUCUGUCCCAUAAUAUAAGAACAUUUUUUACACUACACUAGUGCCAAAAAACAUUCUUAUAUUAUGGAACAGAGGGAGUACUAUAAAUGUAAAC
tae-miR1120	ACAUUCUUAUAUUAUGGAACAGAG	24	hvu-miR1120	ACAUUCUUAUAUUAUGGGACGGAG	2	F1NBZEY02INOG5	253	67	90	3'	111	-46.3	31.5315	1.32286	CUUCCAAAAUAUUACUCCCUCUGUCCCAUAAUAUAAGAACAUUUUUUACACUACACUAGUGCCAAAAACAUUCUUAUAUUAUGGAACAGAGGGAGUACUAUAAAUGUAAAC
tae-miR1120	ACGUUCUUAUAUCAUGGGACGGAG	24	hvu-miR1120	ACAUUCUUAUAUUAUGGGACGGAG	2	F1NBZEY02HZJEG	216	67	90	3'	111	-50.1	40.5405	1.11333	UGCAUAAUUUCAUACUCCUUCCGUCUCAUAAUAUAAGAGCGUUUCUGACAUGAGUGUAGCGUCAAAAACGUUCUUAUAUCAUGGGACGGAGGGGAGUACAUGAUAUUGAGG
tae-miR1120	ACGUUCUUAUAUCAUGGGACGGAG	24	hvu-miR1120	ACAUUCUUAUAUUAUGGGACGGAG	2	F1NBZEY02JV083	216	68	91	3'	112	-50.1	39.2857	1.13864	UGCAUAAUUUCAUACUCCUUCCGUCUCAUAAUAUAAGAGCGUUUCUGACAUGAGUGUAGCGUACAAAAACGUUCUUAUAUCAUGGGACGGAGGGAGUACAUGAUAUUGAGGA
tae-miR1120	ACACUCGUAUAUUAUGGGACGGAG	24	hvu-miR1120	ACAUUCUUAUAUUAUGGGACGGAG	2	F1NBZEY02H6XW0	402	104	127	3'	148	-67.8	35.1351	1.30385	UGUUUUUCAGAAGUAUCCCUCCGUCCCAUAAUAUAAGAGCGUUUUUUUAUACUAGCGUUUUUUUAUACUAGUGUAGUGUAAAAAACGCUCUUAUAUUGUAAAAAACACUCGUAUAUUAUGGGACGGAGGGAGCAGAAUGAAACGCUAG
tae-miR1120	ACACUCGUAUAUUAUGGGACGGAG	24	hvu-miR1120	ACAUUCUUAUAUUAUGGGACGGAG	2	F1NBZEY02IIJQ4	263	102	125	3'	146	-72.4	36.3014	1.36604	UGUUUUCAGAAGUACUCCCUCCGUCCCAUAAUAUAAGAGCGUUUUUUAUACUAGCGUUUUUUAUACUAGUGUAGUGUAAAAAACGCUCUUAUAUUGUAAAAAACACUCGUAUAUUAUGGGACGGAGGGAGCAGAAUGAAACGCUAG
tae-miR1120	ACACUCGUAUAUUAUGGGACGGAG	24	hvu-miR1120	ACAUUCUUAUAUUAUGGGACGGAG	2	F1NBZEY02H7FIP	262	103	126	3'	147	-68.6	36.7347	1.27037	UGUUUUCAGAAGUACUCCCUCCGUCCCCAUAAUAUAAGAGCGUUUUUUAUACUAGCGUUUUUUAUACUAGUGUAGUGUAAAAAACGCUCUUAUAUUGUAAAAAACACUCGUAUAUUAUGGGACGGAGGGAGCAGAAUGAAACGCUAG
tae-miR1120	ACACUCUUAUAUUGUGGGACGGAG	24	hvu-miR1120	ACAUUCUUAUAUUAUGGGACGGAG	2	F1NBZEY02I074G	75	67	90	3'	111	-56.8	36.036	1.42	AAUGAAAUAAACUACUCCCUCCAUUUCAUAAUAUAAGAGCGUUUUUGACACCACACUAGUGUUAAAAACACUCUUAUAUUGUGGGACGGAGGGAGUAUAUAUGUUUCGCCA
tae-miR1120	ACACUCGUAUAUUAUGGGACGGAG	24	hvu-miR1120	ACAUUCUUAUAUUAUGGGACGGAG	2	F1NBZEY02I4WU3	264	102	125	3'	146	-72.4	36.3014	1.36604	UGUUUUCAGAAGUACUCCCUCCGUCCCAUAAUAUAAGAGCGUUUUUUAUACUAGCGUUUUUUAUACUAGUGUAGUGUAAAAAACGCUCUUAUAUUGUAAAAAACACUCGUAUAUUAUGGGACGGAGGGAGCAGAAUGAAACGCUAG
tae-miR1120	ACGUUCUUAUAUUAUGGGACAGAG	24	hvu-miR1120	ACAUUCUUAUAUUAUGGGACGGAG	2	F1NBZEY02GTDI7	347	66	89	3'	110	-43.2	37.2727	1.05366	UACAAAAUGAACCAAUCCCUCUUCCCAUGAUACAAGAAUGUUUUGAACACUGGUGUACUGUACAAAACGUUCUUAUAUUAUGGGACAGAGGGAGUAGCUGUUAAUGUAAG
tae-miR1120	ACAUUCUUAUAUUUUGGGACAGAG	24	hvu-miR1120	ACAUUCUUAUAUUAUGGGACGGAG	2	F1NBZEY02I94SS	65	66	89	3'	110	-52.1	38.1818	1.24048	AUUGAUCCGUAUUACUCCCUCGUCCCAUAAUAUAAGAACGUUUCUGACACUAGUGUAGUGUUAAAAACAUUCUUAUAUUUUGGGACAGAGGGAGUAGUUAAGUGGCCCAU
tae-miR1120	ACGUUCUUAUAUUAUGGGAUGGAG	24	hvu-miR1120	ACAUUCUUAUAUUAUGGGACGGAG	2	F1NBZEY01BNCC4	151	67	90	3'	111	-60.6	35.1351	1.55385	GCAUAAAUUAAAUACUUCCUCCGUCCCAUAAUAUAAGAGCGUUUUUUACACUAAUGUAGUGCCAAAAACGUUCUUAUAUUAUGGGAUGGAGGGAGUAGUUUAUAAGCACCA
tae-miR1120	ACGUUCUUAUAUUAUGAGACGGAG	24	tae-miR1120	ACAUUCUUAUAUUAUGAGACGGAG	1	F1NBZEY02JOX2L	163	69	92	3'	113	-65.1	38.9381	1.47955	UUACUGGAGAAGUACUCCCUCCGUCCCAUAAUAUAAGAAUGUUUUUUGACACUACACUAGUGUUAAAAAACGUUCUUAUAUUAUGAGACGGAGGGAGUAGGUCACACUUGGUG
tae-miR1120	ACGUUCUUAUAUUAUGAGACGGAG	24	tae-miR1120	ACAUUCUUAUAUUAUGAGACGGAG	1	F1ADE5F01DXGTT	591	67	90	3'	111	-64.1	38.7387	1.4907	UUUACUGAGAAGUACUCCCUCCGUCCCAUAAUAUAAGAAUGUUUUUGACACUACACUAGUGUUAAAAACGUUCUUAUAUUAUGAGACGGAGGGAGUAGGUCACACUUGGUG
tae-miR1120	ACGUUCUUAUAUUAUGAGACGGAG	24	tae-miR1120	ACAUUCUUAUAUUAUGAGACGGAG	1	F0RUNSI02HGWPY	118	68	91	3'	112	-41.6	35.7143	1.04	AACGCUAAUAUAUACUUCCUCUGUCCCGUAAUAUAAGAACGUUUAUGAGGCUGGUGUAGUAUCAAAAAACGUUCUUAUAUUAUGAGACGGAGGGAAUAGAAUACAACCAAUC
tae-miR1120	ACGUUCUUAUAUUAUGAGACGGAG	24	tae-miR1120	ACAUUCUUAUAUUAUGAGACGGAG	1	F0RUNSI01DU561	33	67	90	3'	111	-50.2	36.036	1.255	GCUCUUCCGUCCUACUCCCUCUGUCUCAAAAUAUAUGAACGUUUUUAACAUUAUACUAGUAUAAAAAACGUUCUUAUAUUAUGAGACGGAGGGAGUAGUAUUUUCUGGCUG
tae-miR1120	ACGUUCUUAUAUUAUGGGACGGAG	24	tae-miR1120	ACAUUCUUAUAUUAUGAGACGGAG	2	F2MIQBM01A429I	159	67	90	3'	111	-69.5	39.6396	1.57955	CCUUGUAAUAUAUACUCCCUCUGUCCCAUAAUAUAAGAACGUUUUUGGCACUACACUAGUGUCAGAAACGUUCUUAUAUUAUGGGACGGAGGGAGUAUCUUUCAUGUUCCC
tae-miR1120	ACGUUCUUAUAUUAUGUGACGGAG	24	tae-miR1120	ACAUUCUUAUAUUAUGAGACGGAG	2	F1ADE5F01CKPAN	519	68	91	3'	112	-50.7	35.7143	1.2675	GGACUAAAAUGCUACUCCCUCUGUCCCAUAAUAUAAGAAAUGUUUUUGACACUAGUGUAGUUUCAAAAACGUUCUUAUAUUAUGUGACGGAGGGAGUAUAUAUAGAGGGAAG
tae-miR1120	ACGUUCUUAUAUUAUGAGACAGAG	24	tae-miR1120	ACAUUCUUAUAUUAUGAGACGGAG	2	F1ADE5F01DQIVY	302	84	107	3'	128	-37.2	32.8125	0.885714	AAACAAUAAUUGUACUCCCUCCGUCCCAUAAUAUAAGAACUAUUUUUGACAUUAGUGUAGUGUACAAAAACGUAUGUACAAAAAACGUUCUUAUAUUAUGAGACAGAGGAGUAAUGUUCUGAGACUGC
tae-miR1120	ACGUUCUUACAUUAUGAGACGGAG	24	tae-miR1120	ACAUUCUUAUAUUAUGAGACGGAG	2	F1ADE5F01CQ732	63	67	90	3'	111	-42	31.5315	1.2	AAGUAUAGAAAAUACUCCCUCUGUCCCAUAAUAUAAGAGUGUUUUUUAAACUAGUGUAGUGUCAAAAACGUUCUUACAUUAUGAGACGGAGGAAGUAUUUUUGAUGUAUAG
tae-miR1122	UAGAUACAUCCGUAUUUAGA	20	bdi-miR1122, far-miR1122	UAGAUACAUCCGUAUUUGGA	1	F2MIQBM01BAUG7	17	53	72	3'	93	-46.1	29.0323	1.70741	AUUCUUGCCUUACAUUUGUUUAGAUACGGAUGUAUCUAACACUAAGAUGUAAGUAGAUACAUCCGUAUUUAGACAAAUUUAAGACAAGAAUUU
tae-miR1122	UAGAUACAUCCGUAUUUAGA	20	bdi-miR1122, far-miR1122	UAGAUACAUCCGUAUUUGGA	1	F1NBZEY01EBDJ4	360	53	72	3'	93	-25.2	27.957	0.969231	UUAUUUGACCUAUAUUUAUCUAGACACGGAUCUAUCUAGACACUAAACAAAUAUAGAUACAUCCGUAUUUAGACAAAUUCAAGUCAACUAAUU
tae-miR1122	UAGAUACAUCCGUAUUUAGA	20	bdi-miR1122, far-miR1122	UAGAUACAUCCGUAUUUGGA	1	F1NBZEY01B475E	277	53	72	3'	93	-49.6	26.8817	1.984	UUUCUUGUCUUACAUUUGUUUAGAUACGGAUGUAUCUAACACUAAAAUGUAACUAGAUACAUCCGUAUUUAGACAAAUUUAAGACAAGAAUUU
tae-miR1122	UAGAUACAUCUGUAUUUGGA	20	bdi-miR1122	UAGAUACAUCCGUAUUUGGA	1	F1ADE5F01CESMX	26	52	71	3'	92	-46.3	38.0435	1.32286	UUACUCGUCUUAGAUUCGUCUAGAUAUGGUGUAUCUAGACACGUUUCAGUGUUAGAUACAUCUGUAUUUGGACAAAUCUAAGACGCGGGUAA
tae-miR1122	UAGAUACAUCUGUAUUUGGA	20	bdi-miR1122	UAGAUACAUCCGUAUUUGGA	1	F1ADE5F01CKMD2	426	55	74	3'	82	-29.6	36.5854	0.986667	UACCUCGUCUUAGAUUCGUCUAGAUAUGGGUGUAUCUAGACUACGUUUCAGUUGUUAGAUACAUCUGUAUUUGGACUAAAG
tae-miR1122	UAGAUACAUCCGUAUCUGGA	20	bdi-miR1122, far-miR1122	UAGAUACAUCCGUAUUUGGA	1	F1ADE5F01BDT2J	290	53	72	3'	93	-51.9	29.0323	1.92222	AUUCUUGUCUUAGAUUUGUCUAGAUAUGGAUGUAUCAAGUCACAUUUUAGUAUUAGAUACAUCCGUAUCUGGACAAAUCUAAGACAAAAAUUU
tae-miR1122	UAGAUACAUCCGUAUUUAGA	20	bdi-miR1122, far-miR1122	UAGAUACAUCCGUAUUUGGA	1	F0RUNSI02GDQ9H	96	56	75	3'	96	-33	35.4167	0.970588	UGUGCCUUGGCAGUCUCAAGUGUUAGAUACGGAUGUAUCUAACACUAAAAUGUAACUAGAUACAUCCGUAUUUAGACAGAUUUAAGACAGAAUUUC
tae-miR1122	UAGAUACAUCCGUAUUUAGA	20	bdi-miR1122, far-miR1122	UAGAUACAUCCGUAUUUGGA	1	F0RUNSI02JUZOX	480	53	72	3'	83	-33.9	28.9157	1.4125	AUUCUUGUCUUACAUUUGUUUAGAUACGGAUGUAUCUAACACUAAAAUGUAACUAGAUACAUCCGUAUUUAGACAAAUCUGA
tae-miR1122	UAGAUACAUCCGUAUUUAGA	20	bdi-miR1122, far-miR1122	UAGAUACAUCCGUAUUUGGA	1	F0RUNSI02IICUW	32	54	73	3'	94	-32.8	35.1064	0.993939	UGCCUUGGCAGUCUCAGUGUUAGAUACGGAUGUAUCUAACACUAAAAUAGUAACUAGAUACAUCCGUAUUUAGACAGAUUAAGACAAGAAUUUC
tae-miR1122	UAGAUACAUCCGUAUUUAGA	20	bdi-miR1122, far-miR1122	UAGAUACAUCCGUAUUUGGA	1	F0RUNSI02H12EX	28	53	72	3'	93	-31.7	35.4839	0.960606	UGCCUUGGCAGUCUCAGNGUUAGAUACGGAUGUAUCUAACACUAAAAUGUAACUAGAUACAUCCGUAUUUAGACAGAUUAAGACAAGAAUUUC
tae-miR1122	UAGAUACAUCCGUAUUUAGA	20	bdi-miR1122, far-miR1122	UAGAUACAUCCGUAUUUGGA	1	F0RUNSI02HYZ9B	18	53	72	3'	93	-36.3	34.4086	1.13437	GCCUUGGCAGUCUCAGUGUUUAGAUACGGAUGUAUCUAACACUAAAAUGUAACUAGAUACAUCCGUAUUUAGACAGAUUUAAGACAAGAAUUU
tae-miR1122	UAGAUACAUCCGUAUUUAGA	20	bdi-miR1122, far-miR1122	UAGAUACAUCCGUAUUUGGA	1	F0RUNSI02FS11M	39	54	73	3'	94	-25.4	34.0426	0.79375	UGCCUGGACAGUCUCAGUGUUAGAUACGGAUGUAUACUAACACUAAAAUGUAACUAGAUACAUCCGUAUUUAGACAGAUUUAAGACAAGAAUUU
tae-miR1122	UAGAUACAUCCGUAUUUAGA	20	bdi-miR1122, far-miR1122	UAGAUACAUCCGUAUUUGGA	1	F0RUNSI02IAX33	18	53	72	3'	93	-36.3	34.4086	1.13437	GCCUUGGCAGUCUCAGUGUUUAGAUACGGAUGUAUCUAACACUAAAAUGUAACUAGAUACAUCCGUAUUUAGACAGAUUUAAGACAAGAAUUU
tae-miR1122	UAGAUACAUCCGUAUUUAGA	20	bdi-miR1122, far-miR1122	UAGAUACAUCCGUAUUUGGA	1	F0RUNSI02GTVSC	19	55	74	3'	95	-28.1	33.6842	0.878125	UGCCUUGGCAGUCUCAGUGUUAGAUACGGAUGUAAUCUAAACACUAAAAUGUAACUAGAUACAUCCGUAUUUAGACAGAUUUAAGACAAGAAUUU
tae-miR1122	UAGAUACAUCCGUAUUUAGA	20	bdi-miR1122, far-miR1122	UAGAUACAUCCGUAUUUGGA	1	F0RUNSI02FWJ8Z	35	57	76	3'	97	-32	35.0515	0.941176	GUGCCUUCGGUCAGUCUCAGNGUUAGAUACGGAUGUAUCUAACACUAAAAUAGUAACUAGAUACAUCCGUAUUUAGACAGAUUUAAGACAAGAAUUU
tae-miR1122	UAGAUACAUCCGUAUUUAGA	20	bdi-miR1122, far-miR1122	UAGAUACAUCCGUAUUUGGA	1	F0RUNSI02IRPIW	35	54	73	3'	94	-25.6	34.0426	0.8	UGCCUUGGCAGUCUCAGUGUUAGAUACGGAAUGUANCUAACACUAAAAUGUAACUAGAUACAUCCGUAUUUAGACAGAUUUAAGACAAGAAUUU
tae-miR1122	UAGAUACAUCCGUAUUUAGA	20	bdi-miR1122, far-miR1122	UAGAUACAUCCGUAUUUGGA	1	F0RUNSI02IGQEY	15	55	74	3'	95	-31.4	33.6842	0.98125	UGCCUUGGCAGUCUCAGUGUUAGAUACGGAUGUAUCUAAACACUAAAAAUGUAACUAGAUACAUCCGUAUUUAGACAGAUUUAAGACAAGAAUUU
tae-miR1122	UAGAUACAUCCGUAUUUAGA	20	bdi-miR1122	UAGAUACAUCCGUAUUUGGA	1	F0RUNSI02IK2N7	109	53	72	3'	93	-44	25.8065	1.83333	AUUCUUGUCUUACAUUUGUUUAGAUACGGAUGUAUCUAACACUAAAAUGUAACUAGAUACAUCCGUAUUUAGACAAAUUUAAGAAAAGAAUUU
tae-miR1122	UAGAUACAUCCGUAUUUAGA	20	bdi-miR1122, far-miR1122	UAGAUACAUCCGUAUUUGGA	1	F0RUNSI02J0N2C	29	54	73	3'	94	-31.1	34.0426	0.971875	UGCCUUGGCAGUCUCAGUGUUAGAUACGGAUGUAUCUAACACUAAAAAUGUAACUAGAUACAUCCGUAUUUAGACAGAUUUAAGACAAGAAUUU
tae-miR1122	UAGAUACAUCCGUAUUUAGA	20	bdi-miR1122, far-miR1122	UAGAUACAUCCGUAUUUGGA	1	F0RUNSI02HNU6Y	34	54	73	3'	94	-32.5	35.1064	0.984848	GGCCUUGGCAGUCUCAGUGUUAGAUACGGAUGUAUCUAAACACUAAAAUGUAACUAGAUACAUCCGUAUUUAGACAGAUUAAGACAAGAAUUUU
tae-miR1122	UAGAUACAUCCGUAUUUAGA	20	bdi-miR1122, far-miR1122	UAGAUACAUCCGUAUUUGGA	1	F0RUNSI02FLD0V	23	56	75	3'	96	-31.7	35.4167	0.932353	GUGUGCCUUGGCAGUCUCAGUGUUAGAUACGGAUGUAUCUAACACUAAAAUGUAACUAGAUACAUCCGUAUUUAGACAGAUUUAAGACAAGAAUUU
tae-miR1122	UAGAUACAUCCGUAUUUAGA	20	bdi-miR1122, far-miR1122	UAGAUACAUCCGUAUUUGGA	1	F0RUNSI02G5SVD	25	54	73	3'	94	-31.1	34.0426	0.971875	UGCCUUGGCAGUCUCAGUGUUAGAUACGGAUGUAUCUAACACUAAAAAUGUAACUAGAUACAUCCGUAUUUAGACAGAUUUAAGACAAGAAUUU
tae-miR1122	UAGAUACAUCCGUAUUUAGA	20	bdi-miR1122, far-miR1122	UAGAUACAUCCGUAUUUGGA	1	F0RUNSI02H5LCO	21	53	72	3'	93	-36.3	34.4086	1.13437	GCCUUGGCAGUCUCAGUGUUUAGAUACGGAUGUAUCUAACACUAAAAUGUAACUAGAUACAUCCGUAUUUAGACAGAUUUAAGACAGAAUUUU
tae-miR1122	UAGAUACAUCCGUAUUUAGA	20	bdi-miR1122, far-miR1122	UAGAUACAUCCGUAUUUGGA	1	F0RUNSI02FOXQU	26	56	75	3'	96	-31.1	35.4167	0.914706	GUGUGCCUUGGCAGUCUCAGNGUUAGAUACGGAUGUAUCUAACACUAAAAUGUAACUAGAUACAUCCGUAUUUAGACAGAUUUAAGACAAGAAUUU
tae-miR1122	UAGAUACAUCCGUAUUUAGA	20	bdi-miR1122, far-miR1122	UAGAUACAUCCGUAUUUGGA	1	F0RUNSI02GGM0T	186	53	72	3'	93	-39.8	26.8817	1.592	UUCUUGUCUUUAAAUUUGUCUAGAUACGGAUGUAUCUAACACUAAAAUGUAACUAGAUACAUCCGUAUUUAGAAAAUUUAAGACAGAAUUUUG
tae-miR1122	UAGAUACAUCCGUAUUUAGA	20	bdi-miR1122, far-miR1122	UAGAUACAUCCGUAUUUGGA	1	F0RUNSI02ISOBJ	20	53	72	3'	93	-30.5	36.5591	0.897059	GUGCCUGGCAGUCUCAGUGUUAGAUACGGAUGUAUCUAACACUAAAAUGUAACUAGAUACAUCCGUAUUUAGACAGAUUUAAGACAGAAUUUC
tae-miR1122	UAGAUACAUCCGUAUUUAGA	20	bdi-miR1122, far-miR1122	UAGAUACAUCCGUAUUUGGA	1	F0RUNSI02G53VA	29	53	72	3'	93	-29.8	35.4839	0.90303	GUGCCUGGCAGUCUCAGUGUUAGAUACGGAUGUAUCUAACACUAAAAUGUAACUAGAUACAUCCGUAUUUAGACAGAUUAAGACAAGAAUUUU
tae-miR1122	UAGAUACAUCCGUAUUUAGA	20	bdi-miR1122, far-miR1122	UAGAUACAUCCGUAUUUGGA	1	F0RUNSI02IXQED	27	54	73	3'	94	-31.1	34.0426	0.971875	UGCCUUGGCAGUCUCAGUGUUAGAUACGGAUGUAUCUAACACUAAAAAUGUAACUAGAUACAUCCGUAUUUAGACAGAUUUAAGACAAGAAUUU
tae-miR1122	UAGAUACAUCCGUAUUUAGA	20	bdi-miR1122, far-miR1122	UAGAUACAUCCGUAUUUGGA	1	F0RUNSI02HLXDB	21	53	72	3'	93	-36.3	34.4086	1.13437	GCCUUGGCAGUCUCAGUGUUUAGAUACGGAUGUAUCUAACACUAAAAUGUAACUAGAUACAUCCGUAUUUAGACAGAUUUAAGACAGAAUUUU
tae-miR1122	UAGAUACAUCCGUAUUUAGA	20	bdi-miR1122, far-miR1122	UAGAUACAUCCGUAUUUGGA	1	F0RUNSI02HY2XV	25	54	73	3'	94	-31.9	34.0426	0.996875	UGCCUUGGCAGUCUCAGUGUUAGAUACGGAUGUAUCUAAACACUAAAAUGUAACUAGAUACAUCCGUAUUUAGACAGAUUUAAGACAAGAAUUU
tae-miR1122	UAGAUACAUCCGUAUUUAGA	20	bdi-miR1122, far-miR1122	UAGAUACAUCCGUAUUUGGA	1	F0RUNSI02JHJA1	33	56	75	3'	96	-25.6	34.375	0.775758	GUGCCUGGCAGUCUCAGUGUUAGAUACGGAUGUAAUCUAAACACUAAAAAUGUAACUAGAUACAUCCGUAUUUAGACAGAUUUAAGACAAGAAUUU
tae-miR1122	UAGAUACAUCCGUAUUUAGA	20	bdi-miR1122, far-miR1122	UAGAUACAUCCGUAUUUGGA	1	F0RUNSI02G1ZZ4	29	53	72	3'	93	-36.3	34.4086	1.13437	GCCUUGGCAGUCUCAGUGUUUAGAUACGGAUGUAUCUAACACUAAAAUGUAACUAGAUACAUCCGUAUUUAGACAGAUUUAAGACAGAAUUUU
tae-miR1122	UAGAUACAUCCGUAUUUAGA	20	bdi-miR1122, far-miR1122	UAGAUACAUCCGUAUUUGGA	1	F0RUNSI02JJHLO	29	53	72	3'	93	-31.6	34.4086	0.9875	UGCCUUGGCAGUCUCAGUGUUAGAUACGGAUGUAUCUAACACUAAAAUGUAACUAGAUACAUCCGUAUUUAGACAGAUUUAAGACAAGAAUUU
tae-miR1122	UAGAUACAUCCGUAUUUAGA	20	bdi-miR1122, far-miR1122	UAGAUACAUCCGUAUUUGGA	1	F0RUNSI02GS7C3	34	55	74	3'	95	-31.4	34.7368	0.951515	GGCCUUGGCAGUCUCAGUGUUAGAUACGGAUGUAUCUAAACACUAAAAAUGUAACUAGAUACAUCCGUAUUUAGACAGAUUUAAGACAAGAAUUU
tae-miR1122	UAGAUACAUCCGUAUUUAGA	20	bdi-miR1122, far-miR1122	UAGAUACAUCCGUAUUUGGA	1	F0RUNSI02GU7VH	24	55	74	3'	95	-27.3	33.6842	0.853125	UGCCUUGGCAGUCUCAGUGUUAGAUACGGAUGUAAUCUAACACUAAAAAUGUAACUAGAUACAUCCGUAUUUAGACAGAUUUAAGACAAGAAUUU
tae-miR1122	UAGAUACAUCCGUAUUUAGA	20	bdi-miR1122, far-miR1122	UAGAUACAUCCGUAUUUGGA	1	F0RUNSI02JFMSL	40	53	72	3'	93	-31.9	35.4839	0.966667	GCCUUGGGCAGUCUCAGUGUUAGAUACGGAUGUAUCUAACACUAAAAUGUAACUAGAUACAUCCGUAUUUAGACAGAUUUAAGACAAGAAUUU
tae-miR1122	UAGAUACAUCCGUAUUUAGA	20	bdi-miR1122, far-miR1122	UAGAUACAUCCGUAUUUGGA	1	F0RUNSI02JKPPH	37	54	73	3'	94	-31.9	34.0426	0.996875	UGCCUUGGCAGUCUCAGUGUUAGAUACGGAUGUAUCUAAACACUAAAAUGUAACUAGAUACAUCCGUAUUUAGACAGAUUUAAGACAGAAUUUU
tae-miR1122	UAGAUACAUCCGUAUUUAGA	20	bdi-miR1122, far-miR1122	UAGAUACAUCCGUAUUUGGA	1	F0RUNSI02GFWVL	30	54	73	3'	94	-32.2	34.0426	1.00625	UGCCUUGGCAGUCUCAGUGUUAGAUACGGAUGUAUCUAACACUAAAAUAGUAACUAGAUACAUCCGUAUUUAGACAGAUUUAAGACAAGAAUUU
tae-miR1122	UAGAUACAUCCGUAUUUAGA	20	bdi-miR1122, far-miR1122	UAGAUACAUCCGUAUUUGGA	1	F0RUNSI02JDPOV	21	54	73	3'	94	-31.1	34.0426	0.971875	UGCCUUGGCAGUCUCAGUGUUAGAUACGGAUGUAUCUAACACUAAAAAUGUAACUAGAUACAUCCGUAUUUAGACAGAUUUAAGACAAGAAUUU
tae-miR1122	UAGAUACAUCCGUAUUUAGA	20	bdi-miR1122, far-miR1122	UAGAUACAUCCGUAUUUGGA	1	F0RUNSI02JJ2S8	27	55	74	3'	95	-31.7	34.7368	0.960606	GCCUUGGGCAGUCUCAGUGUUAGAUACGGAUGUAUCUAAACACUAAAAAUGUAACUAGAUACAUCCGUAUUUAGACAGAUUUAAGACAAGAAUUU
tae-miR1122	UAGAUACAUCCGUAUUUAGA	20	bdi-miR1122, far-miR1122	UAGAUACAUCCGUAUUUGGA	1	F0RUNSI02HS908	27	54	73	3'	94	-31.4	38.2979	0.872222	GUGCCUGGCAGUCUCAGUGUUAGAUACGGAUGUAUCUAACACUAAAAAUGUAACUAGAUACAUCCGUAUUUAGACAGAUUAGACAGAAUUUCGG
tae-miR1122	UAGAUACAUCCGUAUUUAGA	20	bdi-miR1122, far-miR1122	UAGAUACAUCCGUAUUUGGA	1	F0RUNSI02IKZAV	25	56	75	3'	96	-27.6	33.3333	0.8625	UGCCUUGGCAGUCUCAGUGUUAGAUACGGAUGUAAUCUAAACACUAAAAAUGUAACUAGAUACAUCCGUAUUUAGACAGAUUUAAGACAAGAAUUU
tae-miR1122	UAGAUACAUCCGUAUUUAGA	20	bdi-miR1122, far-miR1122	UAGAUACAUCCGUAUUUGGA	1	F0RUNSI02FQI7M	31	54	73	3'	94	-31.1	34.0426	0.971875	UGCCUUGGCAGUCUCAGUGUUAGAUACGGAUGUAUCUAACACUAAAAAUGUAACUAGAUACAUCCGUAUUUAGACAGAUUUAAGACAAGAAUUU
tae-miR1122	UAGAUACAUCCGUAUUUAGA	20	bdi-miR1122, far-miR1122	UAGAUACAUCCGUAUUUGGA	1	F0RUNSI02JWGNZ	32	55	74	3'	95	-31.4	35.7895	0.923529	UGCCUUGGCAGUCUCAGNGUUAGAUACGGAUGUAUCUAAACACUAAAAAUGUAACUAGAUACAUCCGUAUUUAGACAGAUUAAGACAGAAUUUCG
tae-miR1122	UAGAUACAUCCGUAUUUAGA	20	bdi-miR1122, far-miR1122	UAGAUACAUCCGUAUUUGGA	1	F0RUNSI02INXYO	25	54	73	3'	94	-35.8	34.0426	1.11875	GCCUUGGCAGUCUCAGUGUUUAGAUACGGAUGUAUCUAACACUAAAAAUGUAACUAGAUACAUCCGUAUUUAGACAGAUUUAAGACAAGAAUUU
tae-miR1122	UAGAUACAUCCGUAUUUAGA	20	bdi-miR1122, far-miR1122	UAGAUACAUCCGUAUUUGGA	1	F0RUNSI02HR4LZ	37	53	72	3'	93	-30.5	35.4839	0.924242	GUGCCUGGCAGUCUCAGUGUUAGAUACGGAUGUAUCUAACACUAAAAUGUAACUAGAUACAUCCGUAUUUAGACAGAUUUAAGACAGAAUUUU
tae-miR1122	UAGAUACAUCCGUAUUUAGA	20	bdi-miR1122, far-miR1122	UAGAUACAUCCGUAUUUGGA	1	F0RUNSI02GBVUO	37	57	76	3'	97	-28.9	36.0825	0.825714	UGCCCUUGGGCCAGUCUCAGUGUUAGAUACGGAUGUANCUAACNCUAAAAAUGUAACUAGAUACAUCCGUAUUUAGACAGAUUUAAGACAAGAAUUU
tae-miR1122	UAGAUACAUCCGUAUUUAGA	20	bdi-miR1122, far-miR1122	UAGAUACAUCCGUAUUUGGA	1	F0RUNSI02HJI31	25	56	75	3'	96	-27.6	33.3333	0.8625	UGCCUUGGCAGUCUCAGUGUUAGAUACGGAUGUAAUCUAAACACUAAAAAUGUAACUAGAUACAUCCGUAUUUAGACAGAUUUAAGACAAGAAUUU
tae-miR1122	UAGAUACAUCCGUAUUUAGA	20	bdi-miR1122, far-miR1122	UAGAUACAUCCGUAUUUGGA	1	F0RUNSI02JBIJ6	25	55	74	3'	95	-31.4	34.7368	0.951515	GUGCCUGGCAGUCUCAGUGUUAGAUACGGAUGUAUCUAAACACUAAAAUAGUAACUAGAUACAUCCGUAUUUAGACAGAUUUAAGACAGAAUUUU
tae-miR1122	UAGAUACAUCCGUAUUUAGA	20	bdi-miR1122, far-miR1122	UAGAUACAUCCGUAUUUGGA	1	F0RUNSI02JER4O	25	56	75	3'	96	-28.2	33.3333	0.88125	UGCCUUGGCAGUCUCAGUGUUAGAUACGGAUGUAAUCUAAACACUAAAAAUGUAACUAGAUACAUCCGUAUUUAGACAGAUUAAGACAAGAAUUUU
tae-miR1122	UAGAUACAUCCGUAUUUAGA	20	bdi-miR1122, far-miR1122	UAGAUACAUCCGUAUUUGGA	1	F0RUNSI02F3Z2D	31	55	74	3'	95	-27.3	33.6842	0.853125	UGCCUUGGCAGUCUCAGUGUUAGAUACGGAUGUAAUCUAACACUAAAAAUGUAACUAGAUACAUCCGUAUUUAGACAGAUUUAAGACAAGAAUUU
tae-miR1122	UAGAUACAUCCGUAUUUAGA	20	bdi-miR1122, far-miR1122	UAGAUACAUCCGUAUUUGGA	1	F0RUNSI02H7K24	26	53	72	3'	93	-31.6	34.4086	0.9875	UGCCUUGGCAGUCUCAGUGUUAGAUACGGAUGUAUCUAACACUAAAAUGUAACUAGAUACAUCCGUAUUUAGACAGAUUUAAGACAAGAAUUU
tae-miR1122	UAGAUACAUCCGUAUUUAGA	20	bdi-miR1122, far-miR1122	UAGAUACAUCCGUAUUUGGA	1	F0RUNSI02JU77V	25	55	74	3'	95	-31.4	33.6842	0.98125	UGCCUUGGCAGUCUCAGUGUUAGAUACGGAUGUAUCUAAACACUAAAAAUGUAACUAGAUACAUCCGUAUUUAGACAGAUUUAAGACAAGAAUUU
tae-miR1122	UAGAUACAUCCGUAUUUAGA	20	bdi-miR1122, far-miR1122	UAGAUACAUCCGUAUUUGGA	1	F0RUNSI02JAYCP	176	53	72	3'	93	-48.9	25.8065	2.0375	AUUCUUGUCUUAAAUUUGUCUAGAUACGGAUGUAUCUAACACUAAAAUGUAACUAGAUACAUCCGUAUUUAGAAAAUUUAAGACAAGAAUUUU
tae-miR1122	UAGAUACAUCCGUAUUUAGA	20	bdi-miR1122, far-miR1122	UAGAUACAUCCGUAUUUGGA	1	F0RUNSI01B9XCV	33	53	72	3'	93	-38.1	25.8065	1.5875	AUUCUUGUCUUACUUUUGUUUAGAUACAGAUGUAUCUAGCACUAAAAUGUAACUAGAUACAUCCGUAUUUAGAAAAUUUUAAGACAAGAAUUU
tae-miR1122	UAGAUACAUCCGUAUUUAGA	20	bdi-miR1122, far-miR1122	UAGAUACAUCCGUAUUUGGA	1	F0RUNSI01B4VVQ	409	52	71	3'	92	-42.1	27.1739	1.684	AUUCUUGUCUUACAUUUGUUUAGAUACGGAUGUAUCUAACACUAAAUGUAACUAGAUACAUCCGUAUUUAGACUAAAUUUAAGACUAAGAAU
tae-miR1122	UAGAUACAUCCGUAUUUAGA	20	bdi-miR1122, far-miR1122	UAGAUACAUCCGUAUUUGGA	1	F0RUNSI01COQWG	103	53	72	3'	93	-50.1	25.8065	2.0875	AUUCUUGUCUUAAAUUUGUCUAGAUACGGAUGUAUCUAACACUAAAAUGUAACUAGAUACAUCCGUAUUUAGAAAAAUUUAAGACAAGAAUUU
tae-miR1122	UAGAUACAUCCGUAUUUAGA	20	bdi-miR1122, far-miR1122	UAGAUACAUCCGUAUUUGGA	1	F0RUNSI01AW6VT	133	53	72	3'	93	-50.1	25.8065	2.0875	AUUCUUGUCUUAAAUUUGUCUAGAUACGGAUGUAUCUAACACUAAAAUGUAACUAGAUACAUCCGUAUUUAGAAAAAUUUAAGACAAGAAUUU
tae-miR1122	UAGAUACAUCCGUAUUUAGA	20	bdi-miR1122, far-miR1122	UAGAUACAUCCGUAUUUGGA	1	F0RUNSI01B58AK	102	53	72	3'	93	-41.8	26.8817	1.672	AAUUCUUGUCUUAAAUUGUCUAGAUACGGAUGUAUCUAACACUAAAAUGUAACUAGAUACAUCCGUAUUUAGAAAAAUUUAAGACAGAUUUGA
tae-miR1122	UAGAUACAUCCGUAUUUAGA	20	bdi-miR1122, far-miR1122	UAGAUACAUCCGUAUUUGGA	1	F0RUNSI01CVTI2	103	53	72	3'	93	-48.8	26.8817	1.952	AUUCUUGUCUUAAAUUUGUCUAGAUACGGAUGUAUCUAACACUAAAAUGUAACUAGAUACAUCCGUAUUUAGAAAAAUUUAAGACAAGAUUUG
tae-miR1122	UAGAUACAUCCGUAUUUAGA	20	bdi-miR1122	UAGAUACAUCCGUAUUUGGA	1	F003IAL01CLT7R	151	53	72	3'	93	-46.7	26.8817	1.868	AUUCUUGUCUUACAUUUGUUUAGAUACGGAUGUAUCAAACACUAAAAUGUAACUAGAUACAUCCGUAUUUAGACAAAUUUAAGACAAGAAUUU
tae-miR1122	UAGAUACAUCCGUAUCUAGA	20	far-miR1122	UAGAUACAUCCGUAUCUAGA	0	F2MIQBM02EO490	328	53	72	3'	93	-45.4	31.1828	1.56552	AUUCUUGUCUUAGAUUUGUCUAAAUCCGGAUGUAUCAAGUCACGUUUUAGUAUUAGAUACAUCCGUAUCUAGACAAAUGUAAGACAAGAAUUU
tae-miR1122	UAGAUACAUCCGUAUCUAGA	20	far-miR1122	UAGAUACAUCCGUAUCUAGA	0	F2MIQBM02DPFTA	168	53	72	3'	93	-51.5	33.3333	1.66129	CAUACUGGUCUUAGAUUGUCUAGAUAUGGAUGUAUCUAGACACGUUUUAGUGUUAGAUACAUCCGUAUCUAGACAAAUCAAAGACAAGUAAUA
tae-miR1122	UAGAUACAUCCAUAUCUAGA	20	far-miR1122	UAGAUACAUCCGUAUCUAGA	1	F2MIQBM02DPFTA	296	53	72	3'	93	-46.7	34.4086	1.45938	UUACUUGUCUUUGAUUUGUCUAGAUACGGAUGUAUCUAACACUAAAACGUGUCUAGAUACAUCCAUAUCUAGACAAUCUAAGACCAGUAUGGA
tae-miR1122	UAGAUACAUCCGUAUCUAGA	20	far-miR1122	UAGAUACAUCCGUAUCUAGA	0	F2MIQBM02DE4Z7	452	53	72	3'	76	-25	34.2105	0.961538	UACUUGUCUUAGACUUUGUCUAGAUACGAAGGUAUCUAACACUAAAAUGAGUCUAGAUACAUCCGUAUCUAGAAC
tae-miR1122	UAGAUACAUCCGUAUCUAGA	20	far-miR1122	UAGAUACAUCCGUAUCUAGA	0	F2MIQBM02DW5EH	149	67	86	3'	107	-52.8	35.514	1.38947	UUACUUGUCUCAGAUUUGUCUAGAUACGGAGAUAUCUAGCACUAAAAUGAGUCUAGAUACGGAUGUCUAGAUACAUCCGUAUCUAGACAAAUCCAAGACAAGUAAUU
tae-miR1122	UAGAUACAUCCGUAUCUAGA	20	far-miR1122	UAGAUACAUCCGUAUCUAGA	0	F2MIQBM02EWNQN	525	53	72	3'	93	-45.4	31.1828	1.56552	AUUCUUGUCUUAGAUUUGUCUAAAUCCGGAUGUAUCAAGUCACGUUUUAGUAUUAGAUACAUCCGUAUCUAGACAAAUGUAAGACAAGAAUUU
tae-miR1122	UAGAUACAUCCGUAUCUAGA	20	far-miR1122	UAGAUACAUCCGUAUCUAGA	0	F2MIQBM02DIX9D	451	52	71	3'	75	-24.2	33.3333	0.968	UUACUUGUCUUAGAUUUGUCUAGAUACGAAGGUAUCUAACACUAAAUGAGUCUAGAUACAUCCGUAUCUAGAAC
tae-miR1122	UAGAUACAUCCGUAUCUAGA	20	far-miR1122	UAGAUACAUCCGUAUCUAGA	0	F2MIQBM02EKX2J	310	53	72	3'	93	-45.4	31.1828	1.56552	AUUCUUGUCUUAGAUUUGUCUAAAUCCGGAUGUAUCAAGUCACGUUUUAGUAUUAGAUACAUCCGUAUCUAGACAAAUGUAAGACAAGAAUUU
tae-miR1122	UAGAUACAUCCGUAUCUAGA	20	far-miR1122	UAGAUACAUCCGUAUCUAGA	0	F2MIQBM02E0LDH	288	53	72	3'	93	-60.1	32.2581	2.00333	UUACUUGUCUUGGAUUUGUCUAGAUACGGAUGUAUCUAGACUCAUUUUAGUGCUAGAUACAUCCGUAUCUAGACAAAUCUAAGACAAAUAAUU
tae-miR1122	UAGAUACAUCCGUAUCUAGA	20	far-miR1122	UAGAUACAUCCGUAUCUAGA	0	F2MIQBM02E0LDH	34	53	72	3'	93	-60.2	32.2581	2.00667	UUAUUUGUCUUAGAUUUGUCUAGAUACGGAUGUAUCUAGCACUAAAAUGAGUCUAGAUACAUCCGUAUCUAGACAAAUCCAAGACAAGUAAUU
tae-miR1122	UAGAUACAUCCGUAUCUAGA	20	far-miR1122	UAGAUACAUCCGUAUCUAGA	0	F2MIQBM02DG0P4	233	53	72	3'	93	-41.3	25.8065	1.72083	AUUCUUGUCUUAAAUUUGUUUAAAUAUGGAUGUAUCAAGUCAUGUUUUAGUAUUAGAUACAUCCGUAUCUAGACAAAUCUAAGACAAGAAUUU
tae-miR1122	UAGAUACAUCCGUAUCUAGA	20	far-miR1122	UAGAUACAUCCGUAUCUAGA	0	F2MIQBM02D5EBJ	201	53	72	3'	93	-58.2	34.4086	1.81875	UUACUUGUCUUAGAUUUGUCUAGAUACGGAGGUAUCUAGCACUAAAAUGAGUCUAGAUACAUCCGUAUCUAGACAAAUCCAAGACAAGUAAUU
tae-miR1122	UAGAUACCUCCGUAUCUAGA	20	far-miR1122	UAGAUACAUCCGUAUCUAGA	1	F2MIQBM02D5EBJ	237	53	72	3'	93	-61.8	34.4086	1.93125	UUACUUGUCUUGGAUUUGUCUAGAUACGGAUGUAUCUAGACUCAUUUUAGUGCUAGAUACCUCCGUAUCUAGACAAAUCUAAGACAAGUAAUU
tae-miR1122	UAGAUACAUCCGUAUCUAGA	20	far-miR1122	UAGAUACAUCCGUAUCUAGA	0	F2MIQBM02C276O	342	53	72	3'	93	-41.1	30.1075	1.46786	AUUCUUGUCAUAGAUUUGUCUAAAUAUGGAUGUAUCAAGUCACAUUUUGGUAUUAGAUACAUCCGUAUCUAGACUAAUCUAAGACAAGGUUUU
tae-miR1122	UAGAUACAUCCGUAUCUAGA	20	far-miR1122	UAGAUACAUCCGUAUCUAGA	0	F2MIQBM02D3FZQ	303	53	72	3'	93	-54.2	33.3333	1.74839	UUACUUGUCUUGGAUUUGUCUAGAUACAGAGGUAUCUAACACUAAAAUGAGUCUAGAUACAUCCGUAUCUAGACAAAUCCAAGACAAGUAAUU
tae-miR1122	UAGAUACAUCCGUAUCUAGA	20	far-miR1122	UAGAUACAUCCGUAUCUAGA	0	F2MIQBM02C92OS	438	54	73	3'	94	-37.2	28.7234	1.37778	AUUCUUGUAUUAGAUUUGUCUAAAUACGGAUGUAUCAAGUCACGUUUUUGGUAUUAGAUACAUCCGUAUCUAGACUAAUAUAAGACAAGAAUUU
tae-miR1122	UAGAUACAUCCGUAUCUAGA	20	far-miR1122	UAGAUACAUCCGUAUCUAGA	0	F2MIQBM02DJRRT	77	53	72	3'	93	-48	27.957	1.84615	AUUCUUGUCUUAGAUUUGUCUAGAUACGGAUGUAUCAAGUCACAUUUUAGUAUUAGAUACAUCCGUAUCUAGAAAAAUCUAAGACAAAAAAUU
tae-miR1122	UUGAUACAUCCGUAUCUAGA	20	far-miR1122	UAGAUACAUCCGUAUCUAGA	1	F2MIQBM02DJRRT	364	53	72	3'	93	-51	27.957	1.96154	UUUUUUGUCUUAGAUUUUUCUAGAUACGGAUGUAUCUAAUACUAAAAUGUGACUUGAUACAUCCGUAUCUAGACAAAUCUAAGACAAGAAUUU
tae-miR1122	UAGAUACAUCCGUAUCUAGA	20	far-miR1122	UAGAUACAUCCGUAUCUAGA	0	F2MIQBM02EUI9O	352	53	72	3'	91	-40	29.6703	1.48148	AUUCUUGUCUUAGAUUUUUCUAGAUACGAAUGUAUCAAGUCACAUUUUAGUAUUAGAUACAUCCGUAUCUAGACAAAUCUAAGACACUGA
tae-miR1122	UAGAUACAUCCGUAUCUAGA	20	far-miR1122	UAGAUACAUCCGUAUCUAGA	0	F2MIQBM02ELWX6	228	53	72	3'	93	-62.3	34.4086	1.94687	UUACUUGUCUUGGAUUUGUCUAGAUACGGAGAUAUCUAGCACUAAAAUGAGUCUAGAUACAUCCGUAUCUAGACAAAUCCAAGACAAGUAAUU
tae-miR1122	UAGAUACAUCCGUAUCUAGA	20	far-miR1122	UAGAUACAUCCGUAUCUAGA	0	F2MIQBM02EKRMG	392	53	72	3'	93	-45.7	27.957	1.75769	AUUCUUGUCUUAGAUUUGUCUAGAUACAGAUGUAUCAAGUCACAUUUUAGUAUUAGAUACAUCCGUAUCUAGACAAAUCUAAANACAAGUAAA
tae-miR1122	UAGAUACAUCCGUAUCUAGA	20	far-miR1122	UAGAUACAUCCGUAUCUAGA	0	F2MIQBM02C8L3X	230	53	72	3'	93	-62.3	34.4086	1.94687	UUACUUGUCUUGGAUUUGUCUAGAUACGGAGAUAUCUAGCACUAAAAUGAGUCUAGAUACAUCCGUAUCUAGACAAAUCCAAGACAAGUAAUU
tae-miR1122	UAGAUACAUCCGUAUCUAGA	20	far-miR1122	UAGAUACAUCCGUAUCUAGA	0	F2MIQBM01BN5ZW	154	53	72	3'	93	-48.3	32.2581	1.61	UUACUUGUCUUAGAUUUGUCUAGAUACGAAGGUAUCUAACACUAAAAUGAGUCUAGAUACAUCCGUAUCUAGACAAAUCCAAGACAAGUAAUU
tae-miR1122	UAGAUACAUCCGUAUCUAGA	20	far-miR1122	UAGAUACAUCCGUAUCUAGA	0	F2MIQBM01ATW5A	110	53	72	3'	93	-48.3	32.2581	1.61	UUACUUGUCUUAGAUUUGUCUAGAUACGAAGGUAUCUAACACUAAAAUGAGUCUAGAUACAUCCGUAUCUAGACAAAUCCAAGACAAGUAAUU
tae-miR1122	UAGAUACAUCCGUAUCUAGA	20	far-miR1122	UAGAUACAUCCGUAUCUAGA	0	F2MIQBM01B7MDU	255	53	72	3'	93	-56.8	32.2581	1.89333	UUACUUGUCUUAGAUUUGUCUAGAUACGGAGGUAUCUAGCACUAAAAUAAGUCUAGAUACAUCCGUAUCUAGACAAAUUCAAGACAAGUAAUU
tae-miR1122	UAGAUACCUCCGUAUCUAGA	20	far-miR1122	UAGAUACAUCCGUAUCUAGA	1	F2MIQBM01B7MDU	184	53	72	3'	93	-56.3	32.2581	1.87667	UUACUUGUCUUGAAUUUGUCUAGAUACGGAUGUAUCUAGACUUAUUUUAGUGCUAGAUACCUCCGUAUCUAGACAAAUCUAAGACAAGUAAUU
tae-miR1122	UAGAUACAUCCGUAUCUAGA	20	far-miR1122	UAGAUACAUCCGUAUCUAGA	0	F2MIQBM01A0XZJ	116	53	72	3'	93	-59.2	30.1075	2.11429	AUUCUUGUCUUAGAUUUGUCUAGAUACGGAUGUAUCAAGUCACAUUUUAGUAUUAGAUACAUCCGUAUCUAGACAAAUCUAAGACAAGAAAUU
tae-miR1122	UUGAUACAUCCGUAUCUAGA	20	far-miR1122	UAGAUACAUCCGUAUCUAGA	1	F2MIQBM01A0XZJ	326	53	72	3'	93	-59.6	30.1075	2.12857	UUUCUUGUCUUAGAUUUGUCUAGAUACGGAUGUAUCUAAUACUAAAAUGUGACUUGAUACAUCCGUAUCUAGACAAAUCUAAGACAAGAAUUU
tae-miR1122	UAGAUACAUCCGUAUCUAGA	20	far-miR1122	UAGAUACAUCCGUAUCUAGA	0	F2MIQBM01BCLNQ	131	53	72	3'	93	-60.3	34.4086	1.88437	UUACUUGUCUUGGAUUUGUCUAGAUACGGAGGUAUCUAGCACUAAAAUGAUUCUAGAUACAUCCGUAUCUAGACAAAUCCAAGACAAGUAAUU
tae-miR1122	UAGAUACCUCCGUAUCUAGA	20	far-miR1122	UAGAUACAUCCGUAUCUAGA	1	F2MIQBM01BCLNQ	327	53	72	3'	93	-61.9	34.4086	1.93437	UUACUUGUCUUGGAUUUGUCUAGAUACGGAUGUAUCUAGAAUCAUUUUAGUGCUAGAUACCUCCGUAUCUAGACAAAUCCAAGACAAGUAAUU
tae-miR1122	UAGAUACAUCCGUAUCUAGA	20	far-miR1122	UAGAUACAUCCGUAUCUAGA	0	F2MIQBM01BHBU7	241	53	72	3'	93	-55.1	30.1075	1.96786	AUUCUUGUCAUAGAUUUGUCUAGAUACGGAUGUAUCAAGUCACAUUUUAGUAUUAGAUACAUCCGUAUCUAGACAAAUCUAAGACAAGAAAUU
tae-miR1122	UUGAUACAUCCGUAUCUAGA	20	far-miR1122	UAGAUACAUCCGUAUCUAGA	1	F2MIQBM01BHBU7	169	53	72	3'	93	-55.5	30.1075	1.98214	UUUCUUGUCUUAGAUUUGUCUAGAUACGGAUGUAUCUAAUACUAAAAUGUGACUUGAUACAUCCGUAUCUAGACAAAUCUAUGACAAGAAUUU
tae-miR1122	UAGAUACAUCCGUAUCUAGA	20	far-miR1122	UAGAUACAUCCGUAUCUAGA	0	F2MIQBM01ATV32	255	53	72	3'	93	-56.8	32.2581	1.89333	UUACUUGUCUUAGAUUUGUCUAGAUACGGAGGUAUCUAGCACUAAAAUAAGUCUAGAUACAUCCGUAUCUAGACAAAUUCAAGACAAGUAAUU
tae-miR1122	UAGAUACCUCCGUAUCUAGA	20	far-miR1122	UAGAUACAUCCGUAUCUAGA	1	F2MIQBM01ATV32	184	53	72	3'	93	-56.3	32.2581	1.87667	UUACUUGUCUUGAAUUUGUCUAGAUACGGAUGUAUCUAGACUUAUUUUAGUGCUAGAUACCUCCGUAUCUAGACAAAUCUAAGACAAGUAAUU
tae-miR1122	UAGAUACAUCCGUAUCUAGA	20	far-miR1122	UAGAUACAUCCGUAUCUAGA	0	F2MIQBM01AUQ7Y	215	53	72	3'	93	-55.1	31.1828	1.9	AUUCUUGUCCUAGAUUUGUCUAGAUACGGAUGUAUCAAGUCACAUUUUAGUAUUAGAUACAUCCGUAUCUAGACAAAUCUAAGACAAGAAAUU
tae-miR1122	UUGAUACAUCCGUAUCUAGA	20	far-miR1122	UAGAUACAUCCGUAUCUAGA	1	F2MIQBM01AUQ7Y	214	53	72	3'	93	-59.3	31.1828	2.04483	UUUCUUGUCUUAGAUUUGUCUAGAUACGGAUGUAUCUAAUACUAAAAUGUGACUUGAUACAUCCGUAUCUAGACAAAUCUAGGACAAGAAUUU
tae-miR1122	UAGAUACAUCCGUAUCUAGA	20	far-miR1122	UAGAUACAUCCGUAUCUAGA	0	F2MIQBM01A7D5B	381	53	72	3'	93	-56.8	32.2581	1.89333	UUACUUGUCUUAGAUUUGUCUAGAUACGGAGGUAUCUAGCACUAAAAUAAGUCUAGAUACAUCCGUAUCUAGACAAAUUCAAGACAAGUAAUU
tae-miR1122	UAGAUACCUCCGUAUCUAGA	20	far-miR1122	UAGAUACAUCCGUAUCUAGA	1	F2MIQBM01A7D5B	37	53	72	3'	93	-56.3	32.2581	1.87667	UUACUUGUCUUGAAUUUGUCUAGAUACGGAUGUAUCUAGACUUAUUUUAGUGCUAGAUACCUCCGUAUCUAGACAAAUCUAAGACAAGUAAUU
tae-miR1122	UAGAUACAUCCGUAUCUAGA	20	far-miR1122	UAGAUACAUCCGUAUCUAGA	0	F2MIQBM01BQDVZ	25	53	72	3'	93	-46.2	30.1075	1.65	GUCUCAGUCUUAGAUUUGUCUAGAUACGGAUGUAUCAAGUCACAUUUUAGUAUUAGAUACAUCCGUAUCUAGAAAAAUCUAAGACAAAAAAUU
tae-miR1122	UUGAUACAUCCGUAUCUAGA	20	far-miR1122	UAGAUACAUCCGUAUCUAGA	1	F2MIQBM01BQDVZ	382	53	72	3'	93	-46.8	31.1828	1.61379	UUUUUUGUCUUAGAUUUUUCUAGAUACGGAUGUAUCUAAUACUAAAAUGUGACUUGAUACAUCCGUAUCUAGACAAAUCUAAGACUGAGACUG
tae-miR1122	UAGAUACAUCCGUAUCUAGA	20	far-miR1122	UAGAUACAUCCGUAUCUAGA	0	F2MIQBM01BMH92	64	53	72	3'	93	-46.5	30.1075	1.66071	UUAAUUGUCUUGAAUUUGUCUAGAUACGGAUGUAUCCAGACUCAUUUUAAUGCUAGAUACAUCCGUAUCUAGACAAAUCUAAGACAAAUAAUU
tae-miR1122	UGGAUACAUCCGUAUCUAGA	20	far-miR1122	UAGAUACAUCCGUAUCUAGA	1	F2MIQBM01BMH92	311	53	72	3'	93	-53.1	30.1075	1.89643	UUAUUUGUCUUAGAUUUGUCUAGAUACGGAUGUAUCUAGCAUUAAAAUGAGUCUGGAUACAUCCGUAUCUAGACAAAUUCAAGACAAUUAAUU
tae-miR1122	UAGAUACAUCCGUAUCUAGA	20	far-miR1122	UAGAUACAUCCGUAUCUAGA	0	F2MIQBM01BDIH8	64	53	72	3'	93	-46.5	30.1075	1.66071	UUAAUUGUCUUGAAUUUGUCUAGAUACGGAUGUAUCCAGACUCAUUUUAAUGCUAGAUACAUCCGUAUCUAGACAAAUCUAAGACAAAUAAUU
tae-miR1122	UGGAUACAUCCGUAUCUAGA	20	far-miR1122	UAGAUACAUCCGUAUCUAGA	1	F2MIQBM01BDIH8	306	53	72	3'	93	-53.1	30.1075	1.89643	UUAUUUGUCUUAGAUUUGUCUAGAUACGGAUGUAUCUAGCAUUAAAAUGAGUCUGGAUACAUCCGUAUCUAGACAAAUUCAAGACAAUUAAUU
tae-miR1122	UAGAUACAUCCGUAUCUAGA	20	far-miR1122	UAGAUACAUCCGUAUCUAGA	0	F1NBZEY02G84DT	232	53	72	3'	93	-59.2	30.1075	2.11429	AUUCUUGUCUUAGAUUUGUCUAGAUACGGAUGUAUCAAGUCACAUUUUAGUAUUAGAUACAUCCGUAUCUAGACAAAUCUAAGACAAGAAAUU
tae-miR1122	UUGAUACAUCCGUAUCUAGA	20	far-miR1122	UAGAUACAUCCGUAUCUAGA	1	F1NBZEY02G84DT	204	53	72	3'	93	-59.6	30.1075	2.12857	UUUCUUGUCUUAGAUUUGUCUAGAUACGGAUGUAUCUAAUACUAAAAUGUGACUUGAUACAUCCGUAUCUAGACAAAUCUAAGACAAGAAUUU
tae-miR1122	UAGAUACAUCCGUAUCUAGA	20	far-miR1122	UAGAUACAUCCGUAUCUAGA	0	F1NBZEY02FU6LI	48	53	72	3'	93	-53.1	29.0323	1.96667	AUUCUUGUCUUAGAUUUGUCUAGAUACAGAUGUAUCAAGUCACAUUUUAGUAUUAGAUACAUCCGUAUCUAGACAAAUCUAAGACAAGAAAUU
tae-miR1122	UAGAUACAUCCGUAUCUAGA	20	far-miR1122	UAGAUACAUCCGUAUCUAGA	0	F1NBZEY02JY71J	478	53	72	3'	80	-26.6	32.5	1.02308	UUAUUUGUCUUAGAUUUGUCUAGAUACAGAGGUAUCUAACACUAAAAUGAGUCUAGAUACAUCCGUAUCUAGACACUGA
tae-miR1122	UAGAUACAUCCGUAUCUAGA	20	far-miR1122	UAGAUACAUCCGUAUCUAGA	0	F1NBZEY02IHRXJ	394	53	72	3'	93	-38.4	27.957	1.47692	AUUCUUGUCUUAGAUUUGUCUAGAUACAGAUGUAUCAAGUCAUAUUUUAGUAUUAGAUACAUCCGUAUCUAGAGAAUCUAAUACAAGAAUUUG
tae-miR1122	UAGAUACAUCCGUAUCUAGA	20	far-miR1122	UAGAUACAUCCGUAUCUAGA	0	F1NBZEY02GBUB9	118	53	72	3'	93	-56.8	32.2581	1.89333	UUACUUGUCUUAGAUUUGUCUAGAUACGGAGGUAUCUAGCACUAAAAUAAGUCUAGAUACAUCCGUAUCUAGACAAAUUCAAGACAAGUAAUU
tae-miR1122	UAGAUACCUCCGUAUCUAGA	20	far-miR1122	UAGAUACAUCCGUAUCUAGA	1	F1NBZEY02GBUB9	299	53	72	3'	93	-56.3	32.2581	1.87667	UUACUUGUCUUGAAUUUGUCUAGAUACGGAUGUAUCUAGACUUAUUUUAGUGCUAGAUACCUCCGUAUCUAGACAAAUCUAAGACAAGUAAUU
tae-miR1122	UAGAUACAUCCGUAUCUAGA	20	far-miR1122	UAGAUACAUCCGUAUCUAGA	0	F1NBZEY02I7CHK	77	53	72	3'	93	-57.4	30.1075	2.05	AUUCUUGUCUUAGAUUUGUCUAGAUAUGGAUGUAUCAAGUCACAUUUUAGUAUUAGAUACAUCCGUAUCUAGACAAAUCUAAGACAAGAAAGU
tae-miR1122	UAGAUACAUCCGUAUCUAGA	20	far-miR1122	UAGAUACAUCCGUAUCUAGA	0	F1NBZEY02IKXTK	370	53	72	3'	93	-37	29.0323	1.37037	AUUCUUGUAUUAGAUUUGUCUAAAUACGGAUGUAUCAAGUCACGUUUUGGUAUUAGAUACAUCCGUAUCUAGACUAAUAUAAGACAAGAAUUU
tae-miR1122	UAGAUACAUCCGUAUCUAGA	20	far-miR1122	UAGAUACAUCCGUAUCUAGA	0	F1NBZEY02HCF2O	87	53	72	3'	93	-33	27.957	1.26923	AUUCUUGUCUUUACUUUUUCUAAAUACGGAUGUAUCAAGUCAUGUUUUAGUAUUAGAUACAUCCGUAUCUAGACAAAUCUAAGACAAGUAAUU
tae-miR1122	UAGAUACAUCCGUAUCUAGA	20	far-miR1122	UAGAUACAUCCGUAUCUAGA	0	F1NBZEY02F07UA	125	53	72	3'	93	-52.7	32.2581	1.75667	UUACUUGUCUUAGAUUUGUCUAGAUACGAAGGUAUCUAGCACUAAAAUGAGUCUAGAUACAUCCGUAUCUAGACAAAUCAAAGACAAGUAAUU
tae-miR1122	UAGAUACAUCCGUAUCUAGA	20	far-miR1122	UAGAUACAUCCGUAUCUAGA	0	F1NBZEY02IB5PZ	88	54	73	3'	94	-33	27.6596	1.26923	UUUCUUGUCUUUACUUUUUCUAAAUACGGAUGUAUCAAGUCAUUGUUUUAGUAUUAGAUACAUCCGUAUCUAGACAAAUCUAAGACAAGUAAUU
tae-miR1122	UAGAUACAUCCGUAUCUAGA	20	far-miR1122	UAGAUACAUCCGUAUCUAGA	0	F1NBZEY02G36KI	64	53	72	3'	93	-44.9	30.1075	1.60357	AUUAAUUGUCUUGAAUUGUCUAGAUACGGAUGUAUCCAGACUCAUUUUAAUGCUAGAUACAUCCGUAUCUAGACAAAUCUAAGACAAAUAAUU
tae-miR1122	UGGAUACAUCCGUAUCUAGA	20	far-miR1122	UAGAUACAUCCGUAUCUAGA	1	F1NBZEY02G36KI	373	53	72	3'	93	-50.6	31.1828	1.74483	UUAUUUGUCUUAGAUUUGUCUAGAUACGGAUGUAUCUAGCAUUAAAAUGAGUCUGGAUACAUCCGUAUCUAGACAAUUCAAGACAAUUAAUUG
tae-miR1122	UAGAUACAUCCGUAUCUAGA	20	far-miR1122	UAGAUACAUCCGUAUCUAGA	0	F1NBZEY01CR57E	428	54	73	3'	94	-51.5	31.9149	1.71667	AGUCUUGUCUUAGAUUUGUCUAAAUACGGAUGUAUCAAGUACACGUUUUGGUAUUAGAUACAUCCGUAUCUAGACUAAUCUAAGACAAGAAUUU
tae-miR1122	UAGAUACAUCCGUAUCUAGA	20	far-miR1122	UAGAUACAUCCGUAUCUAGA	0	F1NBZEY01BHGYP	147	53	72	3'	93	-44.9	33.3333	1.44839	AUUCUUGUCUUAGAUUUGUCUACAUACGGAUGUAUCAAGUCACGUUUUGGUAUUAGAUACAUCCGUAUCUAGACUAAUCCAAGACAAGAAUUU
tae-miR1122	UAGAUACAUCCGUAUCUAGA	20	far-miR1122	UAGAUACAUCCGUAUCUAGA	0	F1NBZEY01CQKZ0	9	53	72	3'	93	-48.3	32.2581	1.61	UUACUUGUCUUAGAUUUGUCUAGAUACGAAGGUAUCUAACACUAAAAUGAGUCUAGAUACAUCCGUAUCUAGACAAAUCCAAGACAAGUAAUU
tae-miR1122	UAGAUACAUCCGUAUCUAGA	20	far-miR1122	UAGAUACAUCCGUAUCUAGA	0	F1NBZEY01CFJ7K	210	53	72	3'	93	-49.1	29.0323	1.81852	UUACUUGUCUUAGAUUUGUCUAGAUAUGGAUGUAACAAGUCACAUUUUAGUAUUAGAUACAUCCGUAUCUAGACAAAUCUAAGACAAGAAAUU
tae-miR1122	UAGAUACAUCCGUAUCUAGA	20	far-miR1122	UAGAUACAUCCGUAUCUAGA	0	F1NBZEY01C7ZW0	228	53	72	3'	93	-40.4	26.8817	1.616	AUUCUUGUCUUAAAUUUGUCUAAAUACGGAUGUAUGAAGUCAUGUUUUAGUAUUAGAUACAUCCGUAUCUAGAUAAAUCUAAGACAAGAAUUU
tae-miR1122	UAGAUACAUCCGUAUCUAGA	20	far-miR1122	UAGAUACAUCCGUAUCUAGA	0	F1NBZEY01CVW7A	299	55	74	3'	95	-57.9	29.4737	2.06786	AUUCUUGUGUUAGAUUUGUCUAGAUACGGAUGUAUCAAGUCACUAUUUUUAGUAUUAGAUACAUCCGUAUCUAGACAAAUCUAAGACAAGAAAUU
tae-miR1122	UUGAUACAUCCGUAUCUAGA	20	far-miR1122	UAGAUACAUCCGUAUCUAGA	1	F1NBZEY01CVW7A	160	55	74	3'	95	-54.9	29.4737	1.96071	UUUCUUGUCUUAGAUUUGUCUAGAUACGGAUGUAUCUAAUACUAAAAAUAGUGACUUGAUACAUCCGUAUCUAGACAAAUCUAACACAAGAAUUU
tae-miR1122	UAGAUACAUCCGUAUCUAGA	20	far-miR1122	UAGAUACAUCCGUAUCUAGA	0	F1NBZEY01C5GML	385	55	74	3'	95	-36	26.3158	1.44	AUUCUUGUCAUAAAUUUGUUUAAAUAUGGAUGCAUCAAAAGUCACGUUUUAGUAUUAGAUACAUCCGUAUCUAGACAAAUUUAAGACAAGAAUUU
tae-miR1122	UAGAUACAUCCGUAUCUAGA	20	far-miR1122	UAGAUACAUCCGUAUCUAGA	0	F1NBZEY01DGVZY	297	54	73	3'	94	-53.3	29.7872	1.90357	AUUCUUGUGUUAGAUUUGUCUAGAUACGGAUGUAUCAAGUCACUAUUUUAGUAUUAGAUACAUCCGUAUCUAGACAAAUCUAAGACAAGUAAAU
tae-miR1122	UUGAUACAUCCGUAUCUAGA	20	far-miR1122	UAGAUACAUCCGUAUCUAGA	1	F1NBZEY01DGVZY	157	54	73	3'	94	-51.5	29.7872	1.83929	UUACUUGUCUUAGAUUUGUCUAGAUACGGAUGUAUCUAAUACUAAAAUAGUGACUUGAUACAUCCGUAUCUAGACAAAUCUAACACAAGAAUUU
tae-miR1122	UAGAUACAUCCGUAUCUAGA	20	far-miR1122	UAGAUACAUCCGUAUCUAGA	0	F1NBZEY01EG4CX	49	53	72	3'	93	-41.3	25.8065	1.72083	AUUCUUGUCUUAAAUUUGUUUAAAUAUGGAUGUAUCAAGUCAUGUUUUAGUAUUAGAUACAUCCGUAUCUAGACAAAUCUAAGACAAGAAUUU
tae-miR1122	UAGAUACAUCCGUAUCUAGA	20	far-miR1122	UAGAUACAUCCGUAUCUAGA	0	F1NBZEY01BQ9YZ	365	55	74	3'	95	-51.2	33.6842	1.6	AUUAUUGUCUUGAAUUUGUCUAGAUACGGAUGUAUCCAGACUCUAUUUUAAUGUCUAGAUACAUCCGUAUCUAGACAAAUCUAAGACACUGAGAC
tae-miR1122	UGGAUACAUCCGUAUCUAGA	20	far-miR1122	UAGAUACAUCCGUAUCUAGA	1	F1NBZEY01BQ9YZ	35	55	74	3'	95	-55.1	32.6316	1.77742	CUCAGUGUCUUAGAUUUGUCUAGAUACGGAUGUAUCUAGACAUUAAAAUAGAGUCUGGAUACAUCCGUAUCUAGACAAAUUCAAGACAAUAAUUU
tae-miR1122	UAGAUACAUCCGUAUCUAGA	20	far-miR1122	UAGAUACAUCCGUAUCUAGA	0	F1NBZEY01B5I29	336	53	72	3'	93	-48	27.957	1.84615	AUUCUUGUCUUAGAUUUGUCUAGAUACGGAUGUAUCAAGUCACAUUUUAGUAUUAGAUACAUCCGUAUCUAGAAAAAUCUAAGACAAAAAUUU
tae-miR1122	UUGAUACAUCCGUAUCUAGA	20	far-miR1122	UAGAUACAUCCGUAUCUAGA	1	F1NBZEY01B5I29	99	53	72	3'	93	-51.4	27.957	1.97692	AUUUUUGUCUUAGAUUUUUCUAGAUACGGAUGUAUCUAAUACUAAAAUGUGACUUGAUACAUCCGUAUCUAGACAAAUCUAAGACAAGAAUUU
tae-miR1122	UAGAUACAUCCGUAUCUAGA	20	far-miR1122	UAGAUACAUCCGUAUCUAGA	0	F1NBZEY01BFOF8	49	53	72	3'	93	-41.3	25.8065	1.72083	AUUCUUGUCUUAAAUUUGUUUAAAUAUGGAUGUAUCAAGUCAUGUUUUAGUAUUAGAUACAUCCGUAUCUAGACAAAUCUAAGACAAGAAUUU
tae-miR1122	UAGAUACAUCCGUAUCUAGA	20	far-miR1122	UAGAUACAUCCGUAUCUAGA	0	F1NBZEY01BVRHW	334	53	72	3'	93	-48	27.957	1.84615	AUUCUUGUCUUAGAUUUGUCUAGAUACGGAUGUAUCAAGUCACAUUUUAGUAUUAGAUACAUCCGUAUCUAGAAAAAUCUAAGACAAAAAUUU
tae-miR1122	UUGAUACAUCCGUAUCUAGA	20	far-miR1122	UAGAUACAUCCGUAUCUAGA	1	F1NBZEY01BVRHW	99	53	72	3'	93	-51.4	27.957	1.97692	AUUUUUGUCUUAGAUUUUUCUAGAUACGGAUGUAUCUAAUACUAAAAUGUGACUUGAUACAUCCGUAUCUAGACAAAUCUAAGACAAGAAUUU
tae-miR1122	UAGAUACAUCCGUAUCUAGA	20	far-miR1122	UAGAUACAUCCGUAUCUAGA	0	F1NBZEY01DSOEY	49	53	72	3'	93	-41.3	25.8065	1.72083	AUUCUUGUCUUAAAUUUGUUUAAAUAUGGAUGUAUCAAGUCAUGUUUUAGUAUUAGAUACAUCCGUAUCUAGACAAAUCUAAGACAAGAAUUU
tae-miR1122	UAGAUACAUCCGUAUCUAGA	20	far-miR1122	UAGAUACAUCCGUAUCUAGA	0	F1NBZEY01BYKQV	335	53	72	3'	93	-48	27.957	1.84615	AUUCUUGUCUUAGAUUUGUCUAGAUACGGAUGUAUCAAGUCACAUUUUAGUAUUAGAUACAUCCGUAUCUAGAAAAAUCUAAGACAAAAAUUU
tae-miR1122	UUGAUACAUCCGUAUCUAGA	20	far-miR1122	UAGAUACAUCCGUAUCUAGA	1	F1NBZEY01BYKQV	99	53	72	3'	93	-51.4	27.957	1.97692	AUUUUUGUCUUAGAUUUUUCUAGAUACGGAUGUAUCUAAUACUAAAAUGUGACUUGAUACAUCCGUAUCUAGACAAAUCUAAGACAAGAAUUU
tae-miR1122	UAGAUACAUCCGUAUCUAGA	20	far-miR1122	UAGAUACAUCCGUAUCUAGA	0	F1NBZEY01A3NGO	337	53	72	3'	93	-48	27.957	1.84615	AUUCUUGUCUUAGAUUUGUCUAGAUACGGAUGUAUCAAGUCACAUUUUAGUAUUAGAUACAUCCGUAUCUAGAAAAAUCUAAGACAAAAAAUU
tae-miR1122	UUGAUACAUCCGUAUCUAGA	20	far-miR1122	UAGAUACAUCCGUAUCUAGA	1	F1NBZEY01A3NGO	100	53	72	3'	93	-51	27.957	1.96154	UUUUUUGUCUUAGAUUUUUCUAGAUACGGAUGUAUCUAAUACUAAAAUGUGACUUGAUACAUCCGUAUCUAGACAAAUCUAAGACAAGAAUUU
tae-miR1122	UAGAUACAUCCGUAUCUAGA	20	far-miR1122	UAGAUACAUCCGUAUCUAGA	0	F1NBZEY01BKI7V	98	56	75	3'	96	-54.1	33.3333	1.69063	UAAAUUCUUGUCUUAGUAUUUGUUAGAUACGGAUGUGUCUAACACUAAACCGUGACUAGAUACAUCCGUAUCUAGACAAAUCUAAGACAGGAAUUU
tae-miR1122	UAGAUACAUCCGUAUCUAGA	20	far-miR1122	UAGAUACAUCCGUAUCUAGA	0	F1NBZEY01B6I49	335	53	72	3'	93	-46.8	29.0323	1.73333	AUUCUUGUCUUAGAUUUGUCUAGAUACGGAUGUAUCAAGUCACAUUUUAGUAUUAGAUACAUCCGUAUCUAGAAAAUCUAAGACAAAAAUUUG
tae-miR1122	UUGAUACAUCCGUAUCUAGA	20	far-miR1122	UAGAUACAUCCGUAUCUAGA	1	F1NBZEY01B6I49	98	53	72	3'	93	-51.1	27.957	1.96538	AAUUUUUGUCUUAGAUUUUCUAGAUACGGAUGUAUCUAAUACUAAAAUGUGACUUGAUACAUCCGUAUCUAGACAAAUCUAAGACAAGAAUUU
tae-miR1122	UAGAUACAUCCGUAUCUAGA	20	far-miR1122	UAGAUACAUCCGUAUCUAGA	0	F1NBZEY01B1ECB	286	54	73	3'	94	-56.9	29.7872	2.03214	AUUCUUGUCUUAGAUUUGUCUAGAUAUGGAUGUAUCAAGUCACAUUUUUAGUAUUAGAUACAUCCGUAUCUAGACAAAUCUAAGACAAGAAAGU
tae-miR1122	UAGAUACAUCCGUAUCUAGA	20	far-miR1122	UAGAUACAUCCGUAUCUAGA	0	F1ADE5F01CUM12	302	53	72	3'	93	-44.9	33.3333	1.44839	AUUCUUGUCUUAGAUUUGUCUACAUACGGAUGUAUCAAGUCACGUUUUGGUAUUAGAUACAUCCGUAUCUAGACUAAUCCAAGACAAGAAUUU
tae-miR1122	UAGAUACAUCCGUAUCUAGA	20	far-miR1122	UAGAUACAUCCGUAUCUAGA	0	F1ADE5F01BPRJE	288	54	73	3'	94	-34.3	30.8511	1.18276	AAUUCUGUCUUAGAAUUGUCUAGAUAUGGAUGCAUCAAAGUCACGUUUUAGUAUUAGAUACAUCCGUAUCUAGACAAAUUUAGACAAGUAUUUG
tae-miR1122	UAGAUACAUCCGUAUCUAGA	20	far-miR1122	UAGAUACAUCCGUAUCUAGA	0	F1ADE5F01EJM4J	288	55	74	3'	95	-32.5	29.4737	1.16071	UUCUUGUCUUAGAAUUGUUCUAGAUUAAUGGAUGCAUCAAGUCACGUUUUAGUAUUAGAUACAUCCGUAUCUAGACAAUUAAGACAAGUAAAUUU
tae-miR1122	UAGAUACAUCCGUAUCUAGA	20	far-miR1122	UAGAUACAUCCGUAUCUAGA	0	F1ADE5F01B28O8	268	53	72	3'	93	-58.2	34.4086	1.81875	UUACUUGUCUUAGAUUUGUCUAGAUACGGAGGUAUCUAGCACUAAAAUGAGUCUAGAUACAUCCGUAUCUAGACAAAUCCAAGACAAGUAAUU
tae-miR1122	UAGAUACCUCCGUAUCUAGA	20	far-miR1122	UAGAUACAUCCGUAUCUAGA	1	F1ADE5F01B28O8	145	53	72	3'	93	-61.8	34.4086	1.93125	UUACUUGUCUUGGAUUUGUCUAGAUACGGAUGUAUCUAGACUCAUUUUAGUGCUAGAUACCUCCGUAUCUAGACAAAUCUAAGACAAGUAAUU
tae-miR1122	UAGAUACAUCCGUAUCUAGA	20	far-miR1122	UAGAUACAUCCGUAUCUAGA	0	F1ADE5F01AWR67	286	53	72	3'	93	-41.4	31.1828	1.42759	AUUCUUGUCUUAGAAUUGUCUAGAUAUGGAUGCAUCAAGUCACGUUUUAGUAUUAGAUACAUCCGUAUCUAGACUAAAUUAAGACAAGAUUUG
tae-miR1122	UAGAUACAUCCGUAUCUAGA	20	far-miR1122	UAGAUACAUCCGUAUCUAGA	0	F1ADE5F01CBQPP	284	53	72	3'	93	-44.9	33.3333	1.44839	AUUCUUGUCUUAGAUUUGUCUACAUACGGAUGUAUCAAGUCACGUUUUGGUAUUAGAUACAUCCGUAUCUAGACUAAUCCAAGACAAGAAUUU
tae-miR1122	UAGAUACAUCCGUAUCUAGA	20	far-miR1122	UAGAUACAUCCGUAUCUAGA	0	F1ADE5F01DXQI0	470	53	72	3'	93	-38.9	27.957	1.49615	AUUCUUGUUUUAGAUUUGACUAAAUACGGAUGAAUCAAGUCACGUUUUAGUAUUAGAUACAUCCGUAUCUAGACAAAUUUAAGACAAGAAUUU
tae-miR1122	UAGAUACAUCCGUAUCUAGA	20	far-miR1122	UAGAUACAUCCGUAUCUAGA	0	F1ADE5F01EGUA4	310	52	71	3'	92	-44.7	33.6957	1.44194	AUUCUUGUCUUAGAUUUGUCUACAUACGGAUGUAUCAAGUCACGUUUGGUAUUAGAUACAUCCGUAUCUAGACUAAUCCAAGACAAGAAUUU
tae-miR1122	UAGAUACAUCCGUAUCUAGA	20	far-miR1122	UAGAUACAUCCGUAUCUAGA	0	F1ADE5F01CZFVF	130	54	73	3'	94	-53.8	29.7872	1.92143	AUUCUUGUGUUAGAUUUGUCUAGAUACGGAUGUAUCAUGUCACAUUUUUAGUAUUAGAUACAUCCGUAUCUAGACAAAUCUAAGACAAGAAAUU
tae-miR1122	AUGAUACAUCCGUAUCUAGA	20	far-miR1122	UAGAUACAUCCGUAUCUAGA	2	F1ADE5F01CZFVF	300	54	73	3'	94	-52.9	29.7872	1.88929	UUUCUUGUCUUAGAUUUGUCUAGAUACGGAUGUAUCUAAUACUAAAAAUGUGACAUGAUACAUCCGUAUCUAGACAAAUCUAACACAAGAAUUU
tae-miR1122	UAGAUACAUCCGUAUCUAGA	20	far-miR1122	UAGAUACAUCCGUAUCUAGA	0	F1ADE5F01B7CEC	117	53	72	3'	93	-43.1	27.957	1.65769	UUCUUGUCUUAGAUUUUUUCUAGAUACGAAUGUAAUCAAGUCACAUUUUAGAUUAGAUACAUCCGUAUCUAGACAAAUCUAAGACAAGAAAUU
tae-miR1122	UAGAUACAUCCGUAUCUAGA	20	far-miR1122	UAGAUACAUCCGUAUCUAGA	0	F1ADE5F01APZLQ	297	53	72	3'	93	-44.9	33.3333	1.44839	AUUCUUGUCUUAGAUUUGUCUACAUACGGAUGUAUCAAGUCACGUUUUGGUAUUAGAUACAUCCGUAUCUAGACUAAUCCAAGACAAGAAUUU
tae-miR1122	UAGAUACNUCCGUAUCUAGA	20	far-miR1122	UAGAUACAUCCGUAUCUAGA	1	F1ADE5F01A7D9N	325	120	139	3'	160	-67.4	33.75	1.24815	AAUUACUGUCUUAGAUUUGCUAGAUACGGAGUAUCUAGCACUAAAAUAGUCUAGAUACAUCCGUAUCUAGACAAUUCAAGACAAGUAUUCAUACGGAGUAUCUAGCUACUAAAUUGAGUCUAGAUACNUCCGUAUCUAGACAAUUCAAGACAAGUAAUUC
tae-miR1122	UAGAUACAUCCGUAUCUAGA	20	far-miR1122	UAGAUACAUCCGUAUCUAGA	0	F1ADE5F01AKTXN	64	52	71	3'	92	-54.3	30.4348	1.93929	AAUUCUUGUCUUAGAUUGUCUAGAUACGGAUGUAUCAAGUCACAUUUAGUAUUAGAUACAUCCGUAUCUAGACAAAUCUAAGACAAGAAAUU
tae-miR1122	UUGAUACAUCCGUAUCUAGA	20	far-miR1122	UAGAUACAUCCGUAUCUAGA	1	F1ADE5F01AKTXN	386	52	71	3'	92	-54.7	30.4348	1.95357	UUUCUUGUCUUAGAUUUGUCUAGAUACGGAUGUAUCUAAUACUAAAUGUGACUUGAUACAUCCGUAUCUAGACAAUCUAAGACAAGAAUUUU
tae-miR1122	UAGAUACAUCCGUAUCUAGA	20	far-miR1122	UAGAUACAUCCGUAUCUAGA	0	F1ADE5F01AEEAB	339	53	72	3'	93	-59.2	30.1075	2.11429	AUUCUUGUCUUAGAUUUGUCUAGAUACGGAUGUAUCAAGUCACAUUUUAGUAUUAGAUACAUCCGUAUCUAGACAAAUCUAAGACAAGAAAUU
tae-miR1122	UUGAUACAUCCGUAUCUAGA	20	far-miR1122	UAGAUACAUCCGUAUCUAGA	1	F1ADE5F01AEEAB	88	53	72	3'	93	-59.6	30.1075	2.12857	UUUCUUGUCUUAGAUUUGUCUAGAUACGGAUGUAUCUAAUACUAAAAUGUGACUUGAUACAUCCGUAUCUAGACAAAUCUAAGACAAGAAUUU
tae-miR1122	UAGAUACAUCCGUAUCUAGA	20	far-miR1122	UAGAUACAUCCGUAUCUAGA	0	F1ADE5F01CLFRO	289	53	72	3'	93	-44.3	30.1075	1.58214	AUUCUUGUCUUAGAAUUGUCUAGAUAUGGAUGCAUCAAGUCACGUUUUAGUAUUAGAUACAUCCGUAUCUAGACAAAUUUAAGACAAGUAAUU
tae-miR1122	UAGAUACAUCCGUAUCUAGA	20	far-miR1122	UAGAUACAUCCGUAUCUAGA	0	F1ADE5F01CENG1	32	53	72	3'	93	-60.8	31.1828	2.09655	UUACUUGUCUUGGAUUUGUCUAGAUACAGAUGUAUCUAGACUUAUUUUAGUGCUAGAUACAUCCGUAUCUAGACAAAUCUAAGACAAGUAAUU
tae-miR1122	UAGAUACAUCUGUAUCUAGA	20	far-miR1122	UAGAUACAUCCGUAUCUAGA	1	F1ADE5F01CENG1	386	53	72	3'	93	-60.2	31.1828	2.07586	UUACUUGUCUUAGAUUUGUCUAGAUACGGAUGUAUCUAGCACUAAAAUAAGUCUAGAUACAUCUGUAUCUAGACAAAUCCAAGACAAGUAAUU
tae-miR1122	UAGAUACAUCCGUAUCUAGA	20	far-miR1122	UAGAUACAUCCGUAUCUAGA	0	F1ADE5F01EUOEY	159	53	72	3'	93	-56.8	32.2581	1.89333	UUACUUGUCUUAGAUUUGUCUAGAUACGGAGGUAUCUAGCACUAAAAUAAGUCUAGAUACAUCCGUAUCUAGACAAAUUCAAGACAAGUAAUU
tae-miR1122	UAGAUACCUCCGUAUCUAGA	20	far-miR1122	UAGAUACAUCCGUAUCUAGA	1	F1ADE5F01EUOEY	193	53	72	3'	93	-56.3	32.2581	1.87667	UUACUUGUCUUGAAUUUGUCUAGAUACGGAUGUAUCUAGACUUAUUUUAGUGCUAGAUACCUCCGUAUCUAGACAAAUCUAAGACAAGUAAUU
tae-miR1122	UAGAUACAUCCGUAUCUAGA	20	far-miR1122	UAGAUACAUCCGUAUCUAGA	0	F1ADE5F01DKO5Q	159	124	143	3'	164	-79.4	33.5366	1.44364	UUACUUGUCUUAGAUUUGUCUAGAUACGGAGGUAUCUAGCACUAAAAUAAGUCUAGAUACAUCCGUAUCUAGACAAAUUCAAGACAAGUAAUUCAUACGGAGGUAUCUAGCACUAAAUUGAGUCUAGAUACAUCCGUAUCUAGACAAAUUCAAGACAAGUAAUU
tae-miR1122	UAGAUACCUCCGUAUCUAGA	20	far-miR1122	UAGAUACAUCCGUAUCUAGA	1	F1ADE5F01DKO5Q	189	53	72	3'	93	-56.3	32.2581	1.87667	UUACUUGUCUUGAAUUUGUCUAGAUACGGAUGUAUCUAGACUUAUUUUAGUGCUAGAUACCUCCGUAUCUAGACAAAUCUAAGACAAGUAAUU
tae-miR1122	UAGAUACAUCCGUAUCUAGA	20	far-miR1122	UAGAUACAUCCGUAUCUAGA	0	F1ADE5F01DUC8O	40	53	72	3'	93	-49.7	32.2581	1.65667	UUAUUUGUCUUAGAUUUGUCUAGAUACGGAGGUAUCUAGCACUAAAAUGAGUCUAGAUACAUCCGUAUCUAGACAAAUCCAAAACAAGUAAUU
tae-miR1122	UAGAUACCUCCGUAUCUAGA	20	far-miR1122	UAGAUACAUCCGUAUCUAGA	1	F1ADE5F01DUC8O	520	53	72	3'	93	-53.2	32.2581	1.77333	UUACUUGUUUUGGAUUUGUCUAGAUACGGAUGUAUCUAGACUCAUUUUAGUGCUAGAUACCUCCGUAUCUAGACAAAUCUAAGACAAAUAAUU
tae-miR1122	UAGAUACAUCCGUAUCUAGA	20	far-miR1122	UAGAUACAUCCGUAUCUAGA	0	F1ADE5F01ESZ91	262	54	73	3'	94	-56.9	29.7872	2.03214	AUUCUUGUCUUAGAUUUGUCUAGAUAUGGAUGUAUCAAGUCACAUUUUUAGUAUUAGAUACAUCCGUAUCUAGACAAAUCUAAGACAAGAAAGU
tae-miR1122	UAGAUACAUCCGUAUCUAGA	20	far-miR1122	UAGAUACAUCCGUAUCUAGA	0	F1ADE5F01CICCJ	225	53	72	3'	93	-46	30.1075	1.64286	AUUUUUGUCUUAGAUUUGUCUAAAUACGGAUGUAUCAAGUCACAUUUUGGUAUUAGAUACAUCCGUAUCUAGACUAAUCUAAGACAAGAACUU
tae-miR1122	UAGAUACAUCCGUAUCUAGA	20	far-miR1122	UAGAUACAUCCGUAUCUAGA	0	F1ADE5F01B0ZU8	313	53	72	3'	93	-43.4	33.3333	1.4	UUCUUGUCUUAGAUUUUGUCUACAUACGGAUGUAUCAAGUCACGUUUUGGUAUUAGAUACAUCCGUAUCUAGACUAAUCCAAGACAAGAAUUU
tae-miR1122	UAGAUACAUCCGUAUCUAGA	20	far-miR1122	UAGAUACAUCCGUAUCUAGA	0	F1ADE5F01CXQ3L	352	53	72	3'	93	-52.3	31.1828	1.80345	AUUCUUGUCUUAGAUUUAUCUACAUACGGAUGUAUCUAGUCAUGGUUUAGUGUUAGAUACAUCCGUAUCUAGACAAAUCUAAGACAAGAAUUU
tae-miR1122	UAGAUACAUCCGUAUGUAGA	20	far-miR1122	UAGAUACAUCCGUAUCUAGA	1	F1ADE5F01CXQ3L	83	53	72	3'	93	-53.9	31.1828	1.85862	AUUCUUGUCUUAGAUUUGUCUAGAUACGGAUGUAUCUAACACUAAACCAUGACUAGAUACAUCCGUAUGUAGAUAAAUCUAAGACAAGAAUUU
tae-miR1122	UAGAUACAUCCGUAUCUAGA	20	far-miR1122	UAGAUACAUCCGUAUCUAGA	0	F1ADE5F01DDU4P	118	53	72	3'	93	-44.4	27.957	1.70769	UUCUUGUCUUAGAUUUUUUCUAGAUACGAAUGUAUCAAGUCACAUUUUAGUAUUAGAUACAUCCGUAUCUAGACAAAUCUAAGACAAGAAAUU
tae-miR1122	UAGAUACAUCCGUAUCUAGA	20	far-miR1122	UAGAUACAUCCGUAUCUAGA	0	F1ADE5F01EQRG5	159	124	143	3'	164	-79.4	33.5366	1.44364	UUACUUGUCUUAGAUUUGUCUAGAUACGGAGGUAUCUAGCACUAAAAUAAGUCUAGAUACAUCCGUAUCUAGACAAAUUCAAGACAAGUAAUUCAUACGGAGGUAUCUAGCACUAAAUUGAGUCUAGAUACAUCCGUAUCUAGACAAAUUCAAGACAAGUAAUU
tae-miR1122	UAGAUACCUCCGUAUCUAGA	20	far-miR1122	UAGAUACAUCCGUAUCUAGA	1	F1ADE5F01EQRG5	190	53	72	3'	93	-56.3	32.2581	1.87667	UUACUUGUCUUGAAUUUGUCUAGAUACGGAUGUAUCUAGACUUAUUUUAGUGCUAGAUACCUCCGUAUCUAGACAAAUCUAAGACAAGUAAUU
tae-miR1122	UAGAUACAUCCGUAUCUAGA	20	far-miR1122	UAGAUACAUCCGUAUCUAGA	0	F1ADE5F01D216Z	46	52	71	3'	92	-44.4	30.4348	1.58571	AAAUUCUGUCUUAGAUUGUCUAGAUACGGAUGUAUCAAGUCACAUUUUAGAUUAGAUACAUCCGUAUCUAGAGAAAUCAAGACAAGAAAUUU
tae-miR1122	UUGAUACAUCCGUAUCUAGA	20	far-miR1122	UAGAUACAUCCGUAUCUAGA	1	F1ADE5F01D216Z	395	52	71	3'	92	-40.9	31.5217	1.41034	AUUUCUUGUCUUGAUUUCUCUAGAUACGGAUGUAUCUAAUCUAAAAUGUGACUUGAUACAUCCGUAUCUAGACAAUCUAAGACAGAAUUUUG
tae-miR1122	UAGAUACAUCCGUAUCUAGA	20	far-miR1122	UAGAUACAUCCGUAUCUAGA	0	F1ADE5F01CMYIC	262	53	72	3'	93	-57.4	30.1075	2.05	AUUCUUGUCUUAGAUUUGUCUAGAUAUGGAUGUAUCAAGUCACAUUUUAGUAUUAGAUACAUCCGUAUCUAGACAAAUCUAAGACAAGAAAGU
tae-miR1122	UAGAUACAUCCGUAUCUAGA	20	far-miR1122	UAGAUACAUCCGUAUCUAGA	0	F1ADE5F01CN98E	347	53	72	3'	93	-52.3	31.1828	1.80345	AUUCUUGUCUUAGAUUUAUCUACAUACGGAUGUAUCUAGUCAUGGUUUAGUGUUAGAUACAUCCGUAUCUAGACAAAUCUAAGACAAGAAUUU
tae-miR1122	UAGAUACAUCCGUAUGUAGA	20	far-miR1122	UAGAUACAUCCGUAUCUAGA	1	F1ADE5F01CN98E	83	53	72	3'	93	-53.9	31.1828	1.85862	AUUCUUGUCUUAGAUUUGUCUAGAUACGGAUGUAUCUAACACUAAACCAUGACUAGAUACAUCCGUAUGUAGAUAAAUCUAAGACAAGAAUUU
tae-miR1122	UAGAUACAUCCGUAUCUAGA	20	far-miR1122	UAGAUACAUCCGUAUCUAGA	0	F1ADE5F01B1Q58	415	53	72	3'	91	-40.8	30.7692	1.45714	AUUCUUGUCUUAGAAUUGUCUAGAUAUGGAUGCAUCAAGUCACGUUUUAGUAUUAGAUACAUCCGUAUCUAGACAAAUUAAGACAAGUAA
tae-miR1122	UAGAUACAUCCGUAUCUAGA	20	far-miR1122	UAGAUACAUCCGUAUCUAGA	0	F1ADE5F01CTMN5	261	54	73	3'	94	-56.9	29.7872	2.03214	AUUCUUGUCUUAGAUUUGUCUAGAUAUGGAUGUAUCAAGUCACAUUUUUAGUAUUAGAUACAUCCGUAUCUAGACAAAUCUAAGACAAGAAAGU
tae-miR1122	UAGAUACAUCCGUAUCUAGA	20	far-miR1122	UAGAUACAUCCGUAUCUAGA	0	F1ADE5F01D6D0K	287	53	72	3'	93	-54.9	30.1075	1.96071	AUUCUUGUCUUAGAUUUGUCUAGAUACGGAAGUAUCAAGUCACAUUUUAGUAUUAGAUACAUCCGUAUCUAGACAAAUCUAAGACAAGAAAUU
tae-miR1122	UAGAUACAUCCGUAUCUAGA	20	far-miR1122	UAGAUACAUCCGUAUCUAGA	0	F1ADE5F01B526R	261	54	73	3'	94	-56.9	29.7872	2.03214	AUUCUUGUCUUAGAUUUGUCUAGAUAUGGAUGUAUCAAGUCACAUUUUUAGUAUUAGAUACAUCCGUAUCUAGACAAAUCUAAGACAAGAAAGU
tae-miR1122	UAGAUACAUCCGUAUCUAGA	20	far-miR1122	UAGAUACAUCCGUAUCUAGA	0	F1ADE5F01BCVOX	171	56	75	3'	96	-25.6	26.0417	1.024	CUUGUACUUUAAAUUUAGUUUAAAUAGUGGAUGUAUCAAGUCUAUUGUUUUAGUAUUAGAUACAUCCGUAUCUAGAACAAAUACUAAGACAAGUAA
tae-miR1122	UAGAUACAUCCGUAUCUAGA	20	far-miR1122	UAGAUACAUCCGUAUCUAGA	0	F1ADE5F01BROUK	350	54	73	3'	94	-52.3	30.8511	1.80345	AUUCUUGUCUUAGAUUUAUCUACAUACGGAUGUAUCUAGUCAUUGGUUUAGUGUUAGAUACAUCCGUAUCUAGACAAAUCUAAGACAAGAAUUU
tae-miR1122	UAGAUACAUCCGUAUGUAGA	20	far-miR1122	UAGAUACAUCCGUAUCUAGA	1	F1ADE5F01BROUK	83	54	73	3'	94	-53.8	30.8511	1.85517	AUUCUUGUCUUAGAUUUGUCUAGAUACGGAUGUAUCUAACACUAAACCAAUGACUAGAUACAUCCGUAUGUAGAUAAAUCUAAGACAAGAAUUU
tae-miR1122	UAGAUACAUCCGUAUCUAGA	20	far-miR1122	UAGAUACAUCCGUAUCUAGA	0	F1ADE5F01DJDBL	218	53	72	3'	93	-51.3	29.0323	1.9	GUUCUUGUCUUAGAUUUGUCUAGAUACAGAUGUAUCAAGUCAUAUUUUAGUAUUAGAUACAUCCGUAUCUAGACAAAUCUAAGACAAGAAAUU
tae-miR1122	UAGAUACAUCCGUAUCUAGA	20	far-miR1122	UAGAUACAUCCGUAUCUAGA	0	F1ADE5F01AG2K6	117	53	72	3'	93	-44.4	27.957	1.70769	UUCUUGUCUUAGAUUUUUUCUAGAUACGAAUGUAUCAAGUCACAUUUUAGUAUUAGAUACAUCCGUAUCUAGACAAAUCUAAGACAAGAAAUU
tae-miR1122	UAGAUACAUCCGUAUCUAGA	20	far-miR1122	UAGAUACAUCCGUAUCUAGA	0	F1ADE5F01DEH5U	263	53	72	3'	93	-57.4	30.1075	2.05	AUUCUUGUCUUAGAUUUGUCUAGAUAUGGAUGUAUCAAGUCACAUUUUAGUAUUAGAUACAUCCGUAUCUAGACAAAUCUAAGACAAGAAAGU
tae-miR1122	UAGAUACAUCCGUAUCUAGA	20	far-miR1122	UAGAUACAUCCGUAUCUAGA	0	F1ADE5F01DIWM4	305	53	72	3'	93	-48.3	32.2581	1.61	UUACUUGUCUUAGAUUUGUCUAGAUACGAAGGUAUCUAACACUAAAAUGAGUCUAGAUACAUCCGUAUCUAGACAAAUCCAAGACAAGUAAUU
tae-miR1122	UAGAUACAUCCGUAUCUAGA	20	far-miR1122	UAGAUACAUCCGUAUCUAGA	0	F1ADE5F01EA9GF	334	53	72	3'	93	-38.4	25.8065	1.6	AUUCUUGUCUUAGAUUUGUUUAAAUACAGAUGUAUCAAGUCAUGUUUUAGUAUUAGAUACAUCCGUAUCUAGACGAAUUUAAGAUAAGAAUUU
tae-miR1122	UAGAUACAUCCGUAUCUAGA	20	far-miR1122	UAGAUACAUCCGUAUCUAGA	0	F1ADE5F01C1R22	326	55	74	3'	95	-58.9	30.5263	2.03103	AUUCUUGUCUUAGAUUUGUCUAGAUACGGAUGUAUCAAGUCACAUUUUUAGGUAUUAGAUACAUCCGUAUCUAGACAAAUCUAAGACAAGAAAUU
tae-miR1122	UUGAUACAUCCGUAUCUAGA	20	far-miR1122	UAGAUACAUCCGUAUCUAGA	1	F1ADE5F01C1R22	111	55	74	3'	95	-58.2	30.5263	2.0069	UUUCUUGUCUUAGAUUUGUCUAGAUACGGAUGUAUCUAAUACCUAAAAAUGUGACUUGAUACAUCCGUAUCUAGACAAAUCUAAGACAAGAAUUU
tae-miR1122	UAGAUACAUCCGUAUCUAGA	20	far-miR1122	UAGAUACAUCCGUAUCUAGA	0	F1ADE5F01ARX3P	40	53	72	3'	93	-49.7	32.2581	1.65667	UUAUUUGUCUUAGAUUUGUCUAGAUACGGAGGUAUCUAGCACUAAAAUGAGUCUAGAUACAUCCGUAUCUAGACAAAUCCAAAACAAGUAAUU
tae-miR1122	UAGAUACCUCCGUAUCUAGA	20	far-miR1122	UAGAUACAUCCGUAUCUAGA	1	F1ADE5F01ARX3P	413	53	72	3'	93	-53.2	32.2581	1.77333	UUACUUGUUUUGGAUUUGUCUAGAUACGGAUGUAUCUAGACUCAUUUUAGUGCUAGAUACCUCCGUAUCUAGACAAAUCUAAGACAAAUAAUU
tae-miR1122	UAGAUACAUCCGUAUCUAGA	20	far-miR1122	UAGAUACAUCCGUAUCUAGA	0	F1ADE5F01BLY1N	378	53	72	3'	93	-50.7	31.1828	1.74828	UUUCUUGUCUUAGAUUUGUCUAGAUACGGAUGUAUCAAGUCGCAUUUUAGUAUUAGAUACAUCCGUAUCUAGACAAAACUAAGAGAAGAAUUU
tae-miR1122	UUGAUACAUCCGUAUCUAGA	20	far-miR1122	UAGAUACAUCCGUAUCUAGA	1	F1ADE5F01BLY1N	74	53	72	3'	93	-46.8	31.1828	1.61379	AUUCUUCUCUUAGUUUUGUCUAGAUACGGAUGUAUCUAAUACUAAAAUGCGACUUGAUACAUCCGUAUCUAGACAAAUCUAAGACAAGAAAUU
tae-miR1122	UAGAUACAUCCGUAUCUAGA	20	far-miR1122	UAGAUACAUCCGUAUCUAGA	0	F0RUNSI02GGKIG	121	53	72	3'	93	-45.1	30.1075	1.61071	AUUGUUGUCUUAGAUUUGUCUAAAUACGGAUGUAUCAAGUCACAUUUUGGUAUUAGAUACAUCCGUAUCUAGACUAAUCUAAGACAAGAAUUU
tae-miR1122	UAGAUACAUCCGUAUCUAGA	20	far-miR1122	UAGAUACAUCCGUAUCUAGA	0	F0RUNSI02JS57Y	157	53	72	3'	93	-56.1	33.3333	1.80968	UUACUUGUCUUAGAUUUGUCUAGAUACGGAGGUAUCUAGCACUAAAAUAAGUCUAGAUACAUCCGUAUCUAGACAAAUUCAAGACAAGUAUUC
tae-miR1122	UAGAUACCUCCGUAUCUAGA	20	far-miR1122	UAGAUACAUCCGUAUCUAGA	1	F0RUNSI02JS57Y	309	53	72	3'	93	-55.6	32.2581	1.85333	AUACUUGUCUUGAAUUUGUCUAGAUACGGAUGUAUCUAGACUUAUUUUAGUGCUAGAUACCUCCGUAUCUAGACAAAUCUAAGACAAGUAAUU
tae-miR1122	UAGAUACAUCCGUAUCUAGA	20	far-miR1122	UAGAUACAUCCGUAUCUAGA	0	F0RUNSI02HIK0P	59	53	72	3'	93	-58.2	34.4086	1.81875	UUACUUGUCUUAGAUUUGUCUAGAUACGGAGGUAUCUAGCACUAAAAUGAGUCUAGAUACAUCCGUAUCUAGACAAAUCCAAGACAAGUAAUU
tae-miR1122	UAGAUACCUCCGUAUCUAGA	20	far-miR1122	UAGAUACAUCCGUAUCUAGA	1	F0RUNSI02HIK0P	376	53	72	3'	93	-61.8	34.4086	1.93125	UUACUUGUCUUGGAUUUGUCUAGAUACGGAUGUAUCUAGACUCAUUUUAGUGCUAGAUACCUCCGUAUCUAGACAAAUCUAAGACAAGUAAUU
tae-miR1122	UAGAUACAUCCGUAUCUAGA	20	far-miR1122	UAGAUACAUCCGUAUCUAGA	0	F0RUNSI02GGM0T	230	53	72	3'	93	-39.3	25.8065	1.6375	AAAUUCUGUCUUAAAUUUUCUAAAUACGGAUGUAUCUAGUUACAUUUUAGUGUUAGAUACAUCCGUAUCUAGACAAAUUUAAAGACAAGAAUU
tae-miR1122	UAGAUACAUCCGUAUCUAGA	20	far-miR1122	UAGAUACAUCCGUAUCUAGA	0	F0RUNSI02GXY3T	434	53	72	3'	93	-43.2	30.1075	1.54286	AUUCUUGUCUUAUAUUUGUCUAAAUACGGAUGUAUCAAGUCACGUUUUGGUAUUAGAUACAUCCGUAUCUAGACUAAUCUAAGACAAGAAUUU
tae-miR1122	UAGAUACAUCCGUAUCUAGA	20	far-miR1122	UAGAUACAUCCGUAUCUAGA	0	F0RUNSI02ICA91	89	52	71	3'	92	-47.7	30.4348	1.70357	AAUUCUUGUCUUAGAUUGCCUAGAUAUGGAUGUAUCAAGUCACAUUUAGUAUUAGAUACAUCCGUAUCUAGACAAAUCUAAGACAAGAAAUU
tae-miR1122	UAGAUACAUCCGUAUCUAGA	20	far-miR1122	UAGAUACAUCCGUAUCUAGA	0	F0RUNSI02GUJAH	271	96	115	3'	136	-69.5	36.0294	1.41837	UUACUUGUCCUGGAUUUGUCUAGAUACGGAUGUAUCUACCCAAUUACUUGUCUUGGAUUUGUCUAGAUACGAAGGUAUCUAGCACUAAAAAAAGUCUAGAUACAUCCGUAUCUAGACAAACCAAGACAAGUAAUUC
tae-miR1122	UAGAUACAUCCGUAUCUAGA	20	far-miR1122	UAGAUACAUCCGUAUCUAGA	0	F0RUNSI02GHA60	321	53	72	3'	93	-59.2	30.1075	2.11429	AUUCUUGUCUUAGAUUUGUCUAGAUACGGAUGUAUCAAGUCACAUUUUAGUAUUAGAUACAUCCGUAUCUAGACAAAUCUAAGACAAGAAAUU
tae-miR1122	UUGAUACAUCCGUAUCUAGA	20	far-miR1122	UAGAUACAUCCGUAUCUAGA	1	F0RUNSI02GHA60	108	53	72	3'	93	-59.6	30.1075	2.12857	UUUCUUGUCUUAGAUUUGUCUAGAUACGGAUGUAUCUAAUACUAAAAUGUGACUUGAUACAUCCGUAUCUAGACAAAUCUAAGACAAGAAUUU
tae-miR1122	UAGAUACAUCCGUAUCUAGA	20	far-miR1122	UAGAUACAUCCGUAUCUAGA	0	F0RUNSI02JQJ6R	353	53	72	3'	93	-50.1	29.0323	1.85556	AUUCUUGUCUUAGAUUUGUCUAGAUACGGAUGUAUCAAGUCAUAUUUUAGUAUUAGAUACAUCCGUAUCUAGACAAAUUAAGACAAGAAAUUG
tae-miR1122	UUGAUACAUCCGUAUCUAGA	20	far-miR1122	UAGAUACAUCCGUAUCUAGA	1	F0RUNSI02JQJ6R	56	53	72	3'	93	-49.9	27.957	1.91923	AUUUCUUGUCUUAAUUUGUCUAGAUACGGAUGUAUCUAAUACUAAAAUAUGACUUGAUACAUCCGUAUCUAGACAAAUCUAAGACAAGAAUUU
tae-miR1122	UAGAUACAUCCGUAUCUAGA	20	far-miR1122	UAGAUACAUCCGUAUCUAGA	0	F0RUNSI02HQG28	363	55	74	3'	95	-40	34.7368	1.21212	AUUCUUGUCUUAGAUUUGUCUACAUACGGAUGUAUCAAGUCACGUUUUGGGUAUUUAGAUACAUCCGUAUCUAGACUAAUCCAAGACAGAAUUUG
tae-miR1122	UAGAUACAUCCGUAUCUAGA	20	far-miR1122	UAGAUACAUCCGUAUCUAGA	0	F0RUNSI02GNNMA	49	53	72	3'	93	-48.3	32.2581	1.61	UUACUUGUCUUAGAUUUGUCUAGAUACGAAGGUAUCUAACACUAAAAUGAGUCUAGAUACAUCCGUAUCUAGACAAAUCCAAGACAAGUAAUU
tae-miR1122	UAGAUACAUCCGUAUCUAGA	20	far-miR1122	UAGAUACAUCCGUAUCUAGA	0	F0RUNSI02JATOS	372	52	71	3'	92	-52.6	36.9565	1.54706	UUACUUGUCUUAGAUUUGUCUAGAUACGGAGGUAUCUAGCACUAAAUGAGUCUAGAUACAUCCGUAUCUAGACAAUCCAAGACAAGUAUUCG
tae-miR1122	UAGAUACCUCCGUAUCUAGA	20	far-miR1122	UAGAUACAUCCGUAUCUAGA	1	F0RUNSI02JATOS	75	52	71	3'	92	-56.2	34.7826	1.75625	AAUACUUGUCUUGGAUUGUCUAGAUACGGAUGUAUCUAGACUCAUUUAGUGCUAGAUACCUCCGUAUCUAGACAAAUCUAAGACAAGUAAUU
tae-miR1122	UAGAUACAUCCGUAUCUAGA	20	far-miR1122	UAGAUACAUCCGUAUCUAGA	0	F0RUNSI02GV163	152	53	72	3'	93	-55.1	30.1075	1.96786	AUUCUUGUGUUAGAUUUGUCUAGAUACGGAUGUAUCAAGUCACAUUUUAGUAUUAGAUACAUCCGUAUCUAGACAAAUCUAAGACAAGAAAUU
tae-miR1122	UUGAUACAUCCGUAUCUAGA	20	far-miR1122	UAGAUACAUCCGUAUCUAGA	1	F0RUNSI02GV163	289	53	72	3'	93	-53.4	30.1075	1.90714	UUUCUUGUCUUAGAUUUGUCUAGAUACGGAUGUAUCUAAUACUAAAAUGUGACUUGAUACAUCCGUAUCUAGACAAAUCUAACACAAGAAUUU
tae-miR1122	UAGAUACAUCCGUAUCUAGA	20	far-miR1122	UAGAUACAUCCGUAUCUAGA	0	F0RUNSI02J0I6F	91	54	73	3'	94	-43.9	32.9787	1.41613	AUUACUUGUCUUAGAUUGUCUAGAUACGAAGGUAUCUAAACACUAAAAUGAGUCUAGAUACAUCCGUAUCUAGACAAAUCCAAGACAAGUAAUC
tae-miR1122	UAGAUACAUCCGUAUCUAGA	20	far-miR1122	UAGAUACAUCCGUAUCUAGA	0	F0RUNSI02IDR78	152	54	73	3'	94	-54.6	29.7872	1.95	AUUCUUGUGUUAGAUUUGUCUAGAUACGGAUGUAUCAAGUCACAUUUUUAGUAUUAGAUACAUCCGUAUCUAGACAAAUCUAAGACAAGAAAUU
tae-miR1122	UUGAUACAUCCGUAUCUAGA	20	far-miR1122	UAGAUACAUCCGUAUCUAGA	1	F0RUNSI02IDR78	289	54	73	3'	94	-52.9	29.7872	1.88929	UUUCUUGUCUUAGAUUUGUCUAGAUACGGAUGUAUCUAAUACUAAAAAUGUGACUUGAUACAUCCGUAUCUAGACAAAUCUAACACAAGAAUUU
tae-miR1122	UAGAUACAUCCGUAUCUAGA	20	far-miR1122	UAGAUACAUCCGUAUCUAGA	0	F0RUNSI02G0Z5S	226	53	72	3'	93	-56.8	32.2581	1.89333	UUACUUGUCUUAGAUUUGUCUAGAUACGGAGGUAUCUAGCACUAAAAUAAGUCUAGAUACAUCCGUAUCUAGACAAAUUCAAGACAAGUAAUU
tae-miR1122	UAGAUACCUCCGUAUCUAGA	20	far-miR1122	UAGAUACAUCCGUAUCUAGA	1	F0RUNSI02G0Z5S	201	53	72	3'	93	-56.3	32.2581	1.87667	UUACUUGUCUUGAAUUUGUCUAGAUACGGAUGUAUCUAGACUUAUUUUAGUGCUAGAUACCUCCGUAUCUAGACAAAUCUAAGACAAGUAAUU
tae-miR1122	UAGAUACAUCCGUAUCUAGA	20	far-miR1122	UAGAUACAUCCGUAUCUAGA	0	F0RUNSI02JAYCP	227	53	72	3'	93	-47.6	25.8065	1.98333	AAUUCUUGUCUUAAAUUUUCUAAAUACGGAUGUAUCUAGUUACAUUUUAGUGUUAGAUACAUCCGUAUCUAGACAAAUUUAAGACAAGAAUUU
tae-miR1122	UAGAUACAUCCGUAUCUAGA	20	far-miR1122	UAGAUACAUCCGUAUCUAGA	0	F0RUNSI02JNV3C	412	54	73	3'	94	-42.6	27.6596	1.63846	UUCUUGUCUUAGAUUUUUUCUAGAUACGAAUGUAUCAAGUCACAUUUUUAGUAUUAGAUACAUCCGUAUCUAGACAAUCUAAGACAAGAAAUUU
tae-miR1122	UAGAUACAUCCGUAUCUAGA	20	far-miR1122	UAGAUACAUCCGUAUCUAGA	0	F0RUNSI01B1K82	390	53	72	3'	93	-46.5	30.1075	1.66071	UUAAUUGUCUUGAAUUUGUCUAGAUACGGAUGUAUCCAGACUCAUUUUAAUGCUAGAUACAUCCGUAUCUAGACAAAUCUAAGACAAAUAAUU
tae-miR1122	UGGAUACAUCCGUAUCUAGA	20	far-miR1122	UAGAUACAUCCGUAUCUAGA	1	F0RUNSI01B1K82	115	53	72	3'	93	-53.1	30.1075	1.89643	UUAUUUGUCUUAGAUUUGUCUAGAUACGGAUGUAUCUAGCAUUAAAAUGAGUCUGGAUACAUCCGUAUCUAGACAAAUUCAAGACAAUUAAUU
tae-miR1122	UAGAUACAUCCGUAUCUAGA	20	far-miR1122	UAGAUACAUCCGUAUCUAGA	0	F0RUNSI01D54KT	208	53	72	3'	93	-44.9	33.3333	1.44839	AUUCUUGUCUUAGAUUUGUCUACAUACGGAUGUAUCAAGUCACGUUUUGGUAUUAGAUACAUCCGUAUCUAGACUAAUCCAAGACAAGAAUUU
tae-miR1122	UAGAUACAUCCGUAUCUAGA	20	far-miR1122	UAGAUACAUCCGUAUCUAGA	0	F0RUNSI01CZFUE	276	53	72	3'	93	-57.1	31.1828	1.96897	UUACUUGUCUUGGAUUUGUCUAGAUACAGAUGUAUCUAGACUCAUUUUAUUGCUAGAUACAUCCGUAUCUAGACAAAUCUAAGACAAGUAAUU
tae-miR1122	UAGAUACAUCUGUAUCUAGA	20	far-miR1122	UAGAUACAUCCGUAUCUAGA	1	F0RUNSI01CZFUE	175	53	72	3'	93	-56.8	31.1828	1.95862	UUACUUGUCUUAGAUUUGUCUAGAUACGGAUGUAUCUAGCAAUAAAAUGAGUCUAGAUACAUCUGUAUCUAGACAAAUCCAAGACAAGUAAUU
tae-miR1122	UAGAUACAUCCGUAUCUAGA	20	far-miR1122	UAGAUACAUCCGUAUCUAGA	0	F0RUNSI01EMC1F	168	53	72	3'	93	-48.3	32.2581	1.61	UUACUUGUCUUAGAUUUGUCUAGAUACGAAGGUAUCUAACACUAAAAUGAGUCUAGAUACAUCCGUAUCUAGACAAAUCCAAGACAAGUAAUU
tae-miR1122	UAGAUACAUCCGUAUCUAGA	20	far-miR1122	UAGAUACAUCCGUAUCUAGA	0	F0RUNSI01CQ2DX	202	55	74	3'	95	-54.7	30.5263	1.88621	AUUCUUGUCUUAGAUUUGUCUAGAUACGGAUGUAUCAAGUCACAUUUUUAGUAUUUAGAUACAUCCGUAUCUAGACAAAUCUAAGACAGAAUUUG
tae-miR1122	UUGAUACAUCCGUAUCUAGA	20	far-miR1122	UAGAUACAUCCGUAUCUAGA	1	F0RUNSI01CQ2DX	230	55	74	3'	95	-56.1	29.4737	2.00357	AAUUCUGUCUUAGAUUUGUCUAGAUACGGAUGUAUCUAAAUACUAAAAAUGUGACUUGAUACAUCCGUAUCUAGACAAAUCUAAGACAAGAAUUU
tae-miR1122	UAGAUACAUCCGUAUCUAGA	20	far-miR1122	UAGAUACAUCCGUAUCUAGA	0	F0RUNSI01C6JVH	254	54	73	3'	94	-45	31.9149	1.5	AUUCUUGUCUUAGAAUUGUCUAGAUAUGGAUGCAUCAAGUCACGUUUUAGUAUUUAGAUACAUCCGUAUCUAGACAAUUUAGACAAGAAUUUGG
tae-miR1122	UAGAUACAUCCGUAUCUAGA	20	far-miR1122	UAGAUACAUCCGUAUCUAGA	0	F0RUNSI01COQWG	350	53	72	3'	93	-47.9	25.8065	1.99583	AUUCUUGUCUUAAAUUUUUCUAAAUACGGAUGUAUCUAGUUACAUUUUAGUGUUAGAUACAUCCGUAUCUAGACAAAUUUAAGACAAGAAUUU
tae-miR1122	UAGAUACAUCCGUAUCUAGA	20	far-miR1122	UAGAUACAUCCGUAUCUAGA	0	F0RUNSI01DF9N5	329	53	72	3'	93	-58.2	34.4086	1.81875	UUACUUGUCUUAGAUUUGUCUAGAUACGGAGGUAUCUAGCACUAAAAUGAGUCUAGAUACAUCCGUAUCUAGACAAAUCCAAGACAAGUAAUU
tae-miR1122	UAGAUACCUCCGUAUCUAGA	20	far-miR1122	UAGAUACAUCCGUAUCUAGA	1	F0RUNSI01DF9N5	95	53	72	3'	93	-61.8	34.4086	1.93125	UUACUUGUCUUGGAUUUGUCUAGAUACGGAUGUAUCUAGACUCAUUUUAGUGCUAGAUACCUCCGUAUCUAGACAAAUCUAAGACAAGUAAUU
tae-miR1122	UAGAUACAUCCGUAUCUAGA	20	far-miR1122	UAGAUACAUCCGUAUCUAGA	0	F0RUNSI01D53KA	352	52	71	3'	92	-55.6	33.6957	1.79355	UUACUUGUCUUAGAUUUGUCUAGAUACGGAGAUAUCUAGCACUAAAUGAGUCUAGAUACAUCCGUAUCUAGACAAAUCCAAGACAAGUAAUU
tae-miR1122	UAGAUACAUCCGUAUCUAGA	20	far-miR1122	UAGAUACAUCCGUAUCUAGA	0	F0RUNSI01AW6VT	327	53	72	3'	93	-47.9	25.8065	1.99583	AUUCUUGUCUUAAAUUUUUCUAAAUACGGAUGUAUCUAGUUACAUUUUAGUGUUAGAUACAUCCGUAUCUAGACAAAUUUAAGACAAGAAUUU
tae-miR1122	UAGAUACAUCCGUAUCUAGA	20	far-miR1122	UAGAUACAUCCGUAUCUAGA	0	F0RUNSI01B58AK	355	53	72	3'	93	-39	25.8065	1.625	AAAUCUGUCUUAAAUUUUUCUAAAUACGGAUGUAUCUAGUUACAUUUUAGUGUUAGAUACAUCCGUAUCUAGACAAUUUAAGACAAGAAUUUU
tae-miR1122	UAGAUACAUCCGUAUCUAGA	20	far-miR1122	UAGAUACAUCCGUAUCUAGA	0	F0RUNSI01CA50V	326	53	72	3'	93	-58.2	34.4086	1.81875	UUACUUGUCUUAGAUUUGUCUAGAUACGGAGGUAUCUAGCACUAAAAUGAGUCUAGAUACAUCCGUAUCUAGACAAAUCCAAGACAAGUAAUU
tae-miR1122	UAGAUACCUCCGUAUCUAGA	20	far-miR1122	UAGAUACAUCCGUAUCUAGA	1	F0RUNSI01CA50V	95	53	72	3'	93	-61.8	34.4086	1.93125	UUACUUGUCUUGGAUUUGUCUAGAUACGGAUGUAUCUAGACUCAUUUUAGUGCUAGAUACCUCCGUAUCUAGACAAAUCUAAGACAAGUAAUU
tae-miR1122	UAGAUACAUCCGUAUCUAGA	20	far-miR1122	UAGAUACAUCCGUAUCUAGA	0	F0RUNSI01A9M44	390	53	72	3'	79	-27.6	32.9114	1.06154	AUUCUUGUCUUAGAUUUGUCUAAAUACGGAUGUAUCAAGUCACGUUUUAGUAUUAGAUACAUCCGUAUCUAGACCUGA
tae-miR1122	UAGAUACAUCCGUAUCUAGA	20	far-miR1122	UAGAUACAUCCGUAUCUAGA	0	F0RUNSI01EJSVR	154	53	72	3'	93	-54.3	34.4086	1.69687	UUACUUGUCUUAGAUUUGUCUAGAUACGGAGGUAUCUAGCACCAAAAUAAGUCUAGAUACAUCCGUAUCUAGACAAAUUCAAGACAAGUAUUC
tae-miR1122	UAGAUACCUCCGUAUCUAGA	20	far-miR1122	UAGAUACAUCCGUAUCUAGA	1	F0RUNSI01EJSVR	207	53	72	3'	93	-55.6	33.3333	1.79355	AUACUUGUCUUGAAUUUGUCUAGAUACGGAUGUAUCUAGACUUAUUUUGGUGCUAGAUACCUCCGUAUCUAGACAAAUCUAAGACAAGUAAUU
tae-miR1122	UAGAUACAUCCGUAUCUAGA	20	far-miR1122	UAGAUACAUCCGUAUCUAGA	0	F0RUNSI01CVTI2	364	53	72	3'	93	-46.6	25.8065	1.94167	AAUCUUGUCUUAAAUUUUUCUAAAUACGGAUGUAUCUAGUUACAUUUUAGUGUUAGAUACAUCCGUAUCUAGACAAAUUUAAGACAAGAAUUU
tae-miR1122	UAGAUACAUCCGUAUCUAGA	20	far-miR1122	UAGAUACAUCCGUAUCUAGA	0	F0RUNSI01BL242	154	53	72	3'	93	-55	33.3333	1.77419	UUACUUGUCUUAGAUUUGUCUAGAUACGGAGGUAUCUAGCACCAAAAUAAGUCUAGAUACAUCCGUAUCUAGACAAAUUCAAGACAAGUAAUU
tae-miR1122	UAGAUACCUCCGUAUCUAGA	20	far-miR1122	UAGAUACAUCCGUAUCUAGA	1	F0RUNSI01BL242	206	53	72	3'	93	-56.3	33.3333	1.81613	UUACUUGUCUUGAAUUUGUCUAGAUACGGAUGUAUCUAGACUUAUUUUGGUGCUAGAUACCUCCGUAUCUAGACAAAUCUAAGACAAGUAAUU
tae-miR1122	UAGAUACAUCCGUAUCUAGA	20	far-miR1122	UAGAUACAUCCGUAUCUAGA	0	F0RUNSI01EIRUF	378	52	71	3'	78	-27.4	33.3333	1.05385	AUUCUUGUCUUAGAUUUGUCUAAAUACGGAUGUAUCAAGUCACGUUUAGUAUUAGAUACAUCCGUAUCUAGACCUGA
tae-miR1122	UAGAUACAUCCGUAUCUAGA	20	far-miR1122	UAGAUACAUCCGUAUCUAGA	0	F0RUNSI01CHRYI	154	53	72	3'	93	-50.8	33.3333	1.63871	UUACUUGUCUUAGAUUUGUCUAGAUACGGAGGUAUCUAGCACCAAAAUAAGUCUAGAUACAUCCGUAUCUAGACAAAAUUCAAAGACAAGUAA
tae-miR1122	UAGAUACCUCCGUAUCUAGA	20	far-miR1122	UAGAUACAUCCGUAUCUAGA	1	F0RUNSI01CHRYI	210	53	72	3'	93	-51.4	33.3333	1.65806	ACUUGUCUUUGAAUUUUGUCUAGAUACGGAUGUAUCUAGACUUAUUUUGGUGCUAGAUACCUCCGUAUCUAGACAAAUCUAAGACAAGUAAUU
tae-miR1122	UAGAUACAUCCGUAUCUAGA	20	far-miR1122	UAGAUACAUCCGUAUCUAGA	0	F0RUNSI01DIY5P	381	53	72	3'	79	-27.6	32.9114	1.06154	AUUCUUGUCUUAGAUUUGUCUAAAUACGGAUGUAUCAAGUCACGUUUUAGUAUUAGAUACAUCCGUAUCUAGACCUGA
tae-miR1122	UAGAUACAUCCGUAUCUAGA	20	far-miR1122	UAGAUACAUCCGUAUCUAGA	0	F003IAL01EA7EW	16	53	72	3'	93	-54.7	31.1828	1.88621	AUUCUUGUCUUAGAUUUGUCUAGAUACGGAUGUAUCAAGUCACAUUUUAGUAUUAGAUACAUCCGUAUCUAGACAAAUCCAAGACAAGAAAUU
tae-miR1122	UUGAUACAUCCGUAUCUAGA	20	far-miR1122	UAGAUACAUCCGUAUCUAGA	1	F003IAL01EA7EW	455	53	72	3'	93	-59.3	31.1828	2.04483	UUUCUUGUCUUGGAUUUGUCUAGAUACGGAUGUAUCUAAUACUAAAAUGUGACUUGAUACAUCCGUAUCUAGACAAAUCUAAGACAAGAAUUU
tae-miR1122	UAGAUACAUCCGUAUCUAGA	20	far-miR1122	UAGAUACAUCCGUAUCUAGA	0	F003IAL01B343F	54	51	70	3'	91	-34.8	30.7692	1.24286	AUUACUUGUCUUAUAUUGUCUAAUACGGAUGUAUCAAGUCACGUUUGGUAUUAGAUACAUCCGUAUCUAGACUAAUACUAAGAACAAGAAU
tae-miR1122	UAGAUACAUCCGUAUCUAGA	20	far-miR1122	UAGAUACAUCCGUAUCUAGA	0	F003IAL01B2HDM	1	50	69	3'	90	-50.2	32.2222	1.73103	UCAGUCUUAGAUUUGUCUAGAUACGGAUGUAUCAAGUCACGUUUUACUAUUAGAUACAUCCGUAUCUAGACAAAUCUAAGACAAGAAUUU
tae-miR1122	UUGAUACAUCCGUAUCUAGA	20	far-miR1122	UAGAUACAUCCGUAUCUAGA	1	F003IAL01B2HDM	723	53	72	3'	89	-50.3	32.5843	1.73448	AUUCUUGUCUUAGAUUUGUCUAGAUACGGAUGUAUCUAAUAGUAAAACGUGACUUGAUACAUCCGUAUCUAGACAAAUCUAAGACUGA
tae-miR1122	UAGAUACAUCCGUAUCUAGA	20	far-miR1122	UAGAUACAUCCGUAUCUAGA	0	F003IAL01DRNXT	233	53	72	3'	93	-39.4	25.8065	1.64167	AUUUUUGUCUUAGAUUUGUCUAAAUACGGAUAUACCUAAUUACGUUUUAGUAUUAGAUACAUCCGUAUCUAGAAAAAUCUAAGACAAGAAUUU
tae-miR1122	UAGAUACAUCCGUAUCUAGA	20	far-miR1122	UAGAUACAUCCGUAUCUAGA	0	F003IAL01CADOI	30	95	114	3'	135	-69.5	36.2963	1.41837	UUACUUGUCCUGGAUUUGUCUAGAUACGGAUGUAUCUACCCAAUUACUUGUCUUGGAUUUGUCUAGAUACGAAGGUAUCUAGCACUAAAAAAGUCUAGAUACAUCCGUAUCUAGACAAACCAAGACAAGUAAUUC
tae-miR1122	UAGAUACAUCCGUAUCUAGA	20	far-miR1122	UAGAUACAUCCGUAUCUAGA	0	F003IAL01B9GLK	233	53	72	3'	93	-39.4	25.8065	1.64167	AUUUUUGUCUUAGAUUUGUCUAAAUACGGAUAUACCUAAUUACGUUUUAGUAUUAGAUACAUCCGUAUCUAGAAAAAUCUAAGACAAGAAUUU
tae-miR1122	UAGAUACAUCCGUAUCUAGA	20	far-miR1122	UAGAUACAUCCGUAUCUAGA	0	F003IAL01AW0MT	261	53	72	3'	93	-59.6	30.1075	2.12857	AUUCUUGUCUUAGAUUUGUCUAGAUACGGAUGUAUCAAGUCACAUUUUAGUAUUAGAUACAUCCGUAUCUAGACAAAUCUAAGACAAGAAUUU
tae-miR1122	UUGAUACAUCCGUAUCUAGA	20	far-miR1122	UAGAUACAUCCGUAUCUAGA	1	F003IAL01AW0MT	185	53	72	3'	93	-60	30.1075	2.14286	AUUCUUGUCUUAGAUUUGUCUAGAUACGGAUGUAUCUAAUACUAAAAUGUGACUUGAUACAUCCGUAUCUAGACAAAUCUAAGACAAGAAUUU
tae-miR1122	UAGAUACAUCCGUAUCUAGA	20	far-miR1122	UAGAUACAUCCGUAUCUAGA	0	F003IAL01BCX3Z	107	53	72	3'	93	-58.2	34.4086	1.81875	UUACUUGUCUUAGAUUUGUCUAGAUACGGAGGUAUCUAGCACUAAAAUGAGUCUAGAUACAUCCGUAUCUAGACAAAUCCAAGACAAGUAAUU
tae-miR1122	UAGAUACCUCCGUAUCUAGA	20	far-miR1122	UAGAUACAUCCGUAUCUAGA	1	F003IAL01BCX3Z	251	53	72	3'	93	-61.8	34.4086	1.93125	UUACUUGUCUUGGAUUUGUCUAGAUACGGAUGUAUCUAGACUCAUUUUAGUGCUAGAUACCUCCGUAUCUAGACAAAUCUAAGACAAGUAAUU
tae-miR1122	AAGAUACAUCCGUAUCUAGA	20	far-miR1122	UAGAUACAUCCGUAUCUAGA	1	F2MIQBM02D1VNV	464	54	73	3'	94	-36.8	30.8511	1.26897	UUACUUGUCUUGAAUUUGUCUAGAUAUGAAGGUAUCUAGCACUAAAAUGAGUCUAAGAUACAUCCGUAUCUAGACAAAUCCAAAACAAAGUAAU
tae-miR1122	UAGAUACAUCCGUAUCUAGC	20	far-miR1122	UAGAUACAUCCGUAUCUAGA	1	F1NBZEY02JOF01	67	52	71	3'	92	-39.5	30.4348	1.41071	UAAUUAGUCUUGAAUUUGUCUAGAUACGGAUGUAUCCAGACUCAUUUAAUGCUAGAUACAUCCGUAUCUAGCAAAUCUAAGACAAAUAAAUU
tae-miR1122	UGGAUACAUCCGUAUCUAGA	20	far-miR1122	UAGAUACAUCCGUAUCUAGA	1	F1NBZEY02JOF01	375	52	71	3'	92	-45	30.4348	1.60714	UUUAUUUGUCUUAGAUUUGCUAGAUACGGAUGUAUCUAGCAUUAAAUGAGUCUGGAUACAUCCGUAUCUAGACAAAUUCAAGACUAAUUAAU
tae-miR1122	UAGAUACAUCCGUAUCUAGG	20	far-miR1122	UAGAUACAUCCGUAUCUAGA	1	F1ADE5F01EB1WJ	239	53	72	3'	93	-51	29.0323	1.88889	AUUCUUGUCUUAGAUUUGUCUAAAUAUGGAUGUAUCAAGUCACAUUUUAGUAUUAGAUACAUCCGUAUCUAGGCAAAUCUAAGACAAGAAUUU
tae-miR1122	UAGAUACAUCCGUAUCUAGU	20	far-miR1122	UAGAUACAUCCGUAUCUAGA	1	F0RUNSI02I1Y69	405	53	72	3'	93	-40.7	31.1828	1.40345	AUUCUUGCCUUAGAUUUGUCUAAAUACGGAUGUAUCAAGUCACGUUUUAGUAUUAGAUACAUCCGUAUCUAGUCAAAUCUAGACAAGAAUUUU
tae-miR1122	UAGAUACAUCCGUAUCUUGA	20	far-miR1122	UAGAUACAUCCGUAUCUAGA	1	F2MIQBM02DZT0M	70	57	76	3'	97	-46.7	28.866	1.66786	UACUUGUCUUAGAUUUGUUUAUAUACGGAUGUAUCUAGACUAGACAUGUUUUAGUGUUAGAUACAUCCGUAUCUUGAAAAAUUUGAGACAAGUAAUU
tae-miR1122	UAGAUACAUCCGUANCUAGA	20	far-miR1122	UAGAUACAUCCGUAUCUAGA	1	F2MIQBM02C52UL	185	53	72	3'	93	-45.1	32.2581	1.50333	UUGGGUCUUUAGUAUUUGUCUAGAUAUGGAUGUAUCUAGACACGUUUUAGUGUUAGAUACAUCCGUANCUAGACAAAUCAAAGACAAGUAAUA
tae-miR1122	UAGAUACAUCCAUAUCUAGA	20	far-miR1122	UAGAUACAUCCGUAUCUAGA	1	F2MIQBM02C52UL	299	53	72	3'	93	-41.5	33.3333	1.33871	UUACUUGUCUUUGAUUUGUCUAGNUACGGAUGUAUCUAACACUAAAACGUGUCUAGAUACAUCCAUAUCUAGACAAAUACUAAAGACCCAAGU
tae-miR1122	UACAUACAUCCGUAUCUAGA	20	far-miR1122	UAGAUACAUCCGUAUCUAGA	1	F2MIQBM02DSQPC	233	54	73	3'	94	-48.2	29.7872	1.72143	UUACUUGUCUUAGAUUUGUCUAGAUACGGAUGUACCUAACACUAAAAAUGUGUCUACAUACAUCCGUAUCUAGACAAAUUUAAGAUAACUAAUU
tae-miR1122	UAGGUACAUCCGUAUCUAGA	20	far-miR1122	UAGAUACAUCCGUAUCUAGA	1	F2MIQBM02DSQPC	196	54	73	3'	94	-44.9	29.7872	1.60357	UUAGUUAUCUUAAAUUUGUCUAGAUACGGAUGUAUGUAGACACAUUUUUAGUGUUAGGUACAUCCGUAUCUAGACAAAUCUAAGACAAGUAAUU
tae-miR1122	UAGGUACAUCCGUAUCUAGA	20	far-miR1122	UAGAUACAUCCGUAUCUAGA	1	F2MIQBM02DY18W	29	53	72	3'	93	-48.8	30.1075	1.74286	AUUCUUGUCUUAGAUUUGUCUAGAUACGGAUGUAUGAAGUCAUGUUUUAGUAUUAGGUACAUCCGUAUCUAGACAAAUCUAAUACAAGAAUUU
tae-miR1122	UAGGUACAUCCGUAUCUAGA	20	far-miR1122	UAGAUACAUCCGUAUCUAGA	1	F2MIQBM02EPEOA	29	53	72	3'	93	-48.8	30.1075	1.74286	AUUCUUGUCUUAGAUUUGUCUAGAUACGGAUGUAUGAAGUCAUGUUUUAGUAUUAGGUACAUCCGUAUCUAGACAAAUCUAAUACAAGAAUUU
tae-miR1122	UAGAUGCAUCCGUAUCUAGA	20	far-miR1122	UAGAUACAUCCGUAUCUAGA	1	F2MIQBM02D7MBK	177	53	72	3'	93	-43.8	30.1075	1.56429	AUUCUUGUCUUAAAUUUGUCUAAAUACGGAUGUAUCAAGUCACGUUUUAGUAUUAGAUGCAUCCGUAUCUAGACAAAUGUAAGACUAGAAUUU
tae-miR1122	UACAUACAUCCGUAUCUAGA	20	far-miR1122	UAGAUACAUCCGUAUCUAGA	1	F2MIQBM02DGOR4	314	53	72	3'	93	-48.7	30.1075	1.73929	UUACUUGUCUUAGAUUUGUCUAGAUACGGAUGUACCUAACACUAAAAUGUGUCUACAUACAUCCGUAUCUAGACAAAUUUAAGAUAACUAAUU
tae-miR1122	UAGGUACAUCCGUAUCUAGA	20	far-miR1122	UAGAUACAUCCGUAUCUAGA	1	F2MIQBM02DGOR4	196	53	72	3'	93	-45.4	30.1075	1.62143	UUAGUUAUCUUAAAUUUGUCUAGAUACGGAUGUAUGUAGACACAUUUUAGUGUUAGGUACAUCCGUAUCUAGACAAAUCUAAGACAAGUAAUU
tae-miR1122	UAGAUACAUCUGUAUCUAGA	20	far-miR1122	UAGAUACAUCCGUAUCUAGA	1	F2MIQBM02D1M01	88	53	72	3'	93	-46.2	33.3333	1.49032	UUACUUGUCUUAGAUUUGUCUAGAUACGGAGGCAUCUAGCACUAAAUAGAGUCUAGAUACAUCUGUAUCUAGAACAAAUUCAAGACAAGUAAU
tae-miR1122	UAGGUACAUCCGUAUCUAGA	20	far-miR1122	UAGAUACAUCCGUAUCUAGA	1	F2MIQBM02EO1QN	29	53	72	3'	93	-48.8	30.1075	1.74286	AUUCUUGUCUUAGAUUUGUCUAGAUACGGAUGUAUGAAGUCAUGUUUUAGUAUUAGGUACAUCCGUAUCUAGACAAAUCUAAUACAAGAAUUU
tae-miR1122	UAGAUACAUCUGUAUCUAGA	20	far-miR1122	UAGAUACAUCCGUAUCUAGA	1	F2MIQBM02E0A2E	275	53	72	3'	93	-39	25.8065	1.625	AUUCUUGUCUUAGAUUUGUCUAAAUACAGAUGUAUCAAGUCACGUUUAAGUAUUAGAUACAUCUGUAUCUAGAAUAAUAUAAGACAAGAAUUU
tae-miR1122	UAGAUACGUCCGUAUCUAGA	20	far-miR1122	UAGAUACAUCCGUAUCUAGA	1	F2MIQBM02C64VX	242	55	74	3'	95	-59.6	33.6842	1.8625	UUACUUGUCUUAGAUUUGUCUUAAGAUAUGGACGUAUCUAGACAUGCUUCAGUGUUAGAUACGUCCGUAUCUAGACAAAUCUAAGACAAGUAAUU
tae-miR1122	UUGAUACAUCCGUAUCUAGA	20	far-miR1122	UAGAUACAUCCGUAUCUAGA	1	F2MIQBM01CFIGX	121	53	72	3'	93	-58.3	30.1075	2.08214	AAUUCUUGUCUUAGAUUUGCUAGAUACGGAUGUAUCAAGUCACAUUUUAGUAUUUGAUACAUCCGUAUCUAGACAAAUCUAAGACAAGAAAUU
tae-miR1122	UAGAUACAUCCGUAUCUAAA	20	far-miR1122	UAGAUACAUCCGUAUCUAGA	1	F2MIQBM01BAUG7	425	53	72	3'	93	-43.6	29.0323	1.61481	AUUCUUGUCUUAAAUUUGUCUAAAUACGGAUGUAUCUACUUACAUCUUAGUGUUAGAUACAUCCGUAUCUAAACAAAUGUAAGGCAAGAAUUU
tae-miR1122	UAGAUACAUCCAUAUCUAGA	20	far-miR1122	UAGAUACAUCCGUAUCUAGA	1	F2MIQBM01B8CPO	106	52	71	3'	92	-31.1	28.2609	1.19615	AUUCUUGUCUUAAAUCUGUCUAAUACGGAUNUAUCAAGUCACGUUUUAGUAUUAGAUACAUCCAUAUCUAGACGAAUCUAAGAUAAGAAUAU
tae-miR1122	UAGAUACAUCCAUAUCUAGA	20	far-miR1122	UAGAUACAUCCGUAUCUAGA	1	F2MIQBM01CBMUW	100	53	72	3'	93	-36	29.0323	1.33333	AUUCUUGUCUUAAAUCUGUCUAAAUACGGAUGUAUCAAGUCACGUUUUAGUAUUAGAUACAUCCAUAUCUAGACGAAUCUAAGAUAAGAAUUA
tae-miR1122	UAUAUACAUCCGUAUCUAGA	20	far-miR1122	UAGAUACAUCCGUAUCUAGA	1	F2MIQBM01A9HG2	134	53	72	3'	93	-48.8	27.957	1.87692	AUUCUUGUCUUAGAUUUGUCUAGAUACGGAUGUAUCAAGUCACAUUUUAGUAUUAUAUACAUCCGUAUCUAGAAAAAUCUAAGACAAGAAAUU
tae-miR1122	UAGAUACAUUCGUAUCUAGA	20	far-miR1122	UAGAUACAUCCGUAUCUAGA	1	F2MIQBM01BP162	254	53	72	3'	93	-51.2	29.0323	1.8963	AUUCUUGUCUUAGAUUUGUCUAAAUACGGAUGUAUCAAGUCACGUUUUAGUAUUAGAUACAUUCGUAUCUAGACAAAUCUAAGACAAGAAUUU
tae-miR1122	UAGAUACAUCUGUAUCUAGA	20	far-miR1122	UAGAUACAUCCGUAUCUAGA	1	F2MIQBM01A2TPL	44	53	72	3'	93	-46.3	30.1075	1.65357	AUUCUUGUCUCGGAUUUUUCUAGAUAUGGAUGUAUCAAGUCACGUUUUAGUAUUAGAUACAUCUGUAUCUAGACAAAUCUAAGACAAGAAUUU
tae-miR1122	UAGAUACAUCUGUAUCUAGA	20	far-miR1122	UAGAUACAUCCGUAUCUAGA	1	F2MIQBM01B9G6H	139	53	72	3'	93	-42.3	27.957	1.62692	AUUCUUGUCUUAGAUUUGUCUACAUACGUAUGUAUCAAGUCAUGUUUUAGUAUUAGAUACAUCUGUAUCUAGACAAAUCUAAGACAAGAAUUU
tae-miR1122	UAGAUAUAUCCGUAUCUAGA	20	far-miR1122	UAGAUACAUCCGUAUCUAGA	1	F2MIQBM01ALXIZ	166	53	72	3'	93	-30	25.8065	1.25	AUUAUUGUCUUAAAUUUGUCUAAAUACAGAUGUAUCAAGUCACGUUUUAGUAUUAGAUAUAUCCGUAUCUAGACUAAUCUAAGACAAGAAUUU
tae-miR1122	UAGAUACAUCUGUAUCUAGA	20	far-miR1122	UAGAUACAUCCGUAUCUAGA	1	F1NBZEY02F6FLM	145	53	72	3'	93	-39	25.8065	1.625	AUUCUUGUCUUAGAUUUGUCUAAAUACAGAUGUAUCAAGUCACGUUUAAGUAUUAGAUACAUCUGUAUCUAGAAUAAUAUAAGACAAGAAUUU
tae-miR1122	UAGAUGCAUCCGUAUCUAGA	20	far-miR1122	UAGAUACAUCCGUAUCUAGA	1	F1NBZEY02G71DN	279	54	73	3'	94	-39.7	34.0426	1.24063	UUACUUGUCUUAGAUUUGUCUAGAUACGGAGAUAUCUAGCAACUAAAAUGAGUCUAGAUGCAUCCGUAUCUAGAACAACUACCAAGAUAAGUAA
tae-miR1122	UAGAUACAUCCGUACCUAGA	20	far-miR1122	UAGAUACAUCCGUAUCUAGA	1	F1NBZEY02JNZJ0	525	53	72	3'	93	-45.8	31.1828	1.57931	AUUCUUGUCUUAGAUUUGUCUAAAUAUGGAUGUAUCAAGUCACGUUUUGGUAUUAGAUACAUCCGUACCUAGACUAAUCUAAGACAAGAAUUU
tae-miR1122	UAGAUGCAUCCGUAUCUAGA	20	far-miR1122	UAGAUACAUCCGUAUCUAGA	1	F1NBZEY02IQRQ7	281	53	72	3'	93	-48.9	34.4086	1.52812	UUACUUGUCUUAGAUUUGUCUAGAUACGGAGAUAUCUAGCACUAAAAUGAGUCUAGAUGCAUCCGUAUCUAGACAAUCCAAGAUAAGUAAUUC
tae-miR1122	UAGAUACAUUCGUAUCUAGA	20	far-miR1122	UAGAUACAUCCGUAUCUAGA	1	F1NBZEY02HMDKU	372	53	72	3'	93	-51.2	29.0323	1.8963	AUUCUUGUCUUAGAUUUGUCUAAAUACGGAUGUAUCAAGUCACGUUUUAGUAUUAGAUACAUUCGUAUCUAGACAAAUCUAAGACAAGAAUUU
tae-miR1122	UAGAUACAUUCGUAUCUAGA	20	far-miR1122	UAGAUACAUCCGUAUCUAGA	1	F1NBZEY02GEV98	429	54	73	3'	94	-45.3	28.7234	1.67778	AAUUCUGUCUUAGAUUUGUCUAAAUACGGAUGUAUCAAAGUCACGUUUUAGUAUUAGAUACAUUCGUAUCUAGACAAAUCUAAGACAAGAAUUU
tae-miR1122	UAGAUGCAUCCGUAUCUAGA	20	far-miR1122	UAGAUACAUCCGUAUCUAGA	1	F1NBZEY02GM3KQ	279	53	72	3'	93	-53.6	33.3333	1.72903	UUACUUGUCUUAGAUUUGUCUAGAUACGGAGAUAUCUAGCACUAAAAUGAGUCUAGAUGCAUCCGUAUCUAGACAAAUCCAAGAUAAGUAAUU
tae-miR1122	UAGAUGCAUCCGUAUCUAGA	20	far-miR1122	UAGAUACAUCCGUAUCUAGA	1	F1NBZEY02GSE0H	279	53	72	3'	93	-53.6	33.3333	1.72903	UUACUUGUCUUAGAUUUGUCUAGAUACGGAGAUAUCUAGCACUAAAAUGAGUCUAGAUGCAUCCGUAUCUAGACAAAUCCAAGAUAAGUAAUU
tae-miR1122	UAGAUACAUUCGUAUCUAGA	20	far-miR1122	UAGAUACAUCCGUAUCUAGA	1	F1NBZEY02HC1FD	389	53	72	3'	93	-51.2	29.0323	1.8963	AUUCUUGUCUUAGAUUUGUCUAAAUACGGAUGUAUCAAGUCACGUUUUAGUAUUAGAUACAUUCGUAUCUAGACAAAUCUAAGACAAGAAUUU
tae-miR1122	UAGAUGCAUCCGUAUCUAGA	20	far-miR1122	UAGAUACAUCCGUAUCUAGA	1	F1NBZEY02H4YM4	279	53	72	3'	93	-53.6	33.3333	1.72903	UUACUUGUCUUAGAUUUGUCUAGAUACGGAGAUAUCUAGCACUAAAAUGAGUCUAGAUGCAUCCGUAUCUAGACAAAUCCAAGAUAAGUAAUU
tae-miR1122	UAGAUGCAUCCGUAUCUAGA	20	far-miR1122	UAGAUACAUCCGUAUCUAGA	1	F1NBZEY02ISN84	279	53	72	3'	93	-53.6	33.3333	1.72903	UUACUUGUCUUAGAUUUGUCUAGAUACGGAGAUAUCUAGCACUAAAAUGAGUCUAGAUGCAUCCGUAUCUAGACAAAUCCAAGAUAAGUAAUU
tae-miR1122	UAGAUACAUCCAUAUCUAGA	20	far-miR1122	UAGAUACAUCCGUAUCUAGA	1	F1NBZEY02FNYL0	289	53	72	3'	93	-44.8	30.1075	1.6	AUUCUUGUCUUAGAUUUGUCUAGAUACGGAUGCAUCAAGUCACAUUUUAGUAUUAGAUACAUCCAUAUCUAGACAAAUGUAAGACAAGAAAUU
tae-miR1122	UAGAUGCAUCCGUAUCUAGA	20	far-miR1122	UAGAUACAUCCGUAUCUAGA	1	F1NBZEY02F2D08	279	53	72	3'	93	-53.6	33.3333	1.72903	UUACUUGUCUUAGAUUUGUCUAGAUACGGAGAUAUCUAGCACUAAAAUGAGUCUAGAUGCAUCCGUAUCUAGACAAAUCCAAGAUAAGUAAUU
tae-miR1122	UAGAUACGUCCGUAUCUAGA	20	far-miR1122	UAGAUACAUCCGUAUCUAGA	1	F1NBZEY02I0D19	233	53	72	3'	93	-44.1	33.3333	1.42258	AUUCUUGUCUUGGAUUUAUCUAAAUACGGGUGUAUCAAGUCACGUUUUAGUACUAGAUACGUCCGUAUCUAGACGAAUUUAAGACAAGAAUUU
tae-miR1122	UAGAUACAUUCGUAUCUAGA	20	far-miR1122	UAGAUACAUCCGUAUCUAGA	1	F1NBZEY02FST9A	266	53	72	3'	93	-54	32.2581	1.8	UUACUUGUCUUAGAUUUGUCUAGAUACGGAGGUAUCUAGCACUAAAAUGAGUCUAGAUACAUUCGUAUCUAGACAAAUUCAAGACAAGUAAUU
tae-miR1122	UAGAUACCUCCGUAUCUAGA	20	far-miR1122	UAGAUACAUCCGUAUCUAGA	1	F1NBZEY02FST9A	127	53	72	3'	93	-48.9	32.2581	1.63	UUACUUGUCUUGAAUUUGUCUAGAUACGAAUGUAUCUAGACUCAUUUUAGUGCUAGAUACCUCCGUAUCUAGACAAAUCUAAGACAAGUAAUU
tae-miR1122	UAGAUACAUCUGUAUCUAGA	20	far-miR1122	UAGAUACAUCCGUAUCUAGA	1	F1NBZEY02IOXH2	145	53	72	3'	93	-39	25.8065	1.625	AUUCUUGUCUUAGAUUUGUCUAAAUACAGAUGUAUCAAGUCACGUUUAAGUAUUAGAUACAUCUGUAUCUAGAAUAAUAUAAGACAAGAAUUU
tae-miR1122	UAGAUGCAUCCGUAUCUAGA	20	far-miR1122	UAGAUACAUCCGUAUCUAGA	1	F1NBZEY02HXV6Y	279	53	72	3'	93	-53.6	33.3333	1.72903	UUACUUGUCUUAGAUUUGUCUAGAUACGGAGAUAUCUAGCACUAAAAUGAGUCUAGAUGCAUCCGUAUCUAGACAAAUCCAAGAUAAGUAAUU
tae-miR1122	UAGAUACAUCUGUAUCUAGA	20	far-miR1122	UAGAUACAUCCGUAUCUAGA	1	F1NBZEY02FNA8C	350	53	72	3'	93	-57	29.0323	2.11111	AUUCUUGUCUUAGAUUUGUCUAGAUACGGAUGUAUCAAGUCACAUUUUAGUAUUAGAUACAUCUGUAUCUAGACAAAUCUAAGACAAGAAAUU
tae-miR1122	UAGAUACAUCCAUAUCUAGA	20	far-miR1122	UAGAUACAUCCGUAUCUAGA	1	F1NBZEY02J0X5Y	161	53	72	3'	93	-52.5	29.0323	1.94444	AUUCUUGUCUUAGAUUUGUCUAGAUACUGAUGUAUCUAGUCACGUUUUAAUGUUAGAUACAUCCAUAUCUAGACAAAUCUAAGACAAGAAUUU
tae-miR1122	UAGAUACAUCAGUAUCUAGA	20	far-miR1122	UAGAUACAUCCGUAUCUAGA	1	F1NBZEY02J0X5Y	314	53	72	3'	93	-53.2	29.0323	1.97037	AUUCUUGUCUUAGAUUUGUCUAGAUAUGGAUGUAUCUAACAUUAAAACGUGACUAGAUACAUCAGUAUCUAGACAAAUCUAAGACAAGAAUUU
tae-miR1122	UAGAUACAUACGUAUCUAGA	20	far-miR1122	UAGAUACAUCCGUAUCUAGA	1	F1NBZEY02JL9L6	194	53	72	3'	93	-41.7	31.1828	1.43793	AUUCUUGUCUUAGAUUCGUCUAGAUACAGAUCUAUCAAGUCACAUUUUAGUGUUAGAUACAUACGUAUCUAGACAAAUCUGAGACAAGAAAUU
tae-miR1122	UAGACACAUCCGUAUCUAGA	20	far-miR1122	UAGAUACAUCCGUAUCUAGA	1	F1NBZEY01CGS38	54	53	72	3'	93	-31.3	31.1828	1.07931	AUUUUUGCGUUAGAUUUGUCUAAAUACGGAUGUAUCAAGUCACGUUUUAGUAUUAGACACAUCCGUAUCUAGACUAAUGUAAGACAAGAAUUU
tae-miR1122	UAGAUACAUCUGUAUCUAGA	20	far-miR1122	UAGAUACAUCCGUAUCUAGA	1	F1NBZEY01E00JR	77	54	73	3'	94	-39.1	27.6596	1.50385	AUUCUUGUCUUAGAUUUGUCUAAAUACGGAUGUAUGAAGUCACUUUUUUGGUAUUAGAUACAUCUGUAUCUAGACUAAUCUAAGACAAUAAUUU
tae-miR1122	UAAAUACAUCCGUAUCUAGA	20	far-miR1122	UAGAUACAUCCGUAUCUAGA	1	F1NBZEY01DJ2T5	444	53	72	3'	87	-36.3	33.3333	1.25172	UUACUUGUCUUGGAUUUGUCUAGAUACAGAAGUAUCUAGCACUAAAAUGAGUCUAAAUACAUCCGUAUCUAGACAAAUCCAACUGA
tae-miR1122	UAGAUACAUCCGUAUCUAAA	20	far-miR1122	UAGAUACAUCCGUAUCUAGA	1	F1NBZEY01E2EL9	372	53	72	3'	93	-40.8	25.8065	1.7	AAUUCUUGUCUUAAUUUGUCUAAAUAUGGAUGUAUCUAGUUACAUUUUAGUGUUAGAUACAUCCGUAUCUAAACAAUGUAAGACAAGAAUUUU
tae-miR1122	UAGAUACCUCCGUAUCUAGA	20	far-miR1122	UAGAUACAUCCGUAUCUAGA	1	F1NBZEY01DL20G	336	53	72	3'	93	-60	33.3333	1.93548	UUACUUGUCUUGGAUUUGUCUAGAUAUGGAUGUAUCUAGACUCAUUUUAGUGCUAGAUACCUCCGUAUCUAGACAAAUCUAAGACAAGUAAUU
tae-miR1122	UAGAUACAUCCAUAUCUAGA	20	far-miR1122	UAGAUACAUCCGUAUCUAGA	1	F1NBZEY01DL20G	182	53	72	3'	93	-52.5	33.3333	1.69355	UUACUUGUCUUAGAUUUGUCUAGAUACGGAGGUAUCUAGCACUAAAAUGAGUCUAGAUACAUCCAUAUCUAGACAAAUCCAAGACAAGUAAUU
tae-miR1122	UAGAUACAUCCGUAUCUAAA	20	far-miR1122	UAGAUACAUCCGUAUCUAGA	1	F1NBZEY01BYIOJ	370	53	72	3'	93	-40.2	25.8065	1.675	AUUCUUGUCUUAAAUUUGUCUAAAUAUGGAUGUAUCUAGUUACAUUUUAGUGUUAGAUACAUCCGUAUCUAAACAAUGUAAGACAAGAAUUUU
tae-miR1122	UAAAUACAUCCGUAUCUAGA	20	far-miR1122	UAGAUACAUCCGUAUCUAGA	1	F1NBZEY01D53QC	436	53	72	3'	87	-36.3	33.3333	1.25172	UUACUUGUCUUGGAUUUGUCUAGAUACAGAAGUAUCUAGCACUAAAAUGAGUCUAAAUACAUCCGUAUCUAGACAAAUCCAACUGA
tae-miR1122	UAGAUACAUCCGUAUCUAAA	20	far-miR1122	UAGAUACAUCCGUAUCUAGA	1	F1NBZEY01COH7U	372	53	72	3'	93	-40.2	25.8065	1.675	AUUCUUGUCUUAAAUUUGUCUAAAUAUGGAUGUAUCUAGUUACAUUUUAGUGUUAGAUACAUCCGUAUCUAAACAAUGUAAGACAAGAAUUUU
tae-miR1122	UAGAUACAUCCGUAUCUAAA	20	far-miR1122	UAGAUACAUCCGUAUCUAGA	1	F1NBZEY01ES7AR	373	53	72	3'	93	-37.1	25.8065	1.54583	AUUCUUGUCUUAAAUUUGUCUAAAUAUGGAUGUAUCUAGUUACAUUUUAGUGUUAGAUACAUCCGUAUCUAAACAAAUAGUAAGAACAAGAAU
tae-miR1122	UUGAUACAUCCGUAUCUAGA	20	far-miR1122	UAGAUACAUCCGUAUCUAGA	1	F1NBZEY01A1XOX	11	53	72	3'	93	-52.3	30.1075	1.86786	AUUUCUUGUCUUAGAUUGUCUAGAUAUGGAUGUAUCUAAUACUAAAAUGUGACUUGAUACAUCCGUAUCUAGACAACCUAAGACAAGAAUUUU
tae-miR1122	UAGAUACAUCCAUAUCUAGA	20	far-miR1122	UAGAUACAUCCGUAUCUAGA	1	F1NBZEY01A1XOX	410	53	72	3'	93	-52	31.1828	1.7931	AAUUCUUGUCUUAGGUUGUCUAGAUACGGAUGUAUCAAGUCACAUUUUAGUAUUAGAUACAUCCAUAUCUAGACAAUCUAAGACAAGAAAUUG
tae-miR1122	UAGAUACAUCCGUAUCUAAA	20	far-miR1122	UAGAUACAUCCGUAUCUAGA	1	F1NBZEY01CPM9R	372	53	72	3'	93	-40.2	25.8065	1.675	AUUCUUGUCUUAAAUUUGUCUAAAUAUGGAUGUAUCUAGUUACAUUUUAGUGUUAGAUACAUCCGUAUCUAAACAAUGUAAGACAAGAAUUUU
tae-miR1122	UAGAUACAUCCGUAUCUAAA	20	far-miR1122	UAGAUACAUCCGUAUCUAGA	1	F1NBZEY01A2I8M	372	53	72	3'	93	-36.4	25.8065	1.51667	AUUCUUGUCUUAAAUUUGUCUAAAUNUGGAUGUAUCUAGUUACAUUUUAGUGUUAGAUACAUCCGUAUCUAAACAAAUGUAAGACAAGUAAUU
tae-miR1122	UAGAUACAUCCGUAUCUAAA	20	far-miR1122	UAGAUACAUCCGUAUCUAGA	1	F1NBZEY01AX19Q	370	53	72	3'	93	-40.2	25.8065	1.675	AAUUCUUGUCUUAAAUUGUCUAAAUAUGGAUGUAUCUAGUUACAUUUUAGUGUUAGAUACAUCCGUAUCUAAACAAUGUAAAGACAAGAAUUU
tae-miR1122	UAGAUACAUCCGUAUCUAAA	20	far-miR1122	UAGAUACAUCCGUAUCUAGA	1	F1NBZEY01AG9R0	373	53	72	3'	93	-36.9	25.8065	1.5375	AUUCUUGUCUUAAAUUUGUCUAAAUAUGGAUGUAUCUAGUUACAUUUUAGUGUUAGAUACAUCCGUAUCUAAACAAUGUAAGACAAGUAAUUU
tae-miR1122	UAGAUACAUCCGUAUCUAAA	20	far-miR1122	UAGAUACAUCCGUAUCUAGA	1	F1NBZEY01AUXL8	370	53	72	3'	93	-38.6	25.8065	1.60833	AAUUCUUGUCUUAAAUUGUCUAAAUAUGGAUGUAUCUAGUUACAUUUUAGUGUUAGAUACAUCCGUAUCUAAACAAUGUAAGACAAGUAAUUU
tae-miR1122	UUGAUACAUCCGUAUCUAGA	20	far-miR1122	UAGAUACAUCCGUAUCUAGA	1	F1NBZEY01BCXUD	10	55	74	3'	95	-38	28.4211	1.40741	AUUACUUGUCUUAGAUUGUNUAGAUAUGGAAUGUAUCUAAAUCUAAAAUAGUGACUUGAUACAUCCGUAUCUAGACAAACCUAAGACAAGAAUUU
tae-miR1122	UAGAUACAUCCGUAUCUAAA	20	far-miR1122	UAGAUACAUCCGUAUCUAGA	1	F1NBZEY01B475E	171	53	72	3'	93	-43.8	26.8817	1.752	AUUCUUGUCUUAAAUUUGUCUAAAUACGGAUGUAUCUAGUUACAUUUUAGUGUUAGAUACAUCCGUAUCUAAACAAAUGUAAGACAAGAAAUU
tae-miR1122	UAGAUACAUCUGUAUCUAGA	20	far-miR1122	UAGAUACAUCCGUAUCUAGA	1	F1NBZEY01D4O2X	179	53	72	3'	93	-46.3	30.1075	1.65357	AUUCUUGUCUCGGAUUUUUCUAGAUAUGGAUGUAUCAAGUCACGUUUUAGUAUUAGAUACAUCUGUAUCUAGACAAAUCUAAGACAAGAAUUU
tae-miR1122	UAGAUACAUCUGUAUCUAGA	20	far-miR1122	UAGAUACAUCCGUAUCUAGA	1	F1NBZEY01D2HU9	178	53	72	3'	93	-46.3	30.1075	1.65357	AUUCUUGUCUCGGAUUUUUCUAGAUAUGGAUGUAUCAAGUCACGUUUUAGUAUUAGAUACAUCUGUAUCUAGACAAAUCUAAGACAAGAAUUU
tae-miR1122	UAGAUACAUUCGUAUCUAGA	20	far-miR1122	UAGAUACAUCCGUAUCUAGA	1	F1ADE5F01A8XFB	308	57	76	3'	97	-44.6	29.8969	1.53793	UUCUUUGUCUUAGGUUUGUCUAGGAUACGGAUAGUAUCAAGUCACAUUUUUAGUAAUUAGAUACAUUCGUAUCUAGACAAAUCUAAGACAAGAAAUU
tae-miR1122	UAGAUACAUUCGUAUCUAGA	20	far-miR1122	UAGAUACAUCCGUAUCUAGA	1	F1ADE5F01CONUU	45	53	72	3'	93	-51.2	29.0323	1.8963	AUUCUUGUCUUAGAUUUGUCUAAAUACGGAUGUAUCAAGUCACGUUUUAGUAUUAGAUACAUUCGUAUCUAGACAAAUCUAAGACAAGAAUUU
tae-miR1122	UAGAUACAUCCGUAUGUAGA	20	far-miR1122	UAGAUACAUCCGUAUCUAGA	1	F1ADE5F01CKOUH	121	54	73	3'	94	-54.6	29.7872	1.95	AUUCUUGUCUUAGAUUUGUCUAGAUACGGAUGUAUCAAGUCACAUUUUUAGUAUUAGAUACAUCCGUAUGUAGACAAAUCUAAGACAAGAAAUU
tae-miR1122	UAGAUACAUCCAUAUCUAGA	20	far-miR1122	UAGAUACAUCCGUAUCUAGA	1	F1ADE5F01E4UC6	171	54	73	3'	94	-49	28.7234	1.81481	AAUCUUGUCUUAGAUUUGUCUAGAUUACUGAUGUAUCUAGUCACGUUUUAAUGUUAGAUACAUCCAUAUCUAGACAAAUCUAAGACAAGAAUUU
tae-miR1122	UAGAUACAUUCGUAUCUAGA	20	far-miR1122	UAGAUACAUCCGUAUCUAGA	1	F1ADE5F01C819Q	501	53	72	3'	93	-44.3	27.957	1.70385	AUUCUUGUCUUAGAUUUGUCUAAAUACGGAUGUAUCAAGUCACCUUUUAGUAUUAGAUACAUUCGUAUCUAGAUGAAUUUAAGACAAGAAAUU
tae-miR1122	UAAAUACAUCCGUAUCUAGA	20	far-miR1122	UAGAUACAUCCGUAUCUAGA	1	F1ADE5F01EYDNQ	171	53	72	3'	93	-50.7	34.4086	1.58438	UUACUUGUCUUAGGUUUGUCUAGGUACGGAGGUAUCUAGCACUAAAAUAAGUCUAAAUACAUCCGUAUCUAGACAAAUCCAAGACAAGUAAUU
tae-miR1122	UAGAUACAUCCAUAUCUAGA	20	far-miR1122	UAGAUACAUCCGUAUCUAGA	1	F1ADE5F01DY44H	188	53	72	3'	93	-52.5	29.0323	1.94444	AUUCUUGUCUUAGAUUUGUCUAGAUACUGAUGUAUCUAGUCACGUUUUAAUGUUAGAUACAUCCAUAUCUAGACAAAUCUAAGACAAGAAUUU
tae-miR1122	UAGAUACAUCAGUAUCUAGA	20	far-miR1122	UAGAUACAUCCGUAUCUAGA	1	F1ADE5F01DY44H	312	53	72	3'	93	-53.2	29.0323	1.97037	AUUCUUGUCUUAGAUUUGUCUAGAUAUGGAUGUAUCUAACAUUAAAACGUGACUAGAUACAUCAGUAUCUAGACAAAUCUAAGACAAGAAUUU
tae-miR1122	UUGAUACAUCCGUAUCUAGA	20	far-miR1122	UAGAUACAUCCGUAUCUAGA	1	F1ADE5F01DIT00	35	56	75	3'	96	-45	30.2083	1.55172	UCUCAGGUCUUAUAUUUGUCUAGAUACGGAUAGUAUCUAAUACUAAAAAUAGUGACUUGAUACAUCCGUAUCUAGACAAAUCUAAGACAAGAAUUU
tae-miR1122	UAGAUACAUUCGUAUCUAGA	20	far-miR1122	UAGAUACAUCCGUAUCUAGA	1	F1ADE5F01DID40	45	53	72	3'	93	-51.2	29.0323	1.8963	AUUCUUGUCUUAGAUUUGUCUAAAUACGGAUGUAUCAAGUCACGUUUUAGUAUUAGAUACAUUCGUAUCUAGACAAAUCUAAGACAAGAAUUU
tae-miR1122	UAGAUACAUCCGUAUCUAAA	20	far-miR1122	UAGAUACAUCCGUAUCUAGA	1	F1ADE5F01AKOCU	39	53	72	3'	93	-33.9	25.8065	1.4125	AUUCUUGUCUUAAAUUUGUCUAAAUACAAAUGUAUCUAGUUACAUUUUAGUGUUAGAUACAUCCGUAUCUAAACAAAUGUAAGACGAGAAUUU
tae-miR1122	UAGAUACAUCUGUAUCUAGA	20	far-miR1122	UAGAUACAUCCGUAUCUAGA	1	F1ADE5F01AK2HZ	53	55	74	3'	95	-51	33.6842	1.59375	CGAUACUGUCUGGAUUUGUCUAGAUACAGAUGGUAUCUAGAACUCAUUUUAGUGCUAGAUACAUCUGUAUCUAGACAAAUCUAAGACAAGUAAUU
tae-miR1122	UAGAUACAUCCAUAUCUAGA	20	far-miR1122	UAGAUACAUCCGUAUCUAGA	1	F1ADE5F01A4E0K	324	53	72	3'	93	-31	30.1075	1.10714	AUUCUUGUCUUAAAUCUGCCUAAAUACGGAUGUAUCAAGUCACGUUUUAGUAUUAGAUACAUCCAUAUCUAGACGAAUCUAAGAUAAGAAUUA
tae-miR1122	UAGAUACAUCCAUAUCUAGA	20	far-miR1122	UAGAUACAUCCGUAUCUAGA	1	F1ADE5F01C7MSJ	298	53	72	3'	93	-38.1	27.957	1.46538	AUUCUUGUCUUAAAUUUGUCUAAAUACGGAUGUAUCAAGUCAUGUUUUAAUAUUAGAUACAUCCAUAUCUAGACGAAUCCAAGACAAGAAUUU
tae-miR1122	UAGAUACAUCCGUAUGUAGA	20	far-miR1122	UAGAUACAUCCGUAUCUAGA	1	F1ADE5F01B4GOV	120	53	72	3'	93	-55.1	30.1075	1.96786	AUUCUUGUCUUAGAUUUGUCUAGAUACGGAUGUAUCAAGUCACAUUUUAGUAUUAGAUACAUCCGUAUGUAGACAAAUCUAAGACAAGAAAUU
tae-miR1122	UAGAUACAUCCGUAUGUAGA	20	far-miR1122	UAGAUACAUCCGUAUCUAGA	1	F1ADE5F01EIQ4T	120	53	72	3'	93	-55.1	30.1075	1.96786	AUUCUUGUCUUAGAUUUGUCUAGAUACGGAUGUAUCAAGUCACAUUUUAGUAUUAGAUACAUCCGUAUGUAGACAAAUCUAAGACAAGAAAUU
tae-miR1122	UAGAUACAUCCAUAUCUAGA	20	far-miR1122	UAGAUACAUCCGUAUCUAGA	1	F1ADE5F01AMNL2	381	53	72	3'	93	-44.8	30.1075	1.6	AUUCUUGUCUUAGAUUUGUCUAGAUACGGAUGCAUCAAGUCACAUUUUAGUAUUAGAUACAUCCAUAUCUAGACAAAUGUAAGACAAGAAAUU
tae-miR1122	UAGAUACAUCCGUAUGUAGA	20	far-miR1122	UAGAUACAUCCGUAUCUAGA	1	F1ADE5F01D8F79	120	53	72	3'	93	-55.1	30.1075	1.96786	AUUCUUGUCUUAGAUUUGUCUAGAUACGGAUGUAUCAAGUCACAUUUUAGUAUUAGAUACAUCCGUAUGUAGACAAAUCUAAGACAAGAAAUU
tae-miR1122	UAGAUACAUCCAUAUCUAGA	20	far-miR1122	UAGAUACAUCCGUAUCUAGA	1	F1ADE5F01A8U1B	108	53	72	3'	93	-36	29.0323	1.33333	AUUCUUGUCUUAAAUCUGUCUAAAUACGGAUGUAUCAAGUCACGUUUUAGUAUUAGAUACAUCCAUAUCUAGACGAAUCUAAGAUAAGAAUUA
tae-miR1122	UAGAUACAUCUGUAUCUAGA	20	far-miR1122	UAGAUACAUCCGUAUCUAGA	1	F1ADE5F01C5O6L	185	53	72	3'	93	-57	29.0323	2.11111	AUUCUUGUCUUAGAUUUGUCUAGAUACGGAUGUAUCAAGUCACAUUUUAGUAUUAGAUACAUCUGUAUCUAGACAAAUCUAAGACAAGAAAUU
tae-miR1122	UAGAUACAUCUGUAUCUAGA	20	far-miR1122	UAGAUACAUCCGUAUCUAGA	1	F1ADE5F01B0W1R	413	53	72	3'	93	-50	33.3333	1.6129	UUACUUGUCUUAGAUUUGUCUAGAUACGGAGGCAUCUAGCACUAAAAUGAGUCUAGAUACAUCUGUAUCUAGACAAAUUCAAGACAAGUAAUU
tae-miR1122	UAGAUACAUCUGUAUCUAGA	20	far-miR1122	UAGAUACAUCCGUAUCUAGA	1	F1ADE5F01EFFO2	384	53	72	3'	93	-60.2	32.2581	2.00667	UUACUUGUCUUGGAUUUGUCUAGAUACGGAGGUAUCUAGUAUUAAAAUGAGUCUAGAUACAUCUGUAUCUAGACAAAUCCAAGACAAGUAAUU
tae-miR1122	UAGAUACCUCCGUAUCUAGA	20	far-miR1122	UAGAUACAUCCGUAUCUAGA	1	F1ADE5F01EFFO2	35	53	72	3'	93	-54.8	32.2581	1.82667	UUACUUGUCUUGGAUUUGUCUAGAUACAGAUGUAUCUAGACUCAUUUUAAUACUAGAUACCUCCGUAUCUAGACAAAUCCAAGACAAGUAAUU
tae-miR1122	UAGAUACAUCCGUAUCUAUA	20	far-miR1122	UAGAUACAUCCGUAUCUAGA	1	F1ADE5F01BP64R	100	53	72	3'	93	-53	29.0323	1.96296	AUUCUUGUCUUAGAUUUGUCUAGAUACGGAUGUAUCAAGUCACAUUUUAGUAUUAGAUACAUCCGUAUCUAUACAAAUCUAAGACAAGAAAUU
tae-miR1122	UAGAUGCAUCCGUAUCUAGA	20	far-miR1122	UAGAUACAUCCGUAUCUAGA	1	F1ADE5F01BIH61	357	53	72	3'	93	-53.6	33.3333	1.72903	UUACUUGUCUUAGAUUUGUCUAGAUACGGAGAUAUCUAGCACUAAAAUGAGUCUAGAUGCAUCCGUAUCUAGACAAAUCCAAGAUAAGUAAUU
tae-miR1122	UAGAUACAUCAGUAUCUAGA	20	far-miR1122	UAGAUACAUCCGUAUCUAGA	1	F1ADE5F01BCJP3	148	53	72	3'	93	-53.2	29.0323	1.97037	AUUCUUGUCUUAGAUUUGUCUAGAUAUGGAUGUAUCUAACAUUAAAACGUGACUAGAUACAUCAGUAUCUAGACAAAUCUAAGACAAGAAUUU
tae-miR1122	UAGAUACAUCCAUAUCUAGA	20	far-miR1122	UAGAUACAUCCGUAUCUAGA	1	F1ADE5F01BCJP3	267	53	72	3'	93	-52.5	29.0323	1.94444	AUUCUUGUCUUAGAUUUGUCUAGAUACUGAUGUAUCUAGUCACGUUUUAAUGUUAGAUACAUCCAUAUCUAGACAAAUCUAAGACAAGAAUUU
tae-miR1122	UAGAUAUAUCCGUAUCUAGA	20	far-miR1122	UAGAUACAUCCGUAUCUAGA	1	F1ADE5F01DSNT9	334	52	71	3'	92	-30.3	26.087	1.2625	UUACUUGUCUUAGAUUUGUCUAGAUACAGAAAUNUUUAGCAUUAAAAUAGUCUAGAUAUAUCCGUAUCUAGACAAUCCAAGAUAAAUAUUAC
tae-miR1122	UAGAUACAUCUGUAUCUAGA	20	far-miR1122	UAGAUACAUCCGUAUCUAGA	1	F1ADE5F01A44BO	357	53	72	3'	93	-37.7	24.7312	1.63913	AUUCAUGUCUUAGAUUUGUCUAAAUAUGAAUGUAUCAAGUCACAUUUUAGUAUUAGAUACAUCUGUAUCUAGAUAAAUCUAAGACAAGAAUUU
tae-miR1122	UAGAUACAUCAGUAUCUAGA	20	far-miR1122	UAGAUACAUCCGUAUCUAGA	1	F1ADE5F01E3P6W	1	44	63	3'	84	-27.4	27.381	1.1913	UCAGAUUUCUCUAGAUAUAGAUGUAUCAAGUCACAUUUUAGUAUUAGAUACAUCAGUAUCUAGACAAAUCUAAGACAAGAAAUU
tae-miR1122	UAAAUACAUCCGUAUCUAGA	20	far-miR1122	UAGAUACAUCCGUAUCUAGA	1	F1ADE5F01BKLM2	294	53	72	3'	93	-50.7	34.4086	1.58438	UUACUUGUCUUAGGUUUGUCUAGGUACGGAGGUAUCUAGCACUAAAAUAAGUCUAAAUACAUCCGUAUCUAGACAAAUCCAAGACAAGUAAUU
tae-miR1122	UAGAUACAUCCAUAUCUAGA	20	far-miR1122	UAGAUACAUCCGUAUCUAGA	1	F1ADE5F01CGPJC	39	55	74	3'	95	-44.4	28.4211	1.64444	AUUCUUGUCUUAGAUUUGUCUAGAUACGGAUGUAUCAAGCCACAUUUUUAGUAUUUAGAUACAUCCAUAUCUAGACAAAUCUAAGAAAGAAAUUU
tae-miR1122	UUGAUACAUCCGUAUCUAGA	20	far-miR1122	UAGAUACAUCCGUAUCUAGA	1	F1ADE5F01CGPJC	407	55	74	3'	95	-51.6	28.4211	1.91111	AUUUCUUUCUUAGAUUUGUCUAGAUAUGGAUGUAUCUAAAUACUAAAAAUGUGGCUUGAUACAUCCGUAUCUAGACAAAUCUAAGACAAGAAUUU
tae-miR1122	UAGACACAUCCGUAUCUAGA	20	far-miR1122	UAGAUACAUCCGUAUCUAGA	1	F1ADE5F01BBRN5	473	53	72	3'	93	-31.3	31.1828	1.07931	AUUUUUGCGUUAGAUUUGUCUAAAUACGGAUGUAUCAAGUCACGUUUUAGUAUUAGACACAUCCGUAUCUAGACUAAUGUAAGACAAGAAUUU
tae-miR1122	UAGAUACAUCCGUAUNUAGA	20	far-miR1122	UAGAUACAUCCGUAUCUAGA	1	F1ADE5F01AS406	83	51	70	3'	91	-35.9	30.7692	1.28214	UACUUGUCUUAGUAUUAUUCUACAUACGGAUGUANCUAGUCAUGGUUAGUGUAGAUACAUCCGUAUNUAGACAAACUAUAAGACAAGAAUU
tae-miR1122	UAGAUAUAUCCGUAUCUAGA	20	far-miR1122	UAGAUACAUCCGUAUCUAGA	1	F1ADE5F01C913O	121	54	73	3'	94	-35.9	24.4681	1.56087	UUACUUGUCUUAGAUUUGUCUAGAUACAGAAAUAUUUAAGCAUUAAAAUAAGUCUAGAUAUAUCCGUAUCUAGACAAAUCCAAGAUAAAUAAUU
tae-miR1122	UAGAUACAUUCGUAUCUAGA	20	far-miR1122	UAGAUACAUCCGUAUCUAGA	1	F1ADE5F01CATMR	21	53	72	3'	93	-51.2	29.0323	1.8963	AUUCUUGUCUUAGAUUUGUCUAAAUACGGAUGUAUCAAGUCACGUUUUAGUAUUAGAUACAUUCGUAUCUAGACAAAUCUAAGACAAGAAUUU
tae-miR1122	UAGAUACACCCGUAUCUAGA	20	far-miR1122	UAGAUACAUCCGUAUCUAGA	1	F1ADE5F01A3C40	109	53	72	3'	93	-51	31.1828	1.75862	UUAGUUGUCUUAGAUUUGUCUAGAUACGAAUGUAUCAAGACACAUUUUAGUGUUAGAUACACCCGUAUCUAGACAAUCUAAGACAACUAAUUU
tae-miR1122	UAGAUACAUCCGUAUCUAAA	20	far-miR1122	UAGAUACAUCCGUAUCUAGA	1	F1ADE5F01BVKV1	368	53	72	3'	93	-32.7	25.8065	1.3625	AUUCUUGUCUUAAAUUUGUCUAAUACAAAUGUAUCUAGUUACAUUUUUAGUGUUAGAUACAUCCGUAUCUAAACAAAUGUAAGACGAGAAUUU
tae-miR1122	UAGAUACAUCCGUAUGUAGA	20	far-miR1122	UAGAUACAUCCGUAUCUAGA	1	F1ADE5F01C86WJ	358	53	72	3'	93	-36.6	33.3333	1.18065	UCUUGUUCUUAGUAUUUGUCUAGAGUACGGAUGUAUCUAACACUAACCAUGACUAGAUACAUCCGUAUGUAGAUAAUCUAAGACAAGUAAGUU
tae-miR1122	UAGAUACGUCCGUAUCUAGA	20	far-miR1122	UAGAUACAUCCGUAUCUAGA	1	F0RUNSI02H3P2L	106	53	72	3'	93	-50.1	33.3333	1.61613	GAAUACUGUCUUAGAUUGUCUAGAUACGGAUAUAUCUAGCACUAAAUAGAGUCUAGAUACGUCCGUAUCUAGACAAANCUAAGACAAGAAUUU
tae-miR1122	UAGAUAUAUCCGUAUCUAGA	20	far-miR1122	UAGAUACAUCCGUAUCUAGA	1	F0RUNSI02H3P2L	328	53	72	3'	93	-49.9	35.4839	1.51212	AUUCUUGUCUUAGNUUUGUCUAGAUACGGACGUAUCUAGACUCUAUUUAGUGCUAGAUAUAUCCGUAUCUAGACAAUCUAAGACAGUAUUCGG
tae-miR1122	UAGAUACAUCCAUAUCUAGA	20	far-miR1122	UAGAUACAUCCGUAUCUAGA	1	F0RUNSI02ILWDA	337	53	72	3'	93	-36	29.0323	1.33333	AUUCUUGUCUUAAAUCUGUCUAAAUACGGAUGUAUCAAGUCACGUUUUAGUAUUAGAUACAUCCAUAUCUAGACGAAUCUAAGAUAAGAAUUA
tae-miR1122	UAGAUUCAUCCGUAUCUAGA	20	far-miR1122	UAGAUACAUCCGUAUCUAGA	1	F0RUNSI02F3KFQ	106	54	73	3'	94	-27.9	24.4681	1.21304	AAGAUUGUCAUAGAUUUAUUUAGAUACUAAAUGUAUCUGGACAUGUUUUGAUGUUAGAUUCAUCCGUAUCUAGAUAAAUAUAAGACAAAUAAUU
tae-miR1122	UAGAUACAUCAGUAUCUAGA	20	far-miR1122	UAGAUACAUCCGUAUCUAGA	1	F0RUNSI02GATEG	363	53	72	3'	93	-30.8	25.8065	1.28333	AUUCUUGUCUUGGAUUUGUUUAAAUACGGAUGUAUCAAAUCAUGUUUUAGUAUUAGAUACAUCAGUAUCUAGACGAAUCUAAAACAAAAAAAU
tae-miR1122	UAGAUACAUCCGUAUCUAAA	20	far-miR1122	UAGAUACAUCCGUAUCUAGA	1	F0RUNSI02JUZOX	1	44	63	3'	84	-28.6	28.5714	1.19167	UCAGAUUUGUCUAAAUACGGAUGUAUCUAGUUACAUUUUAGUGUUAGAUACAUCCGUAUCUAAACAAAUGUAAGACAAGAAUUU
tae-miR1122	UAGAUACAUCCGUAUCUAAC	20	far-miR1122	UAGAUACAUCCGUAUCUAGA	2	F0RUNSI02IICUW	347	54	73	3'	94	-31.9	35.1064	0.966667	AAUUCUUGUCUUAAUCUGUCUAAAUACGGAUGUAUCUAGUUACUAUUUUAGUGUUAGAUACAUCCGUAUCUAACACUGAGACUGCCAAGGCACA
tae-miR1122	UAGGUACAUCCGUAUCUAGA	20	far-miR1122	UAGAUACAUCCGUAUCUAGA	1	F0RUNSI02GOP6I	341	53	72	3'	93	-45.4	30.1075	1.62143	UUAGUUAUCUUAAAUUUGUCUAGAUACGGAUGUAUGUAGACACAUUUUAGUGUUAGGUACAUCCGUAUCUAGACAAAUCUAAGACAAGUAAUU
tae-miR1122	UACAUACAUCCGUAUCUAGA	20	far-miR1122	UAGAUACAUCCGUAUCUAGA	1	F0RUNSI02GOP6I	94	53	72	3'	93	-48.7	30.1075	1.73929	UUACUUGUCUUAGAUUUGUCUAGAUACGGAUGUACCUAACACUAAAAUGUGUCUACAUACAUCCGUAUCUAGACAAAUUUAAGAUAACUAAUU
tae-miR1122	UAGAUACAUCCGUAUCUAAC	20	far-miR1122	UAGAUACAUCCGUAUCUAGA	2	F0RUNSI02H12EX	345	53	72	3'	93	-30.6	35.4839	0.927273	AAUUCUUGUCUUAAUCUGUCUAAAUACGGAUGUAUCUAGUUACAUUUUAGUGUUAGAUACAUCCGUAUCUAACNCUGAGACUGCCAAGGCACA
tae-miR1122	UAGAUACAUCCGUAUCUAAA	20	far-miR1122	UAGAUACAUCCGUAUCUAGA	1	F0RUNSI02HYZ9B	349	53	72	3'	93	-32.9	35.4839	0.99697	AUUCUUGUCUUAAAUCUGUCUAAAUACGGAUGUAUCUAGUUACAUUUUAGUGUUAGAUACAUCCGUAUCUAAACACUGAGACUGCCAAGGCAC
tae-miR1122	UAGAUUCAUCCGUAUCUAGA	20	far-miR1122	UAGAUACAUCCGUAUCUAGA	1	F0RUNSI02HOX1E	106	54	73	3'	94	-27.9	24.4681	1.21304	AAGAUUGUCAUAGAUUUAUUUAGAUACUAAAUGUAUCUGGACAUGUUUUGAUGUUAGAUUCAUCCGUAUCUAGAUAAAUAUAAGACAAAUAAUU
tae-miR1122	UAGAUACAUCCGUAUCUAAA	20	far-miR1122	UAGAUACAUCCGUAUCUAGA	1	F0RUNSI02IAX33	349	53	72	3'	93	-32.9	35.4839	0.99697	AUUCUUGUCUUAAAUCUGUCUAAAUACGGAUGUAUCUAGUUACAUUUUAGUGUUAGAUACAUCCGUAUCUAAACACUGAGACUGCCAAGGCAC
tae-miR1122	UAGAUACAUCCAUAUCUAGA	20	far-miR1122	UAGAUACAUCCGUAUCUAGA	1	F0RUNSI02H03HC	51	53	72	3'	93	-21.5	32.2581	0.716667	AUUCUUGUCUUAGAUUUGUCUAAAUACGGAUGUAUCAAGUCAUGUUUUAGUAUUAGAUACAUCCAUAUCUAGACUAAUGACCCUAAAGUCUCC
tae-miR1122	UAGAUACAUCCGUAUCUAAC	20	far-miR1122	UAGAUACAUCCGUAUCUAGA	2	F0RUNSI02IGQEY	350	55	74	3'	95	-32.7	34.7368	0.990909	AUUCUUGUCUUAAAUCUGUCUAAAUACGGAUGUAUCUAGUUACAUUUUUAGUGUUUAGAUACAUCCGUAUCUAACACUGAGACUGCCAAGGCACA
tae-miR1122	UAGAUACAUCCGUAUCUAAA	20	far-miR1122	UAGAUACAUCCGUAUCUAGA	1	F0RUNSI02IK2N7	336	53	72	3'	93	-38.2	25.8065	1.59167	AUUCUUUUCUUAAAUUUGUCUAAAUACGGAUGUAUCUAGUUACAUUUUAGUGUUAGAUACAUCCGUAUCUAAACAAAUGUAAGACAAGAAUUU
tae-miR1122	UAGAUACAUCCGUAUUUAGA	20	far-miR1122	UAGAUACAUCCGUAUCUAGA	1	F0RUNSI02IK2N7	109	53	72	3'	93	-44	25.8065	1.83333	AUUCUUGUCUUACAUUUGUUUAGAUACGGAUGUAUCUAACACUAAAAUGUAACUAGAUACAUCCGUAUUUAGACAAAUUUAAGAAAAGAAUUU
tae-miR1122	UAGAUACAUCUGUAUCUAGA	20	far-miR1122	UAGAUACAUCCGUAUCUAGA	1	F0RUNSI02I1Q2K	218	53	72	3'	93	-39	25.8065	1.625	AUUCUUGUCUUAGAUUUGUCUAAAUACAGAUGUAUCAAGUCACGUUUAAGUAUUAGAUACAUCUGUAUCUAGAAUAAUAUAAGACAAGAAUUU
tae-miR1122	UAGAUACAUCCGUAUCUAAC	20	far-miR1122	UAGAUACAUCCGUAUCUAGA	2	F0RUNSI02J0N2C	351	54	73	3'	94	-31.7	35.1064	0.960606	AUUCUUGUCUUAAAUCUGUCUAAAUACGGAUGUAUCUAGUUACAUUUUUAGUGUUAGAUACAUCCGUAUCUAACACUGAGACUGCCAAGGCACA
tae-miR1122	UAGAUUCAUCCGUAUCUAGA	20	far-miR1122	UAGAUACAUCCGUAUCUAGA	1	F0RUNSI02HZYJ0	106	54	73	3'	94	-27.9	24.4681	1.21304	AAGAUUGUCAUAGAUUUAUUUAGAUACUAAAUGUAUCUGGACAUGUUUUGAUGUUAGAUUCAUCCGUAUCUAGAUAAAUAUAAGACAAAUAAUU
tae-miR1122	UAGAUACAUCCGUAUUUAGA	20	far-miR1122	UAGAUACAUCCGUAUCUAGA	1	F0RUNSI02FLD0V	23	56	75	3'	96	-31.7	35.4167	0.932353	GUGUGCCUUGGCAGUCUCAGUGUUAGAUACGGAUGUAUCUAACACUAAAAUGUAACUAGAUACAUCCGUAUUUAGACAGAUUUAAGACAAGAAUUU
tae-miR1122	UAGAUACAUCCGUAUCUAAC	20	far-miR1122	UAGAUACAUCCGUAUCUAGA	2	F0RUNSI02G5SVD	348	54	73	3'	94	-31.7	35.1064	0.960606	AUUCUUGUCUUAAAUCUGUCUAAAUACGGAUGUAUCUAGUUACAUUUUUAGUGUUAGAUACAUCCGUAUCUAACACUGAGACUGCCAAGGCACA
tae-miR1122	UAGAUACAUCCGUAUCUAAA	20	far-miR1122	UAGAUACAUCCGUAUCUAGA	1	F0RUNSI02H5LCO	352	53	72	3'	93	-32.9	35.4839	0.99697	AAUUCUGUCUUAAAUCUGUCUAAAUACGGAUGUAUCUAGUUACAUUUUAGUGUUAGAUACAUCCGUAUCUAAACACUGAGACUGCCAAGGCAC
tae-miR1122	UAGAUACAUCCGUAUCUAAC	20	far-miR1122	UAGAUACAUCCGUAUCUAGA	2	F0RUNSI02ISOBJ	346	53	72	3'	93	-29.3	36.5591	0.861765	AAUUCUGUCUUAAAUCUGUCUAAAUACGGAUGUAUCUAGUUACAUUUUAGUGUUAGAUACAUCCGUAUCUAACACUGAGACUGCCAGGCACAC
tae-miR1122	UAGAUACAUCCGUAUCUAAC	20	far-miR1122	UAGAUACAUCCGUAUCUAGA	2	F0RUNSI02G53VA	348	53	72	3'	93	-29.9	36.5591	0.879412	AAUUCUUGUCUUAAUCUGUCUAAAUACGGAUGUAUCUAGUUACAUUUUAGUGUUAGAUACAUCCGUAUCUAACACUGAGACUGCCAGGCACAC
tae-miR1122	UAGAUACCUCCGUAUCUAGA	20	far-miR1122	UAGAUACAUCCGUAUCUAGA	1	F0RUNSI02GDEUJ	418	53	72	3'	93	-59.2	35.4839	1.79394	UUACUUGUCUUGGAUUUGUCUAGAUAUGGAUGUAUCUAGACUCAUUUUAGUGCUAGAUACCUCCGUAUCUAGACAAAUCUAAGACAAGUACUG
tae-miR1122	UAGAUACAUCCAUAUCUAGA	20	far-miR1122	UAGAUACAUCCGUAUCUAGA	1	F0RUNSI02GDEUJ	4	53	72	3'	93	-51.8	34.4086	1.61875	GUACUUGUCUUAGAUUUGUCUAGAUACGGAGGUAUCUAGCACUAAAAUGAGUCUAGAUACAUCCAUAUCUAGACAAAUCCAAGACAAGUAAUU
tae-miR1122	UAGAUACAUCCGUAUCUAAC	20	far-miR1122	UAGAUACAUCCGUAUCUAGA	2	F0RUNSI02IXQED	347	54	73	3'	94	-31.7	35.1064	0.960606	AUUCUUGUCUUAAAUCUGUCUAAAUACGGAUGUAUCUAGUUACAUUUUUAGUGUUAGAUACAUCCGUAUCUAACACUGAGACUGCCAAGGCACA
tae-miR1122	UAGAUACAUCCGUAUCUAAA	20	far-miR1122	UAGAUACAUCCGUAUCUAGA	1	F0RUNSI02HLXDB	346	53	72	3'	93	-32.9	35.4839	0.99697	AAUUCUGUCUUAAAUCUGUCUAAAUACGGAUGUAUCUAGUUACAUUUUAGUGUUAGAUACAUCCGUAUCUAAACACUGAGACUGCCAAGGCAC
tae-miR1122	UAGAUACAUCCGUAUCUAAC	20	far-miR1122	UAGAUACAUCCGUAUCUAGA	2	F0RUNSI02HY2XV	348	54	73	3'	94	-32.7	35.1064	0.990909	AUUCUUGUCUUAAAUCUGUCUAAAUACGGAUGUAUCUAGUUACAUUUUAGUGUUUAGAUACAUCCGUAUCUAACACUGAGACUGCCAAGGCACA
tae-miR1122	UAGAUACAUCCGUAUCUAAA	20	far-miR1122	UAGAUACAUCCGUAUCUAGA	1	F0RUNSI02G1ZZ4	347	53	72	3'	93	-32.9	35.4839	0.99697	AAUUCUGUCUUAAAUCUGUCUAAAUACGGAUGUAUCUAGUUACAUUUUAGUGUUAGAUACAUCCGUAUCUAAACACUGAGACUGCCAAGGCAC
tae-miR1122	UAGAUACAUCCGUAUCUAAC	20	far-miR1122	UAGAUACAUCCGUAUCUAGA	2	F0RUNSI02JJHLO	351	53	72	3'	93	-31.7	35.4839	0.960606	AUUCUUGUCUUAAAUCUGUCUAAAUACGGAUGUAUCUAGUUACAUUUUAGUGUUAGAUACAUCCGUAUCUAACACUGAGACUGCCAAGGCACA
tae-miR1122	UAGAUAUAUCCGUAUCUAGA	20	far-miR1122	UAGAUACAUCCGUAUCUAGA	1	F0RUNSI02FSH7M	115	53	72	3'	93	-45.8	32.2581	1.52667	AUUAGCUGACUUGGAUUAUCUAGAUAUGGAUGUAUCUAACACCAAAACAUGUCUAGAUAUAUCCGUAUCUAGACAAAUCUGAGUCAACUAAUU
tae-miR1122	UAGAUACAUCCAUAUCUAGA	20	far-miR1122	UAGAUACAUCCGUAUCUAGA	1	F0RUNSI02FSH7M	336	53	72	3'	93	-40.5	32.2581	1.35	UUAGUUGACUCAGAUUUGUCUAGAUACGGAUAUAUCUAGACAUGUUUUGGUGUUAGAUACAUCCAUAUCUAGAUAAUCCAAGUCAGCUAAUUU
tae-miR1122	UAGAUACAUCUGUAUCUAGA	20	far-miR1122	UAGAUACAUCCGUAUCUAGA	1	F0RUNSI02HL4PB	333	53	72	3'	93	-39.1	27.957	1.50385	AUUCUUGUCUUAGAUUUGUCUAAAUACGGAUGUAUGAAGUCACUUUUUGGUAUUAGAUACAUCUGUAUCUAGACUAAUCUAAGACAAUAAUUU
tae-miR1122	UAGAUACAUCCGUAUCUAAC	20	far-miR1122	UAGAUACAUCCGUAUCUAGA	2	F0RUNSI02GS7C3	352	55	74	3'	95	-31.8	35.7895	0.935294	AUUCUUGUCUUAAAUCUGUCUAAAUACGGAUGUAUCUAGUUACAUUUUUAGUGUUUAGAUACAUCCGUAUCUAACACUGAGACUGCCAAGGCCAC
tae-miR1122	UAGAUACAUCCGUAUCUAAC	20	far-miR1122	UAGAUACAUCCGUAUCUAGA	2	F0RUNSI02JKPPH	348	54	73	3'	94	-32.7	35.1064	0.990909	AAUUCUGUCUUAAAUCUGUCUAAAUACGGAUGUAUCUAGUUACAUUUUAGUGUUUAGAUACAUCCGUAUCUAACACUGAGACUGCCAAGGCACA
tae-miR1122	UAGAUACAUCCGUAUCUAAC	20	far-miR1122	UAGAUACAUCCGUAUCUAGA	2	F0RUNSI02GFWVL	350	54	73	3'	94	-31.3	35.1064	0.948485	AUUCUUGUCUUAAAUCUGUCUAAAUACGGAUGUAUCUAGUUACUAUUUUAGUGUUAGAUACAUCCGUAUCUAACACUGAGACUGCCAAGGCACA
tae-miR1122	UAGAUACAUCCGUAUCUAAC	20	far-miR1122	UAGAUACAUCCGUAUCUAGA	2	F0RUNSI02JDPOV	353	54	73	3'	94	-31.7	35.1064	0.960606	AUUCUUGUCUUAAAUCUGUCUAAAUACGGAUGUAUCUAGUUACAUUUUUAGUGUUAGAUACAUCCGUAUCUAACACUGAGACUGCCAAGGCACA
tae-miR1122	UAGAUACAUCCGUAUCUAAC	20	far-miR1122	UAGAUACAUCCGUAUCUAGA	2	F0RUNSI02JJ2S8	349	55	74	3'	95	-32.1	35.7895	0.944118	AUUCUUGUCUUAAAUCUGUCUAAAUACGGAUGUAUCUAGUUACAUUUUUAGUGUUUAGAUACAUCCGUAUCUAACACUGAGACUGCCCAAGGCCA
tae-miR1122	UAGAUACAUCCGUAUCUAAC	20	far-miR1122	UAGAUACAUCCGUAUCUAGA	2	F0RUNSI02HS908	343	54	73	3'	94	-29.6	37.234	0.845714	GAAAUUCUGUCUAAUCUGUCUAAAUACGGAUGUAUCUAGUUACAUUUUUAGUGUUAGAUACAUCCGUAUCUAACACUGAGACUGCCAGGCACAC
tae-miR1122	UAGAUACAUCCGUAUCUAAC	20	far-miR1122	UAGAUACAUCCGUAUCUAGA	2	F0RUNSI02FQI7M	349	54	73	3'	94	-31.7	35.1064	0.960606	AUUCUUGUCUUAAAUCUGUCUAAAUACGGAUGUAUCUAGUUACAUUUUUAGUGUUAGAUACAUCCGUAUCUAACACUGAGACUGCCAAGGCACA
tae-miR1122	UAGAUACAUCCGUAUCUAAC	20	far-miR1122	UAGAUACAUCCGUAUCUAGA	2	F0RUNSI02JWGNZ	346	55	74	3'	95	-31.6	34.7368	0.957576	AAAUUCUGUCUUAAUCUGUCUAAAUACGGAUGUAUCUAGUUACAUUUUUAGUGUUUAGAUACAUCCGUAUCUAACNCUGAGACUGCCAAGGCACA
tae-miR1122	UAGAUACAUCCGUAUCUAAA	20	far-miR1122	UAGAUACAUCCGUAUCUAGA	1	F0RUNSI02INXYO	348	54	73	3'	94	-32.9	35.1064	0.99697	AUUCUUGUCUUAAAUCUGUCUAAAUACGGAUGUAUCUAGUUACAUUUUUAGUGUUAGAUACAUCCGUAUCUAAACACUGAGACUGCCAAGGCAC
tae-miR1122	UAGAUAUAUCCGUAUCUAGA	20	far-miR1122	UAGAUACAUCCGUAUCUAGA	1	F0RUNSI02HPA5P	116	54	73	3'	94	-42	31.9149	1.4	AUUAGCUGACUUGGAUUAUCUAGAUAUGGAUGUAAUCUAACACCAAAACAUGUCUAGAUAUAUCCGUAUCUAGACAAAUCUGAGUCAACUAAUU
tae-miR1122	UAGAUACAUCCGUAUCUAAC	20	far-miR1122	UAGAUACAUCCGUAUCUAGA	2	F0RUNSI02HR4LZ	345	53	72	3'	93	-29.3	36.5591	0.861765	AAUUCUGUCUUAAAUCUGUCUAAAUACGGAUGUAUCUAGUUACAUUUUAGUGUUAGAUACAUCCGUAUCUAACACUGAGACUGCCAGGCACAC
tae-miR1122	UAGAUACAUCUGUAUCUAGA	20	far-miR1122	UAGAUACAUCCGUAUCUAGA	1	F0RUNSI02JFWNR	274	53	72	3'	93	-46.2	29.0323	1.71111	UUCUUGUCUUAGAUUUGUUCUAGAUACGGAUGUAUCAAGUCACGUUUUAGUAUUAGAUACAUCUGUAUCUAGACAAAUCUAAGAAAAAGAAUU
tae-miR1122	UAGAUACAUCCGUAUCUAAC	20	far-miR1122	UAGAUACAUCCGUAUCUAGA	2	F0RUNSI02JBIJ6	348	55	74	3'	95	-31.2	35.7895	0.917647	AAUUCUGUCUUAAAUCUGUCUAAAUACGGAUGUAUCUAGUUACUAUUUUAGUGUUUAGAUACAUCCGUAUCUAACACUGAGACUGCCAGGCACAC
tae-miR1122	UAGAUACAUCCGUAUCUAAC	20	far-miR1122	UAGAUACAUCCGUAUCUAGA	2	F0RUNSI02H7K24	345	53	72	3'	93	-31.7	35.4839	0.960606	AUUCUUGUCUUAAAUCUGUCUAAAUACGGAUGUAUCUAGUUACAUUUUAGUGUUAGAUACAUCCGUAUCUAACACUGAGACUGCCAAGGCACA
tae-miR1122	UAGAUACAUCUGUAUCUAGA	20	far-miR1122	UAGAUACAUCCGUAUCUAGA	1	F0RUNSI02IBM2C	217	53	72	3'	93	-37.7	26.8817	1.508	AUUCUUGUCUUAGAUUUGUCUAAAUACAGAUGUAUCAAGUCACGUUUAAGUAUUAGAUACAUCUGUAUCUAGAAUAAUAUAAGACAAGAUUUG
tae-miR1122	UAGAUACAUCCGUAUCUAAC	20	far-miR1122	UAGAUACAUCCGUAUCUAGA	2	F0RUNSI02JU77V	345	55	74	3'	95	-32.7	34.7368	0.990909	AUUCUUGUCUUAAAUCUGUCUAAAUACGGAUGUAUCUAGUUACAUUUUUAGUGUUUAGAUACAUCCGUAUCUAACACUGAGACUGCCAAGGCACA
tae-miR1122	UAGAUACAUCUGUAUCUAGA	20	far-miR1122	UAGAUACAUCCGUAUCUAGA	1	F0RUNSI02HD5MX	217	53	72	3'	93	-39	25.8065	1.625	AUUCUUGUCUUAGAUUUGUCUAAAUACAGAUGUAUCAAGUCACGUUUAAGUAUUAGAUACAUCUGUAUCUAGAAUAAUAUAAGACAAGAAUUU
tae-miR1122	UUGAUACAUCCGUAUCUAGA	20	far-miR1122	UAGAUACAUCCGUAUCUAGA	1	F0RUNSI02HDH4N	431	42	61	3'	71	-40.3	33.8028	1.67917	AUUCUUGUCUUAGAUUUGUCUAGAUACGGAUGUAUCAAGUACUUGAUACAUCCGUAUCUAGACAAACUGA
tae-miR1122	UUGAUACAUCCGUAUCUAGA	20	far-miR1122	UAGAUACAUCCGUAUCUAGA	1	F0RUNSI02HDH4N	1	32	51	3'	72	-39.5	33.3333	1.64583	UCAGUUUGUCUAGAUACGGAUGUAUCAAGUACUUGAUACAUCCGUAUCUAGACAAAUCUAAGACAAGAAUUU
tae-miR1122	UAGAUACCUCCGUAUCUAGA	20	far-miR1122	UAGAUACAUCCGUAUCUAGA	1	F0RUNSI01CYMOU	58	52	71	3'	92	-48	32.6087	1.6	AUACUUGUCUUGAAUUUGUCUAGAUACGAAUGUAUCUAGACUCAUUUAGUGCUAGAUACCUCCGUAUCUAGACAAAUCUAAGACAAGUAAUU
tae-miR1122	UAGAUACAUUCGUAUCUAGA	20	far-miR1122	UAGAUACAUCCGUAUCUAGA	1	F0RUNSI01CYMOU	381	52	71	3'	92	-53.1	33.6957	1.7129	UUACUUGUCUUAGAUUUGUCUAGAUACGGAGGUAUCUAGCACUAAAUGAGUCUAGAUACAUUCGUAUCUAGACAAAUUCAAGACAAGUAUUG
tae-miR1122	UAGAUACAUCCGUAUCUAAA	20	far-miR1122	UAGAUACAUCCGUAUCUAGA	1	F0RUNSI01B4VVQ	83	52	71	3'	92	-34.1	27.1739	1.364	UCUUAGUCUUAAAUUUAGUCUAAAUACGGAUGUAUCUAGUUACAUUUAGUGUUAGAUACAUCCGUAUCUAAACAAAUGUAAGACAAGAAUUU
tae-miR1125	AACCAACGAGACCGACUGCGGCGG	24	tae-miR1125	AACCAACGAGACCAACUGCGGCGG	1	F1ADE5F01EHKQU	51	20	43	5'	126	-95.9	42.0635	1.80943	UCUAAGUUUGACCGUAAAUUAACCAACGAGACCGACUGCGGCGGGAGCAAAAAUUAUAUCACCGGUAUAAUUUUUGCUCCCGCUGCAGUCAGUCUCGUUGGUUAAAUUUAUGGUCAAACUUAGAUC
tae-miR1125	AACCAACGAGACCGACUGCGGCGG	24	tae-miR1125	AACCAACGAGACCAACUGCGGCGG	1	F1ADE5F01DXAKC	279	20	43	5'	153	-89.6	37.9085	1.54483	CCAACUUUGACCAUAAAUUUAACCAACGAGACCGACUGCGGCGGGAGGAAAAAUUAUAUAAUUGAAAACUUCUUUUGAAUACGAAUUCACUGGUAUAACUUUUGCUCCUGCUGCAGUCGGUAUCGUUGGUUAAAUUUAUGGUCAAAGUUGAAG
tae-miR1125	AACCAACGAGACCGACUGCGGCGG	24	tae-miR1125	AACCAACGAGACCAACUGCGGCGG	1	F0RUNSI01BM4RW	252	20	43	5'	153	-102.4	39.8693	1.67869	CUAAGUUUGACCGUACAUUUAACCAACGAGACCGACUGCGGCGGGAGCAAAAAUUAUACCACUGGAUUCAAAUCGAAAAUAUGAAUUCAGUGGUAUAAUUUUUGCUCCCGCCACAGUAGGUCUGAUUGGUUAAAUUAUGGUCAAACUUAGAUC
tae-miR1125	AACCAACAAGACCGACUGCGGCGG	24	tae-miR1125	AACCAACGAGACCAACUGCGGCGG	2	F2MIQBM02D47UH	116	20	43	5'	153	-86.9	37.2549	1.52456	UCAAGUUUGACUGUAAAUUUAACCAACAAGACCGACUGCGGCGGGAGCAACAAUUAUACCACUGAAUUCGUAUUUUUGAUAUGAAUUCAGUGAUAUAAUUUUUGAUCCCGCCGCAAUCAGUCUCCUUGGUUAAAUUUACGAUCAAACUUGGAU
tae-miR1125	AACCCACGAGACCGACUGCGGCGG	24	tae-miR1125	AACCAACGAGACCAACUGCGGCGG	2	F1NBZEY02IFGN2	233	20	43	5'	149	-75.2	35.5705	1.41887	UUAACUUUGACCAUAAAUUUAACCCACGAGACCGACUGCGGCGGGAUCAAAAUUAUAUAAUUAAAACUUUUUUGAAUACGAAUUCAUUGGUAUAAUUUUUCGCCCGCCGCAGUCGGUCUUGUUGAUUAAAUUAAUGGUCAAAGUUGAAG
tae-miR1125	AACCCACGAGACCGACUGCGGCGG	24	tae-miR1125	AACCAACGAGACCAACUGCGGCGG	2	F1NBZEY02HO7O9	267	20	43	5'	154	-69.3	34.4156	1.30755	UAACUUUAGACCAUAAAUUUAACCCACGAGACCGACUGCGGCGGGAUCAAAAAUUAUAUAAUUAAAAACUUUUUUUGUAAUACGAAUUCAUUGGUAUAAUUUUUUCGCCCGCCGCAGUCGGUCUUGUUGAUUAAAUUAAUGGUCAAAGUUGAAG
tae-miR1125	AAUCAACGAGACCGACUGCGGCGG	24	tae-miR1125	AACCAACGAGACCAACUGCGGCGG	2	F1NBZEY02HCFZ2	205	20	43	5'	153	-74.3	35.9477	1.35091	CCAACUUUGACCGUAAAUUUAAUCAACGAGACCGACUGCGGCGGGGAUAAAAAUUAUAUAUUUAAAUUGAUAUCAAAAAUACAAAUUCAGUGGUAUAAUUUUUGCUCCCGCCGCAGUCGGUCUCGGUAGUUAAAUUUACGAUCAAAACUUGAA
tae-miR1125	AACCAACAAGACUAACUGCGGCGG	24	tae-miR1125	AACCAACGAGACCAACUGCGGCGG	2	F1NBZEY01C6TPD	142	20	43	5'	152	-72.5	35.5263	1.34259	CCAACUUUGACCAUAAAUUUAACCAACAAGACUAACUGCGGCGGGAGAAAAAAUUAUAUAAUUGAAAACUUCUUUCGAAUACGAAUUCACUGAUAUAAUUUUGCUCCCGCCGCAAUCGGUCUUGAUGGUUAAAUUUACAGUCAAAGUUGAAG
tae-miR1125	AACCAACGAGACCCACUGUGGCGG	24	tae-miR1125	AACCAACGAGACCAACUGCGGCGG	2	F1NBZEY01B949X	161	20	43	5'	155	-82.5	40	1.33065	UCAACUUUGACCAUAAAUUUAACCAACGAGACCCACUGUGGCGGGAGCAAAAAUUUAUCCAAUUUAACCAAUGAGACCGAUUGUAGCGGGAGCAAUUUAAUUUUUUCUCCCGUCGCAAUCGGUCUCGUUGGUUAAAUUUAUGGUCAAAGUUGAAC
tae-miR1125	AAUCAACGAGACCAACUACGGCGG	24	tae-miR1125	AACCAACGAGACCAACUGCGGCGG	2	F1ADE5F01B7FOS	216	20	43	5'	153	-67.1	32.6797	1.342	UCAACUUUAACCAUAAAUUUAAUCAACGAGACCAACUACGGCGGAGGCAAACAUUAUAUAAUUGAAAACUUCUUUUGAAUACGAAUUCAUUGCUANAAUUUUUAGUCAUGCCGCAGUCGGUCUCGUUGGUUAAAUUUAUGGUUAAAGUUGAAA
tae-miR1125	AACUAACGAGACCGACUGCGGCGG	24	tae-miR1125	AACCAACGAGACCAACUGCGGCGG	2	F1ADE5F01BFQNL	202	20	43	5'	154	-71.8	34.4156	1.35472	CCAACUUUAACCAUAAAUUUAACUAACGAGACCGACUGCGGCGGGAGAAAAAUUCAUAUAAUUGAAAAACUUCUUUCCAAUAUGAAUUCACAGAUAUAAUUUUUGCUCCCGCCGCAGUCAGUUUUGUUGGUUAAAUUUAUGUUCAAAGUUGAAG
tae-miR1125	AAUCAACGAGACCAACUACGGCGG	24	tae-miR1125	AACCAACGAGACCAACUGCGGCGG	2	F1ADE5F01DFRH7	219	20	43	5'	153	-69.5	32.6797	1.39	UCAACUUUAACCAUAAAUUUAAUCAACGAGACCAACUACGGCGGAGGCAAACAUUAUAUAAUUGAAAACUUCUUUUGAAUACGAAUUCAUUGCUAUAAUUUUUAGUCAUGCCGCAGUCGGUCUCGUUGGUUAAAUUUAUGGUUAAAGUUGAAA
tae-miR1125	AACGAACGAGACCGACUGCGGCGG	24	tae-miR1125	AACCAACGAGACCAACUGCGGCGG	2	F1ADE5F01APJJO	350	20	43	5'	154	-69.2	37.6623	1.1931	GGAACUUUGACCAUAAAUUUAACGAACGAGACCGACUGCGGCGGGAGAAAAAGUUACAUAAUUAAAAACUUCUUUACGAAUACGAAUUCACUGAUAUAACUUUUGCUCCCGCCGCAAUCGGUCUUGAUAGUUAAAUUUACGGUCUAAAGUUGAA
tae-miR1125	AACCAACGAGGCCGACUGCGGCGG	24	tae-miR1125	AACCAACGAGACCAACUGCGGCGG	2	F1ADE5F01BJGSV	353	20	43	5'	152	-60.1	36.1842	1.09273	UCAACUUUGACCAUAAACUUAACCAACGAGGCCGACUGCGGCGGGAGCAAAAAUUAUAUAAUUGAAAACUUCUUUUGAAUACGAAUUCACUGAUAUAACUUUUGCUUCCGUGGCAGUCAGUCUCGUUAGUUAAAUUUAUGAUUAAGACUGA
tae-miR1125	AACCCACGAGACCGACUGCGGCGG	24	tae-miR1125	AACCAACGAGACCAACUGCGGCGG	2	F1ADE5F01C61MV	93	20	43	5'	152	-76.1	34.8684	1.43585	UUAACUUUGACCAUAAAUUUAACCCACGAGACCGACUGCGGCGGGAUCAAAAAUUAUAUAAUUAAAAACUUUUUUGAAUACGAAUUCAUUGGUAUAAUUUUUUCGCCCGCCGCAGUCGGUCUUGUUGAUUAAAUUAAUGGUCAAAGUUGAAG
tae-miR1125	AACCAACGAGGCCGACUGCGGCGG	24	tae-miR1125	AACCAACGAGACCAACUGCGGCGG	2	F1ADE5F01AQM63	352	20	43	5'	152	-60.1	36.1842	1.09273	UCAACUUUGACCAUAAACUUAACCAACGAGGCCGACUGCGGCGGGAGCAAAAAUUAUAUAAUUGAAAACUUCUUUUGAAUACGAAUUCACUGAUAUAACUUUUGCUUCCGUGGCAGUCAGUCUCGUUAGUUAAAUUUAUGAUUAAGACUGA
tae-miR1125	AAUCAAUGAGACCAACUGCGGCGG	24	tae-miR1125	AACCAACGAGACCAACUGCGGCGG	2	F1ADE5F01A1J84	1	10	33	5'	143	-51.3	35.6643	1.00588	UCAGAAAUUUAAUCAAUGAGACCAACUGCGGCGGAGGCAAACAUUAUAUAAUUGAAAACUUCUUUUGAAUACGAAUUCAUUGCUAUAAUUUUUAGUCCUGCCGCAGUCGGUCGCGUUGGUUAAAUUUAUGGUCAAAGUUGAAA
tae-miR1125	AAUCAAUGAGACCAACUGCGGCGG	24	tae-miR1125	AACCAACGAGACCAACUGCGGCGG	2	F1ADE5F01A1YPO	1	10	33	5'	143	-51.3	35.6643	1.00588	UCAGAAAUUUAAUCAAUGAGACCAACUGCGGCGGAGGCAAACAUUAUAUAAUUGAAAACUUCUUUUGAAUACGAAUUCAUUGCUAUAAUUUUUAGUCCUGCCGCAGUCGGUCGCGUUGGUUAAAUUUAUGGUCAAAGUUGAAA
tae-miR1125	AAUCAACGAGACCGACUGCGGCGG	24	tae-miR1125	AACCAACGAGACCAACUGCGGCGG	2	F0RUNSI02FN1UQ	378	20	43	5'	151	-64.4	37.0861	1.15	CCAACUUUGACCGUAAAUUUAAUCAACGAGACCGACUGCGGCGGGGAUAAAAUUAUAUAUUUAAAUUGAUAUCAAAAUACAAAUUCAGUGGUAUAAUUUUUGCUCCCGCCGCAGUCGGUCUCGGUAGUUAAUUUACGAUCAACUUGAAUCU
tae-miR1125	AACCAACAAGACCGACUGCGGCGG	24	tae-miR1125	AACCAACGAGACCAACUGCGGCGG	2	F0RUNSI01CJ1KY	115	20	43	5'	155	-87.2	38.0645	1.47797	UCAAGUUUGACUGUAAAUUUAACCAACAAGACCGACUGCGGCGGGAGCAACAAUUAUACCACUGAAUUCGUAUUUUUGAUAUGAAUUCAGUGAUAUAAUUUUUUGAUCCCGCCGCAAUCGGGUCUCCUUGGUUAAAUUUACGAUCAAACUUGGAU
tae-miR1125	AACUAACGAGACCGACUGCGGCGG	24	tae-miR1125	AACCAACGAGACCAACUGCGGCGG	2	F0RUNSI01AESEQ	328	20	43	5'	152	-63.3	34.2105	1.21731	UCCAACUUUAACCAUAAUUUAACUAACGAGACCGACUGCGGCGGGAGAAAAAUUCAUAUAAUUGAAAACUUCUUUCCAAUAUGAUUCACAGAUAUUAAUUUUUGCUCCCGCCGCAGUCAGUUUGUUGGUUAAUUUAUGUUCUAAAGUUGUAA
tae-miR1125	AACUAACGAGACCGACUGCGGCGG	24	tae-miR1125	AACCAACGAGACCAACUGCGGCGG	2	F0RUNSI01CM2CA	330	20	43	5'	152	-60.9	33.5526	1.19412	CCAACUUUAACCAUAAAUUUAACUAACGAGACCGACUGCGGCGGGAGAAAAUUCAUAUAAUUGAAACUUCUUCCAAUAUGAAUUCACAGAUAUUAAUUUUUGUCUCCCGCCGCAGUCUAGUUUUGUUGUUAAAUUUAUGUUACUAAGUUAGA
tae-miR1125	AACCAACAAGAUCAACUGCGGCGG	24	tae-miR1125	AACCAACGAGACCAACUGCGGCGG	2	F003IAL01CM13L	242	20	43	5'	154	-74.5	34.4156	1.40566	UUAAUUUUGACCAUAAAUUUAACCAACAAGAUCAACUGCGGCGGAAGCAAAAAAUUAUAUAAUUGAAAACUUCUUUUGAAUACGAAUUCACGGGUAUAACUUUUGCUCCCGCCGCAGUCGGUCUAAUUGGUUAAAUUUAUGGUCAAAGUUGAAG
tae-miR1125	AACCAACAAGAUCAACUGCGGCGG	24	tae-miR1125	AACCAACGAGACCAACUGCGGCGG	2	F003IAL01CVAAE	241	20	43	5'	154	-74.5	34.4156	1.40566	UUAAUUUUGACCAUAAAUUUAACCAACAAGAUCAACUGCGGCGGAAGCAAAAAAUUAUAUAAUUGAAAACUUCUUUUGAAUACGAAUUCACGGGUAUAACUUUUGCUCCCGCCGCAGUCGGUCUAAUUGGUUAAAUUUAUGGUCAAAGUUGAAG
tae-miR1126	UCCACUAUGGACUACAUACGGAG	23	tae-miR1126	UCCACUAUGGACUACAUACGGAG	0	F1NBZEY01D32HM	230	20	42	5'	128	-62.3	32.0312	1.51951	AUAUAAGUCUUUGUAGAGAUUCCACUAUGGACUACAUACGGAGCAAAAUGAGUAAAUCUACNCCCUAAAAUGCAUCUAUAUACAUCUAUAUGUGGUUCAUAGUGGAAUCUCUACAAAGACUUAUAUUU
tae-miR1126	UCCACUAUGGACCACAUACGGAG	23	tae-miR1126	UCCACUAUGGACUACAUACGGAG	1	F2MIQBM02D7Q8A	411	20	42	5'	128	-62.2	34.375	1.41364	AUAUAAGUCUUUAGAGAAAUUCCACUAUGGACCACAUACGGAGCAAAAUGAGUGAAUCUAUACUCUAAAAUGCAUCUAGAUGCAUCCGUAUGUGGUCCAUAGUGAAAUCUCUACAAAGACUUAUAUUU
tae-miR1126	UCCACUAUGGACUACAUAUGGAG	23	tae-miR1126	UCCACUAUGGACUACAUACGGAG	1	F2MIQBM01A7UW8	212	20	42	5'	130	-66.8	32.3077	1.59048	AAAUAUAAGUCUUUGGAGAUUCCACUAUGGACUACAUAUGGAGUAAAAUAGAUGAAUCUACACUCUAAAAUGAAUCUACAUACAUCCGUAUGUGGUUCAUAGUGGAAUCUCUCCAAAGACUUAUAUUUAG
tae-miR1126	UCCACUAUGGACUACAUACAGAG	23	tae-miR1126	UCCACUAUGGACUACAUACGGAG	1	F1NBZEY02H5PCY	297	20	42	5'	128	-53.3	28.125	1.48056	AUAUAAGUCAUUUUAGAAAUUCCACUAUGGACUACAUACAGAGCAAAACAAGUGAAUCUACACUCUAAAAUAUGUCUAUAUACAUCUGUAUGUAGUCCAUAGUAGAAUCUCUAAAAAGACUUAUAUUU
tae-miR1126	UCCACUAUGGACUACGUACGGAG	23	tae-miR1126	UCCACUAUGGACUACAUACGGAG	1	F1NBZEY02GZT1Z	13	20	42	5'	128	-65.8	34.375	1.49545	AUAUAAGUCUUUUUAGAGAUUCCACUAUGGACUACGUACGGAGCAAAAUGAGUGAAUCCACGCUCUAAAAUAUGUCUAUAUACAUCCGUAUGUGGUUUGUAGUGGAAUCUCUAAAAAGACUUACAUUU
tae-miR1126	UUCACUAUGGACUACAUACGGAG	23	tae-miR1126	UCCACUAUGGACUACAUACGGAG	1	F1ADE5F01ETZA2	444	20	42	5'	130	-47.8	31.5385	1.16585	AAAUAUAAGUCUUGUAGAUAUUCACUAUGGACUACAUACGGAGCAAAAAUGAAUGAAUCUAGACUCUAAAAAAUGACAUCUAUAUACAUCCGUAUCGUGGUCCAUAGUAGAAUCUCUACAAAGACUUAAU
tae-miR1126	UUCACUAUGGACUACAUACGGAG	23	tae-miR1126	UCCACUAUGGACUACAUACGGAG	1	F1ADE5F01EN05N	447	20	42	5'	128	-59	31.25	1.475	AUAUAAGUCUUUGUAGAUAUUUCACUAUGGACUACAUACGGAGCAAAAUGAAUGAAUCUAGACUCUAAAAUGCAUCUAUAUACAUCCGUAUGUGGUCCAUAGUAGAAUCUCUACAAAGACUUAUAUUU
tae-miR1126	UUCACUAUGGACUACAUACGGAG	23	tae-miR1126	UCCACUAUGGACUACAUACGGAG	1	F1ADE5F01B1S23	332	20	42	5'	128	-54.9	28.9062	1.48378	AUAUAAGUCUUUUUAGAGAUUUCACUAUGGACUACAUACGGAGCAAAAUGAGUAAAUCUACACUCUAAAAUAUGUCUAUAUACAUCCGUAUGUAAUUUGUAGUGGAAUCUCUAAAAAGACUUACAUUU
tae-miR1126	UCCACUAUGGACUACGUACGGAG	23	tae-miR1126	UCCACUAUGGACUACAUACGGAG	1	F1ADE5F01ECVX5	366	20	42	5'	128	-65.8	34.375	1.49545	AUAUAAGUCUUUUUAGAGAUUCCACUAUGGACUACGUACGGAGCAAAAUGAGUGAAUCCACGCUCUAAAAUAUGUCUAUAUACAUCCGUAUGUGGUUUGUAGUGGAAUCUCUAAAAAGACUUACAUUU
tae-miR1126	UCCAAUAUGGACUACAUACGGAG	23	tae-miR1126	UCCACUAUGGACUACAUACGGAG	1	F0RUNSI02J2DZ2	130	20	42	5'	128	-46.7	32.0312	1.13902	AUAUAAGUCUUUCUAGAUAUUCCAAUAUGGACUACAUACGGAGCAAAAUGAGUGAAUCCACACUCUAAACUAUGUCUAUAUACAUCCAUAUGUAGUCCAUACUGAAAUCCCUAGAAAGACAUAUAUUU
tae-miR1126	UCCACUAUGGACUACAUACAGAG	23	tae-miR1126	UCCACUAUGGACUACAUACGGAG	1	F0RUNSI01ESSMY	358	20	42	5'	128	-53.3	28.125	1.48056	AUAUAAGUCAUUUUAGAAAUUCCACUAUGGACUACAUACAGAGCAAAACAAGUGAAUCUACACUCUAAAAUAUGUCUAUAUACAUCUGUAUGUAGUCCAUAGUAGAAUCUCUAAAAAGACUUAUAUUU
tae-miR1126	UCCACUAUGGACCACAUACGGAA	23	tae-miR1126, hvu-miR1126	UCCACUAUGGACUACAUACGGAG	2	F2MIQBM01BA0GL	35	20	42	5'	125	-47.9	30.4	1.26053	AAUAUAAGUCUUUGAAACAUUCCACUAUGGACCACAUACGGAAUAAAUGAAUGAACUACACUCUAAAUGCAUCUAUAUACAUCCGUAUGUGGUCCAUAGUAAAAUCUAUACAAAGACUUAUAUUU
tae-miR1126	UCUACUAUGGACUACAUACGGAU	23	tae-miR1126, hvu-miR1126	UCCACUAUGGACUACAUACGGAG	2	F1ADE5F01DLHCV	316	20	42	5'	128	-63.9	28.125	1.775	AUAUAAGUCUUUUUAGAGAUUCUACUAUGGACUACAUACGGAUGUAUAUAAAUAUACUUUAGAGUGUAGAUUCACUCGUUUUACACUGUAUGUAGUCCAUAGUGGAAUUUCUAAAAGGUAUUUAUAUU
tae-miR1126	UCCACUAUGGACCACAUACGGAU	23	tae-miR1126	UCCACUAUGGACUACAUACGGAG	2	F1ADE5F01EW7ZT	83	20	42	5'	128	-49	32.0312	1.19512	AUAUAAGUCUUUCGAGAGAUUCCACUAUGGACCACAUACGGAUAUAUGUAGAUGCAUUUUAAAGUAUAGAUUCACUUAUUCUGCUUCGUAUGUACUCCAUAGUGAAAUCUCUACAAAGACUUAUAUUU
tae-miR1126	UCCACUAUGGACCACAUACGGAU	23	tae-miR1126	UCCACUAUGGACUACAUACGGAG	2	F1ADE5F01DF8PT	83	20	42	5'	128	-44	32.0312	1.07317	AUAUAAGUCUUUCGAGAGAUUCCACUAUGGACCACAUACGGAUAUAUGUAGAUGCAUUUUAAAGUAUAGAUUCACUUAUUCUGCUUCGUAUGUACUCCAUAGUGAAAUCUCUACAAAGCUUAUAUUUA
tae-miR1126	UCCACUAUGGACCACAUACGGAU	23	tae-miR1126	UCCACUAUGGACUACAUACGGAG	2	F1ADE5F01EDFII	83	20	42	5'	128	-49	32.0312	1.19512	AUAUAAGUCUUUCGAGAGAUUCCACUAUGGACCACAUACGGAUAUAUGUAGAUGCAUUUUAAAGUAUAGAUUCACUUAUUCUGCUUCGUAUGUACUCCAUAGUGAAAUCUCUACAAAGACUUAUAUUU
tae-miR1126	UCCACUAUGGACCACAUACGGAU	23	tae-miR1126	UCCACUAUGGACUACAUACGGAG	2	F1ADE5F01DDN47	83	20	42	5'	128	-49	32.0312	1.19512	AUAUAAGUCUUUCGAGAGAUUCCACUAUGGACCACAUACGGAUAUAUGUAGAUGCAUUUUAAAGUAUAGAUUCACUUAUUCUGCUUCGUAUGUACUCCAUAGUGAAAUCUCUACAAAGACUUAUAUUU
tae-miR1126	UCCACUAUGGACCACAUACGGAU	23	tae-miR1126	UCCACUAUGGACUACAUACGGAG	2	F0RUNSI02JB68C	329	20	42	5'	127	-54.1	29.9213	1.42368	AUAUAAGUCUUUGAAAACAUUCCACUAUGGACCACAUACGGAUGUAUAUAGAUGCAUUUUAGAGUGUAGUUCAUUCAUUUUAUUCCGUAUGUGGUCCAUAGUAAAAUCUAUUACAAAGACUUAUAUU
tae-miR1126	UCCACUAUAGGCUACAUACGGAG	23	tae-miR1126	UCCACUAUGGACUACAUACGGAG	2	F2MIQBM02ENRVL	107	20	42	5'	128	-46.8	32.0312	1.14146	AUAUAAGUCUUUCUAGAGAUUCCACUAUAGGCUACAUACGGAGCAAAAUGAGUGAAUCUACACUCAAAAAUGCAUCUAUAUACAUCUAUAUGUGGUCCAUACUGGAAUUUCUACAAAGACAUAUAUUU
tae-miR1126	UCCAAUAUAGACUACAUACGGAG	23	tae-miR1126	UCCACUAUGGACUACAUACGGAG	2	F2MIQBM02C9OGV	172	20	42	5'	128	-56.7	32.0312	1.38293	AAUAUAAGCUUUUUAGAGAUUCCAAUAUAGACUACAUACGGAGCAAAAUGAGUGAAUCUACACUCCAAACCACGUCUAUAUGCAUCCGUAUGUAGUCCAUAUUGAAAUCUCUAAAAAGACUUAUAUUU
tae-miR1126	UCCACUAUAGGCUACAUACGGAG	23	tae-miR1126	UCCACUAUGGACUACAUACGGAG	2	F2MIQBM01BGLUZ	312	20	42	5'	130	-32.3	33.0769	0.751163	AUAAGUUCUUUCUAGAGUAUUCCACUAUAGGCUACAUACGGAGCAAAAUGAGUGAAUCUACACUACAAAAUGACAUCUAUAUACAUCUGUAUAGUGGUCCAUACUGGAAUCUCUACAUAGACAUAUAUUA
tae-miR1126	UCUAAUAUGGACUACAUACGGAG	23	tae-miR1126	UCCACUAUGGACUACAUACGGAG	2	F2MIQBM01BHJGZ	124	20	42	5'	128	-50.9	30.4688	1.30513	AAAUAUAAGUCUUUAGAGAUUCUAAUAUGGACUACAUACGGAGCAAAAUGAGUGAAUCUACACUCUAAAACAUGUCUAUAUACAUCCGUAUGUAGUCCCUAUUGAAAUCUGUAAAAGGACUUAUAUUU
tae-miR1126	UCUAAUAUGGACUACAUACGGAG	23	tae-miR1126	UCCACUAUGGACUACAUACGGAG	2	F2MIQBM01BUR21	124	20	42	5'	128	-50.9	30.4688	1.30513	AAAUAUAAGUCUUUAGAGAUUCUAAUAUGGACUACAUACGGAGCAAAAUGAGUGAAUCUACACUCUAAAACAUGUCUAUAUACAUCCGUAUGUAGUCCCUAUUGAAAUCUGUAAAAGGACUUAUAUUU
tae-miR1126	UCCACUAUAGGCUACAUACGGAG	23	tae-miR1126	UCCACUAUGGACUACAUACGGAG	2	F2MIQBM01BD71V	319	20	42	5'	128	-46.5	33.5938	1.0814	UAUAAGUCUUUCUAGUAGAUUCCACUAUAGGCUACAUACGGAGCAAAAUGAGUGAAUCUACACUCGAAAAUGCAUCUAUAUACAUCUGUAUGUGGUCCAUACUGGAAUUUCUACAAAGACAUAUAUUU
tae-miR1126	UCUAAUAUGGACUACAUACGGAG	23	tae-miR1126	UCCACUAUGGACUACAUACGGAG	2	F2MIQBM01ASH9K	124	20	42	5'	128	-50.9	30.4688	1.30513	AAAUAUAAGUCUUUAGAGAUUCUAAUAUGGACUACAUACGGAGCAAAAUGAGUGAAUCUACACUCUAAAACAUGUCUAUAUACAUCCGUAUGUAGUCCCUAUUGAAAUCUGUAAAAGGACUUAUAUUU
tae-miR1126	UCCACUAUAGGCUACAUACGGAG	23	tae-miR1126	UCCACUAUGGACUACAUACGGAG	2	F2MIQBM01A9PMA	309	20	42	5'	128	-51.4	33.5938	1.19535	AUAUAAGUCUUUCUAGAGAUUCCACUAUAGGCUACAUACGGAGCAAAAUGAGUGAAUCUACACUCAAAAAUGCAUCUAUAUACAUCUGUAUGUGGUCCAUACUGGAAUCUCUACAUAGACAUAUAUUU
tae-miR1126	UCCACUAUAGGCUACAUACGGAG	23	tae-miR1126	UCCACUAUGGACUACAUACGGAG	2	F2MIQBM01BS4N6	310	20	42	5'	128	-51.4	33.5938	1.19535	AUAUAAGUCUUUCUAGAGAUUCCACUAUAGGCUACAUACGGAGCAAAAUGAGUGAAUCUACACUCAAAAAUGCAUCUAUAUACAUCUGUAUGUGGUCCAUACUGGAAUCUCUACAUAGACAUAUAUUU
tae-miR1126	UCCACUAUAGGCUACAUACGGAG	23	tae-miR1126	UCCACUAUGGACUACAUACGGAG	2	F2MIQBM01A5PJ6	310	20	42	5'	128	-51.4	33.5938	1.19535	AUAUAAGUCUUUCUAGAGAUUCCACUAUAGGCUACAUACGGAGCAAAAUGAGUGAAUCUACACUCAAAAAUGCAUCUAUAUACAUCUGUAUGUGGUCCAUACUGGAAUCUCUACAUAGACAUAUAUUU
tae-miR1126	UCCAAUAUGGACUACAUACGAAG	23	tae-miR1126	UCCACUAUGGACUACAUACGGAG	2	F2MIQBM01BO3IJ	26	20	42	5'	195	-56.8	33.8462	0.860606	UCUCAGAGUCUUUUAGAGAUUCCAAUAUGGACUACAUACGAAGCAAAAUGGGUGAAUCUACACUCUAAAAUACGUCUAUAUUUAUCCGUAUGUAGUCCAUACGUUUAUAUUUGAAGUGUUGUUUUCGUGUGAAAGUAAUAGUACUAGCACAUAAGUUGCGUUGGUACUUGGUAAUACUAAAAGGUUCACCAUUUU
tae-miR1126	UCCACCAUGGACUACAUAUGGAG	23	tae-miR1126	UCCACUAUGGACUACAUACGGAG	2	F1NBZEY02IYFH7	94	20	42	5'	129	-47.6	33.3333	1.10698	AUACAAGUCUUUGUAUAGAUUCCACCAUGGACUACAUAUGGAGCAAAAAGAGUGAAACUACACUCUAAAAUGUAUUUGGAUACAUCUGUAUGUGGUCCAUAGUGGAAAUCUCUACCAAUACUUAUAUUU
tae-miR1126	UCCACUACAGACUACAUACGGAG	23	tae-miR1126	UCCACUAUGGACUACAUACGGAG	2	F1NBZEY02H7YD0	178	20	42	5'	128	-56.4	32.0312	1.37561	AUAUAAGUCUUUUUAGAGAUUCCACUACAGACUACAUACGGAGUAAAAUGAGUGAAUCCACACUCUAAAACAUGUCUAUAUACAUCCGUAUGUAGUCCUUAGUAGAAUGUCUAGAAAGACUUAUAUUU
tae-miR1126	UCCACUAUAGGCUACAUACGGAG	23	tae-miR1126	UCCACUAUGGACUACAUACGGAG	2	F1NBZEY02FYFJU	146	20	42	5'	128	-50	35.9375	1.08696	AUAUAAGUCUUUCUAGAGAUUCCACUAUAGGCUACAUACGGAGCAAAAUGAGUGAAUCUGCACUCGAAAAUGCAUCUAUAUACAUCUGUAUGCGGUCCAUACUGGAAUCUCUACAAAGACAUAUAUUU
tae-miR1126	UCCACCAUGGACUACAUAUGGAG	23	tae-miR1126	UCCACUAUGGACUACAUACGGAG	2	F1NBZEY02IB1GS	155	20	42	5'	129	-47.6	33.3333	1.10698	AUACAAGUCUUUGUAUAGAUUCCACCAUGGACUACAUAUGGAGCAAAAAGAGUGAAACUACACUCUAAAAUGUAUUUGGAUACAUCUGUAUGUGGUCCAUAGUGGAAAUCUCUACCAAUACUUAUAUUU
tae-miR1126	UCCACUAUAGGCUACAUACGGAG	23	tae-miR1126	UCCACUAUGGACUACAUACGGAG	2	F1NBZEY01A4FVM	429	20	42	5'	128	-53.5	34.375	1.21591	AUAUAAGUCUUUCUAGAGAUUCCACUAUAGGCUACAUACGGAGCAAAAUGAGUGAAUCUACACUCGAAAAUGCAUCUAUAUACAUCUGUAUGUGGUCCAUACUGGAAUCUCUACAAAGACAUAUAUUU
tae-miR1126	UCCACUAUAGGCUACAUACGGAG	23	tae-miR1126	UCCACUAUGGACUACAUACGGAG	2	F1NBZEY01C7GUV	84	20	42	5'	128	-36.7	38.2812	0.74898	AUAUAAGUCUUCCUAGAGAUUCCACUAUAGGCUACAUACGGAGCAAAAUGAGUGAAUCUACACUCGAAAAUGCAUCUAUAUACAUCUGUAUGUGGUCCAUACUAGAGUAGAGAGAGAGACGCUUACAA
tae-miR1126	UCCACUAUAGGCUACAUACGGAG	23	tae-miR1126	UCCACUAUGGACUACAUACGGAG	2	F1NBZEY01B4WRR	4	20	42	5'	128	-47.1	32.8125	1.12143	GUAUAAGUCUUUCUAGAGAUUCCACUAUAGGCUACAUACGGAGCAAAAUGAGUGAAUCUACACUCAAAAAUGCAUCUAUAUACAUCUAUAUGUGGUCCAUACUGGAAUUUCUACAAAGACAUAUAUUU
tae-miR1126	UCCACUAUAGGCUACAUACGGAG	23	tae-miR1126	UCCACUAUGGACUACAUACGGAG	2	F1NBZEY01A68SQ	163	20	42	5'	128	-47	33.5938	1.09302	AUAUAAGUCUUUCUGGAGAUUCCACUAUAGGCUACAUACGGAGCAAAAUGAGUGAAUGUACACUCGAAAAUGCAUCUAUAUACAUCUGUAUGUGGUCCAUAUUGGAAUAUCUACAAAGACAUAUAUUU
tae-miR1126	UCCACCAUGGACUACAUAUGGAG	23	tae-miR1126	UCCACUAUGGACUACAUACGGAG	2	F1NBZEY01BGNON	229	20	42	5'	133	-44.5	32.3308	1.03488	AUACAAGUCUUUGUAUAGAUUCCACCAUGGACUACAUAUGGAGCAAAAAUGAGUGAAAUCUACACUCUAAAAAUGUACCUAGAUACAUCUAUAUGUGAUCCAUAGUGGAAAAUCUCUACCAAGACUUAUAUUU
tae-miR1126	UCCACUAUAGGCUACAUACGGAG	23	tae-miR1126	UCCACUAUGGACUACAUACGGAG	2	F1NBZEY01AJHUA	163	20	42	5'	128	-47	33.5938	1.09302	AUAUAAGUCUUUCUGGAGAUUCCACUAUAGGCUACAUACGGAGCAAAAUGAGUGAAUGUACACUCGAAAAUGCAUCUAUAUACAUCUGUAUGUGGUCCAUAUUGGAAUAUCUACAAAGACAUAUAUUU
tae-miR1126	UCCACUAUAGGCUACAUACGGAG	23	tae-miR1126	UCCACUAUGGACUACAUACGGAG	2	F1NBZEY01DD2PP	4	20	42	5'	128	-47.1	32.8125	1.12143	GUAUAAGUCUUUCUAGAGAUUCCACUAUAGGCUACAUACGGAGCAAAAUGAGUGAAUCUACACUCAAAAAUGCAUCUAUAUACAUCUAUAUGUGGUCCAUACUGGAAUUUCUACAAAGACAUAUAUUU
tae-miR1126	UCCACCAUGGACUACAUAUGGAG	23	tae-miR1126	UCCACUAUGGACUACAUACGGAG	2	F1NBZEY01CAU2Y	46	20	42	5'	129	-45.9	33.3333	1.06744	AUACAAGUCUUUGUAUAGAUUCCACCAUGGACUACAUAUGGAGAAAAAUGAGUGAAUCUACACUCUAAAAUGUACCUGGAUACAUCUAUAUGUGAUCCAUAGUGGAAAUCUCUACCAAGACUUAUAUUU
tae-miR1126	UCCACUAUAGGCUACAUACGGAG	23	tae-miR1126	UCCACUAUGGACUACAUACGGAG	2	F1ADE5F01CGWBF	151	20	42	5'	128	-53.5	34.375	1.21591	AUAUAAGUCUUUCUAGAGAUUCCACUAUAGGCUACAUACGGAGCAAAAUGAGUGAAUCUACACUCGAAAAUGCAUCUAUAUACAUCUGUAUGUGGUCCAUACUGGAAUCUCUACAAAGACAUAUAUUU
tae-miR1126	UCCAAUAUGGACUACAUAUGGAG	23	tae-miR1126	UCCACUAUGGACUACAUACGGAG	2	F1ADE5F01AZMM0	187	20	42	5'	132	-61.3	31.8182	1.45952	AUAUAAGUCUUUUUAGAGAUUCCAAUAUGGACUACAUAUGGAGCAAAAUAAGUGAAUCUACACUCUAGACUACGUCUAUAUAUGUACAUCCGUAUGUAGUCCAUAUUGAAAUCUCUACAAAGACUUGUGUUU
tae-miR1126	UCCACUAUAGGCUACAUACGGAG	23	tae-miR1126	UCCACUAUGGACUACAUACGGAG	2	F1ADE5F01AZRUH	1	8	30	5'	116	-39.8	35.3448	0.970732	UCAGAGAUUCCACUAUAGGCUACAUACGGAGCAAAAUGAGUGAAUCUACACUCGAAAAUGCAUCUAUAUACAUCUGUAUGUGGUCCAUACUGGAAUUUCUACAAAGACAUAUAUUU
tae-miR1126	UCCAGUAUGAACUACAUACGGAG	23	tae-miR1126	UCCACUAUGGACUACAUACGGAG	2	F1ADE5F01DF6WA	120	20	42	5'	106	-35.3	28.3019	1.17667	AAAUAUGCUUUUUAGUAGAUUCCAGUAUGAACUACAUACGGAGCAAAUGAUUGAAUGUUACAUCUGUAUGUAGUCCAUAUUGAAAUCUUUAAAAGGACUUAUAUUU
tae-miR1126	UCUAAUAUGGACUACAUACGGAG	23	tae-miR1126	UCCACUAUGGACUACAUACGGAG	2	F1ADE5F01DQJRR	123	20	42	5'	128	-49	30.4688	1.25641	AUGUAAGUCUUUUUAGAGAUUCUAAUAUGGACUACAUACGGAGCAAAAGAGUGAAUCCAUACUCUAAACUACGUUCAUAUACAUCCGUAUGUAGUCUAUAUUGAAAAUCUCUAAACAAAGACAUAUUU
tae-miR1126	UCCACUAUAGGCUACAUACGGAG	23	tae-miR1126	UCCACUAUGGACUACAUACGGAG	2	F1ADE5F01CBLZP	166	20	42	5'	128	-49.3	34.375	1.12045	AUAUAAGUCUUUCUAGAGAUUCCACUAUAGGCUACAUACGGAGCAAAAUGAGUGAAUCUACACUCGAAAAUGCAUCUAUAUACAUCUGUAUGUGGUCCAUACUGGAAUUUCUACAAAGACAUAUUUAG
tae-miR1126	UCCAAUAUGGACUACAUAUGGAG	23	tae-miR1126	UCCACUAUGGACUACAUACGGAG	2	F1ADE5F01E4E1T	187	20	42	5'	132	-61.3	31.8182	1.45952	AUAUAAGUCUUUUUAGAGAUUCCAAUAUGGACUACAUAUGGAGCAAAAUAAGUGAAUCUACACUCUAGACUACGUCUAUAUAUGUACAUCCGUAUGUAGUCCAUAUUGAAAUCUCUACAAAGACUUGUGUUU
tae-miR1126	UCCACCAUGGACUACAUAUGGAG	23	tae-miR1126	UCCACUAUGGACUACAUACGGAG	2	F1ADE5F01CAEUP	200	20	42	5'	129	-48.1	34.1085	1.09318	AUACAAGUCUUUGUAUAGAUUCCACCAUGGACUACAUAUGGAGCAAAAUGAGUGAAUCUGCACUCUAAAAUGUAUCUGGAUACAUCUAUAUGUGAUCCAUAGUGGAAAUCUCUACCAAGACUUAUAUUU
tae-miR1126	UCCACCAUGGACUACAUAUGGAG	23	tae-miR1126	UCCACUAUGGACUACAUACGGAG	2	F1ADE5F01DTEH3	236	20	42	5'	129	-45.9	33.3333	1.06744	AUACAAGUCUUUGUAUAGAUUCCACCAUGGACUACAUAUGGAGAAAAAUGAGUGAAUCUACACUCUAAAAUGUACCUGGAUACAUCUAUAUGUGAUCCAUAGUGGAAAUCUCUACCAAGACUUAUAUUU
tae-miR1126	UCCACUAUAGGCUACAUACGGAG	23	tae-miR1126	UCCACUAUGGACUACAUACGGAG	2	F1ADE5F01APTVZ	50	20	42	5'	128	-41.5	34.375	0.943182	UAUAAGUACUUCCUAGAGAUUCCACUAUAGGCUACAUACGGAGCAAAAUGAGUGAAUCUACACUCGAAAAUGCAUCUAUAUACAUCUGUAUGUGGUCCAUACUAGAAUCUCUACAAAGACAUAUAUUU
tae-miR1126	UCCAAUAUGGACUACAUAUGGAG	23	tae-miR1126	UCCACUAUGGACUACAUACGGAG	2	F1ADE5F01DPBJ6	187	20	42	5'	132	-61.3	31.8182	1.45952	AUAUAAGUCUUUUUAGAGAUUCCAAUAUGGACUACAUAUGGAGCAAAAUAAGUGAAUCUACACUCUAGACUACGUCUAUAUAUGUACAUCCGUAUGUAGUCCAUAUUGAAAUCUCUACAAAGACUUGUGUUU
tae-miR1126	UCCAAUAUGGACAACAUACGGAG	23	tae-miR1126	UCCACUAUGGACUACAUACGGAG	2	F1ADE5F01BMJ51	326	20	42	5'	130	-52.3	31.5385	1.27561	UAUAAGUUCUUUUUAGAGAUUCCAAUAUGGACAACAUACGGAGACAAAAUGAGUGGAUCUACACUACUAAACUACGUCUAUAUACAUCCGUAUGUAGUCCAUAUUGAGAUCUCUAAUAAAGUACUUAUUA
tae-miR1126	UCCACUAUGGACCACAUACAGAG	23	tae-miR1126	UCCACUAUGGACUACAUACGGAG	2	F1ADE5F01EE2PI	79	20	42	5'	128	-60.6	33.5938	1.4093	AUAUAAGUCUUUGGAGAGAUUCCACUAUGGACCACAUACAGAGCAAAAUGAGUGAACCUACACUCUAAAAUGCAUUUAUAUACAUCCGUAUGUGGUUCAUAGUGAAAUCUCUACAAAGACUUAUAUUU
tae-miR1126	UCCAAUAUGGACUACAUAUGGAG	23	tae-miR1126	UCCACUAUGGACUACAUACGGAG	2	F1ADE5F01C84CC	187	20	42	5'	132	-61.3	31.8182	1.45952	AUAUAAGUCUUUUUAGAGAUUCCAAUAUGGACUACAUAUGGAGCAAAAUAAGUGAAUCUACACUCUAGACUACGUCUAUAUAUGUACAUCCGUAUGUAGUCCAUAUUGAAAUCUCUACAAAGACUUGUGUUU
tae-miR1126	UCCAAUAUGGACUACAUAUGGAG	23	tae-miR1126	UCCACUAUGGACUACAUACGGAG	2	F1ADE5F01DWPR4	187	20	42	5'	135	-57.2	32.5926	1.3	AUAUAAGUCUUUUUAGAGAUUCCAAUAUGGACUACAUAUGGAGCAAAAUAAGUGAAUCCCCUANACUCUAGACUACGUCUAUAUAUGUACAUCCGUAUGUAGUCCAUAUUGAAAUCUCUACAAAGACUUGUGUUU
tae-miR1126	UCCAAUAUGGACUACAUAUGGAG	23	tae-miR1126	UCCACUAUGGACUACAUACGGAG	2	F1ADE5F01EMR98	187	20	42	5'	132	-61.3	31.8182	1.45952	AUAUAAGUCUUUUUAGAGAUUCCAAUAUGGACUACAUAUGGAGCAAAAUAAGUGAAUCUACACUCUAGACUACGUCUAUAUAUGUACAUCCGUAUGUAGUCCAUAUUGAAAUCUCUACAAAGACUUGUGUUU
tae-miR1126	UCUAAUAUGGACUACAUACGGAG	23	tae-miR1126	UCCACUAUGGACUACAUACGGAG	2	F1ADE5F01AXQZ5	77	20	42	5'	128	-50.9	30.4688	1.30513	AAAUAUAAGUCUUUAGAGAUUCUAAUAUGGACUACAUACGGAGCAAAAUGAGUGAAUCUACACUCUAAAACAUGUCUAUAUACAUCCGUAUGUAGUCCCUAUUGAAAUCUGUAAAAGGACUUAUAUUU
tae-miR1126	UCCACCAUGGACUACAUAUGGAG	23	tae-miR1126	UCCACUAUGGACUACAUACGGAG	2	F0RUNSI02IV374	9	20	42	5'	129	-41	34.1085	0.931818	AUACAAGUCUUUGUAUAGAUUCCACCAUGGACUACAUAUGGAGCAAAAUGGAUGAAUCUACACUCUAAAAUGUAUCUGGAUACAUCUAUAUGUGACCCAUAGUGGAAAUCUCUACCAAGACUUAUAUUU
tae-miR1126	UCCACCAUGGACUACAUAUGGAG	23	tae-miR1126	UCCACUAUGGACUACAUACGGAG	2	F0RUNSI02JTFXX	356	20	42	5'	129	-48.1	34.1085	1.09318	AUACAAGUCUUUGUAUAGAUUCCACCAUGGACUACAUAUGGAGCAAAAUGAGUGAAUCUGCACUCUAAAAUGUAUCUGGAUACAUCUAUAUGUGAUCCAUAGUGGAAAUCUCUACCAAGACUUAUAUUU
tae-miR1126	UCCACUAUAGGCUACAUACGGAG	23	tae-miR1126	UCCACUAUGGACUACAUACGGAG	2	F0RUNSI02GW9WC	228	20	42	5'	128	-42.9	33.5938	0.997674	AUAUAAGUCUUUCUAGAGAUUCCACUAUAGGCUACAUACGGAGCAAAAUGAGUGAAUCUACACUCGAAAAUGCAUCUAUAUACAUCUGUAUGUGGUCCAUACUGGAAUAUCAACAAAGACAUAUAUUU
tae-miR1126	UCCACUAUAGGCUACAUACGGAG	23	tae-miR1126	UCCACUAUGGACUACAUACGGAG	2	F0RUNSI02IZFXS	318	20	42	5'	127	-43.4	40.1575	0.85098	AUAUAAGACUUUCUAGAGAUUCCACUAUAGGCUACAUACGGAGCAAAAUGAGUGAAUCUACACUCGAAAUGCAUCUAUAUACAUCUGUAUGUGGUCCAUACUGGAAUCCUGAGACUGCCAAGGCACA
tae-miR1126	UCCACUAUAGGCUACAUACGGAG	23	tae-miR1126	UCCACUAUGGACUACAUACGGAG	2	F0RUNSI02HLJ43	354	20	42	5'	128	-49.3	34.375	1.12045	AUAUAAGUCUUUCUAGAGAUUCCACUAUAGGCUACAUACGGAGCAAAAUGAGUGAAUCUACACUCGAAAAUGCAUCUAUAUACAUCUGUAUGUGGUCCAUACUGGAAUUUCUACAAAGACAUAUUUAG
tae-miR1126	UCCAAUAUAGACUACAUACGGAG	23	tae-miR1126	UCCACUAUGGACUACAUACGGAG	2	F0RUNSI01CTYLL	319	20	42	5'	128	-60.8	32.0312	1.48293	AUAUAAGUCUUUUUAGAGAUUCCAAUAUAGACUACAUACGGAGCAAAAUGAGUGAAUCUACACUCCAAACCACGUCUAUAUGCAUCCGUAUGUAGUCCAUAUUGAAAUCUCUAAAAAGACUUAUAUUU
tae-miR1126	UCCACCAUGGACUACAUAUGGAG	23	tae-miR1126	UCCACUAUGGACUACAUACGGAG	2	F0RUNSI01D8OT1	148	20	42	5'	129	-45.9	33.3333	1.06744	AUACAAGUCUUUGUAUAGAUUCCACCAUGGACUACAUAUGGAGCAAAAUGAGUGAAUCUACACUCUAAAAUGUACCUAGAUACAUCUAUAUGUGAUCCAUAGUGGAAAUCUCUACCAAGACUUAUAUUU
tae-miR1126	UCCAAUAUAGACUACAUACGGAG	23	tae-miR1126	UCCACUAUGGACUACAUACGGAG	2	F0RUNSI01D66I7	322	20	42	5'	128	-60.8	32.0312	1.48293	AUAUAAGUCUUUUUAGAGAUUCCAAUAUAGACUACAUACGGAGCAAAAUGAGUGAAUCUACACUCCAAACCACGUCUAUAUGCAUCCGUAUGUAGUCCAUAUUGAAAUCUCUAAAAAGACUUAUAUUU
tae-miR1126	UCCAAUAUAGACUACAUACGGAG	23	tae-miR1126	UCCACUAUGGACUACAUACGGAG	2	F0RUNSI01ETMZ3	323	20	42	5'	128	-60.8	32.0312	1.48293	AUAUAAGUCUUUUUAGAGAUUCCAAUAUAGACUACAUACGGAGCAAAAUGAGUGAAUCUACACUCCAAACCACGUCUAUAUGCAUCCGUAUGUAGUCCAUAUUGAAAUCUCUAAAAAGACUUAUAUUU
tae-miR1126	UCCACUAUAGGCUACAUACGGAG	23	tae-miR1126	UCCACUAUGGACUACAUACGGAG	2	F003IAL01CH9D1	105	20	42	5'	128	-53.5	34.375	1.21591	AUAUAAGUCUUUCUAGAGAUUCCACUAUAGGCUACAUACGGAGCAAAAUGAGUGAAUCUACACUCGAAAAUGCAUCUAUAUACAUCUGUAUGUGGUCCAUACUGGAAUCUCUACAAAGACAUAUAUUU
tae-miR1126	UCCACCAUGGACUACAUAUGGAG	23	tae-miR1126	UCCACUAUGGACUACAUACGGAG	2	F003IAL01EYFP8	42	20	42	5'	129	-41.8	34.8837	0.928889	AUACAAGUCGUUGUAUUGAUUCCACCAUGGACUACAUAUGGAGGAAAAUGAGUGAAUCUACACUCUAAAAUGUACCUGGAUACAUCUAUAUGUGAUCCAUAGUGGAAAUCUCUACCAAGACUUAUAUUU
tae-miR1126	UCCACCAUGGACUACAUAUGGAG	23	tae-miR1126	UCCACUAUGGACUACAUACGGAG	2	F003IAL01A04N5	42	20	42	5'	129	-41.8	34.8837	0.928889	AUACAAGUCGUUGUAUUGAUUCCACCAUGGACUACAUAUGGAGGAAAAUGAGUGAAUCUACACUCUAAAAUGUACCUGGAUACAUCUAUAUGUGAUCCAUAGUGGAAAUCUCUACCAAGACUUAUAUUU
tae-miR1126	UCCAAAAUGGACUACAUACGGAG	23	tae-miR1126	UCCACUAUGGACUACAUACGGAG	2	F003IAL01AH9GP	317	20	42	5'	133	-44.4	31.5789	1.05714	AUAUAAGUCUUUCUAAAGAUUCCAAAAUGGACUACAUACGGAGCAAAAUGAGUGUAUUUGUCACUCUAACUAUGUGUCCAUAUACAUCUGUAUGUAGUCCAUAUUGUAAUACUCUAUAGAAUAGACGUAUACU
tae-miR1126	UCUAAUAUGGACUACAUACGGAG	23	tae-miR1126	UCCACUAUGGACUACAUACGGAG	2	F003IAL01BTDQX	33	20	42	5'	128	-50.9	30.4688	1.30513	AAAUAUAAGUCUUUAGAGAUUCUAAUAUGGACUACAUACGGAGCAAAAUGAGUGAAUCUACACUCUAAAACAUGUCUAUAUACAUCCGUAUGUAGUCCCUAUUGAAAUCUGUAAAAGGACUUAUAUUU
tae-miR1127	AACUACUCCCUCCGUCCCAUA	21	bdi-miR1127	AACUACUCCCUCCGUCCGAUA	1	F2MIQBM01B6C44	312	20	40	5'	133	-52.6	35.3383	1.11915	UUUGUGUUAUGGAAACAAACAACUACUCCCUCCGUCCCAUAAUAUAAAAACGUUUUUGGAACUACACUAGUGUCAAAAACGUUCUUAUAUUAUGGGACAGAGGAAGUACAUAGUUGGAAGCAAUUUGCUAGUU
tae-miR1127	AACUACUCCCUCCGUCCCAUA	21	bdi-miR1127	AACUACUCCCUCCGUCCGAUA	1	F1NBZEY01A35A3	346	20	40	5'	133	-56.6	36.8421	1.1551	UGGAUAGAAACCAAAAUAAAAACUACUCCCUCCGUCCCAUAAUAUAAGAGCGUUUUUCAAACCGUUUUAGCUUAAAAAGCGUUCUUAUAUUAUGGGACAGAGGGAGUAGUUGUGACAAUCAUCAAGCAACAGA
tae-miR1127	AACUACUCCCUCCGUCCCAUA	21	bdi-miR1127	AACUACUCCCUCCGUCCGAUA	1	F1NBZEY01ESFUE	333	20	40	5'	129	-56.6	36.4341	1.20426	UGGAUAGAAACCAAAAUAAAAACUACUCCCUCCGUCCCAUAAUAUAAGAGCGUUUUUCAAACCGUUUUAGCUUAAAAAGCGUUCUUAUAUUAUGGGACAGAGGGAGUAGUUGUGACAAUCAUCAAGCAA
tae-miR1127	AACUACUCCCUCCGUCCCAUA	21	bdi-miR1127	AACUACUCCCUCCGUCCGAUA	1	F1NBZEY01C8A0F	356	20	40	5'	129	-56.6	36.4341	1.20426	UGGAUAGAAACCAAAAUAAAAACUACUCCCUCCGUCCCAUAAUAUAAGAGCGUUUUUCAAACCGUUUUAGCUUAAAAAGCGUUCUUAUAUUAUGGGACAGAGGGAGUAGUUGUGACAAUCAUCAAGCAA
tae-miR1127	AACUACUCCCUCCGUCCCAUA	21	bdi-miR1127	AACUACUCCCUCCGUCCGAUA	1	F1ADE5F01EN4J4	146	20	40	5'	117	-59.4	36.7521	1.3814	UUUGUAUAUGUUCUCUUAAUAACUACUCCCUCCGUCCCAUAAUAUAAGAGCGUUUUGUCGAAAACACUCUAUAUUAUGGGACGGAGGGAGUAGUAUAGAUUCCUUAAAUAUGAGGAG
tae-miR1127	AACUACUCCCUCCGUCCCAUA	21	bdi-miR1127	AACUACUCCCUCCGUCCGAUA	1	F1ADE5F01CBFP1	329	20	40	5'	133	-76.8	38.3459	1.50588	CAGCUAUUGAUGCUAACAAUAACUACUCCCUCCGUCCCAUAAUGUAAGACGUUUUUUGACACUACAGUAGUGUAAAAAAACGUCUUACAUUAUGGGACGGAGGGAGUAGUAAAGAUAAAAGGAAACAAGCUGA
tae-miR1127	AACUACUCCCUCCGUCCCAUA	21	bdi-miR1127	AACUACUCCCUCCGUCCGAUA	1	F1ADE5F01DIRJM	146	20	40	5'	117	-60.3	36.7521	1.40233	UUUGUAUAUGUUCUCUUAAUAACUACUCCCUCCGUCCCAUAAUAUAAGAGCGUUUUGUUCGAAACACUCUAUAUUAUGGGACGGAGGGAGUAGUAUAGAUUCCUUAAAUAUGAGGAG
tae-miR1127	AACUACUCCCUCCGUCCCAUA	21	bdi-miR1127	AACUACUCCCUCCGUCCGAUA	1	F0RUNSI02GP7B4	207	20	40	5'	134	-46.4	38.0597	0.909804	AUCAUUGUACUUACAUUAACAACUACUCCCUCCGUCCCAUAAUAUAAGAACGUUUUGUACAGUACACCAGUGUUCAAAACACUCUUGUAUUAUGGGAAGAGGGGAUUGGUUCGUUGUGUAGCAUUAUGCAUCUU
tae-miR1127	AACUACUCCCUCCGUCCCAUA	21	bdi-miR1127	AACUACUCCCUCCGUCCGAUA	1	F0RUNSI02GUNL8	223	20	40	5'	128	-60.9	38.2812	1.24286	CGGGUUACAAUGAUGUUAAUAACUACUCCCUCCGUCCCAUAAUAUAGGACUUUUUUUGACACUAGCAUAGUGUUAAAAAUGUCCUACAUUACGGGACGGAGGGAGUACUUUUCAUCAUCCAAUUGAAA
tae-miR1127	AACUACUCCCUCCGUCCCAUA	21	bdi-miR1127	AACUACUCCCUCCGUCCGAUA	1	F003IAL01CP7OA	403	20	40	5'	119	-53.1	36.1345	1.23488	UUUGUAUAUGUUCUCUUAAUAACUACUCCCUCCGUCCCAUAAUAUAAGUAGCGUUUUUGUCGAAAACACUCUAUAUUAUGGGACGGAGGGAGUAGUAUAGAUUACCUUAAUAUGAGGAG
tae-miR1127	AACUACUCCCUCCGUUCGAUU	21	bdi-miR1127	AACUACUCCCUCCGUCCGAUA	2	F1ADE5F01C5CID	187	20	40	5'	156	-60.05	42.3077	0.909848	GCUCUUGGUGACCUUUUAAUAACUACUCCCUCCGUUCGAUUACUUGUCACCGAAAUAGGAUGUAUCUAGACGUAUUUAGUUUCUAGAUACAUCCAUUUCCGUAAACCAAAGUUAAUUUCCGAACGGAGGGAGGUAGAUAAUCNGGUGCGCCCCAAC
tae-miR1127	UACUACUCCCUCCGUCCUAUA	21	bdi-miR1127	AACUACUCCCUCCGUCCGAUA	2	F0RUNSI02IG9O8	75	20	40	5'	114	-50.1	42.1053	1.04375	UAGAUUCACCCAGGGAAAAAUACUACUCCCUCCGUCCUAUAAUGUAAGACGUUAGAGUCAAAAAACGUCUUACAUUAUGUGACGGAGGGAGUACUAUCCAGUACUUGACCCACA
tae-miR1127	UCCUUCCGUUCGGAAUUAC	19	tae-miR1127	UCCUUCCGUUCGGAAUUAC	0	F2MIQBM02DVQNE	130	20	38	5'	143	-74.9	37.0629	1.41321	UUUAGCUCACUGGAUUUUACUCCUUCCGUUCGGAAUUACUUGUCGCAGAAAUGAAUGUAUCUAGACGUAUUUUAGUUCUAGAUACAUCCAUUUCCGAGACAAGUAAUUCCGAACGGAGGGAGUACAAAUUUAAGAGAAAGAAA
tae-miR1127	UCCUUCCGUUCGGAAUUAC	19	tae-miR1127	UCCUUCCGUUCGGAAUUAC	0	F0RUNSI02ISUGI	83	20	38	5'	143	-80.6	41.2587	1.3661	UGUACUACGUAUGUACGUACUCCUUCCGUUCGGAAUUACUUGUCACGGAAAUGAAUGUAUCUAGACAUAUUUUAGUUCUAGAUACAUCCAUUUCCGAGACAAGUAGUUCCGAACGAAGGGAGUAGAUGUGUGCAUUUGCGCAC
tae-miR1128	UACUACUCCCUCCGUCCCAAA	21	ssp-miR1128	UACUACUCCCUCCGUCCCAAA	0	F2MIQBM01A8GQE	366	20	40	5'	143	-59.4	37.0629	1.12075	GAAAUGGCUAAAAAGGUAAAUACUACUCCCUCCGUCCCAAAAUAAGUGUCUCAGCUUUGUACUAACUCUAGUACAAAGUUAUACUAAAGUUGAGACACUUAUUUUGGGACGGAAGAGUAUAUUGCAGUGUGUAUUGGAGAUUC
tae-miR1128	UACUACUCCCUCCGUCCCAAA	21	ssp-miR1128	UACUACUCCCUCCGUCCCAAA	0	F2MIQBM01A5369	366	20	40	5'	144	-63.9	36.8056	1.20566	GAAAUGGCUAAAAAGGUAAAUACUACUCCCUCCGUCCCAAAAUAAGUGUCUCAGCUUUGUACUAACUCUAGUACAAAGUUAUACUAAAGUUGAGACACUUAUUUUGGGACGGAAGGAGUAUAUUGCAGUGUGUAUUUGGAGAUU
tae-miR1128	UACUACUCCCUCCGUCCCAAA	21	ssp-miR1128	UACUACUCCCUCCGUCCCAAA	0	F1NBZEY02GRB08	273	20	40	5'	135	-64.3	39.2593	1.21321	UACUUUUAUUCUUAUAGAUGUACUACUCCCUCCGUCCCAAAUGAGUGUCGCUGAUUUAGUACUAACUUUGUACUAAACCAGCGACACUUUAUUUUGGGACGGAGGGAUUACAAUAUUUAUCUCUGGUAGGCAGGU
tae-miR1128	UACUACUCCCUCCGUCCCAAA	21	ssp-miR1128	UACUACUCCCUCCGUCCCAAA	0	F1NBZEY02IRLNF	261	20	40	5'	132	-68	39.3939	1.30769	CUUUUUAUUCUUUAUAGAUGUACUACUCCCUCCGUCCCAAAAUGAGUGUCGCUGAUUUAGUACAACUUUGUACUAAACCAGCGACACUUAUUUUGGGACGGAGGGGAUUACAAUAUUUUAUCUCUGGUAGGC
tae-miR1128	UACUACUCCCUCCGUCCCAAA	21	ssp-miR1128	UACUACUCCCUCCGUCCCAAA	0	F1NBZEY02JJQP9	277	20	40	5'	134	-72.1	40.2985	1.33519	CACUUUUAUUCUUAUAGAUGUACUACUCCCUCCGUCCCAAAAUGAGUGUCGCUGAUUUAGUACAACUUUGUACUAAACCAGCGACACUUAUUUUGGGACGGAGGGAUUACAAUAUUUAUCUCUGGUAGGCAGGU
tae-miR1128	UACUACUCCCUCCGUCCCAAA	21	ssp-miR1128	UACUACUCCCUCCGUCCCAAA	0	F1NBZEY02HX9V0	84	20	40	5'	156	-89.8	39.7436	1.44839	CAAGUGCCUCCUUAUUAUUAUACUACUCCCUCCGUCCCAAAAUAAGUGACUCAAAACUUACUCAACUUUGUACUAACAUUAGUACAAAGUUGAGUCAUUCUUGAGUCACUUAUUUUAGGACGGAGGGAGUAGUAUGUAUGCACGUGCAUGCACGUC
tae-miR1128	UACUACUCCCUCCGUCCCAAA	21	ssp-miR1128	UACUACUCCCUCCGUCCCAAA	0	F1NBZEY02IDTMI	260	20	40	5'	134	-72.1	40.2985	1.33519	CACUUUUAUUCUUAUAGAUGUACUACUCCCUCCGUCCCAAAAUGAGUGUCGCUGAUUUAGUACAACUUUGUACUAAACCAGCGACACUUAUUUUGGGACGGAGGGAUUACAAUAUUUAUCUCUGGUAGGCAGGU
tae-miR1128	UACUACUCCCUCCGUCCCAAA	21	ssp-miR1128	UACUACUCCCUCCGUCCCAAA	0	F1NBZEY02GHDH8	260	20	40	5'	134	-72.1	40.2985	1.33519	CACUUUUAUUCUUAUAGAUGUACUACUCCCUCCGUCCCAAAAUGAGUGUCGCUGAUUUAGUACAACUUUGUACUAAACCAGCGACACUUAUUUUGGGACGGAGGGAUUACAAUAUUUAUCUCUGGUAGGCAGGU
tae-miR1128	UACUACUCCCUCCGUCCCAAA	21	ssp-miR1128	UACUACUCCCUCCGUCCCAAA	0	F1NBZEY02HSC9C	261	20	40	5'	134	-72.1	40.2985	1.33519	CACUUUUAUUCUUAUAGAUGUACUACUCCCUCCGUCCCAAAAUGAGUGUCGCUGAUUUAGUACAACUUUGUACUAAACCAGCGACACUUAUUUUGGGACGGAGGGAUUACAAUAUUUAUCUCUGGUAGGCAGGU
tae-miR1128	UACUACUCCCUCCGUCCCAAA	21	ssp-miR1128	UACUACUCCCUCCGUCCCAAA	0	F1NBZEY02H138B	258	20	40	5'	134	-72.1	40.2985	1.33519	CACUUUUAUUCUUAUAGAUGUACUACUCCCUCCGUCCCAAAAUGAGUGUCGCUGAUUUAGUACAACUUUGUACUAAACCAGCGACACUUAUUUUGGGACGGAGGGAUUACAAUAUUUAUCUCUGGUAGGCAGGU
tae-miR1128	UACUACUCCCUCCGUCCCAAA	21	ssp-miR1128	UACUACUCCCUCCGUCCCAAA	0	F1NBZEY02IWZ9F	260	20	40	5'	134	-72.1	40.2985	1.33519	CACUUUUAUUCUUAUAGAUGUACUACUCCCUCCGUCCCAAAAUGAGUGUCGCUGAUUUAGUACAACUUUGUACUAAACCAGCGACACUUAUUUUGGGACGGAGGGAUUACAAUAUUUAUCUCUGGUAGGCAGGU
tae-miR1128	UACUACUCCCUCCGUCCCAAA	21	ssp-miR1128	UACUACUCCCUCCGUCCCAAA	0	F1NBZEY02GEEKJ	262	20	40	5'	134	-72.1	40.2985	1.33519	CACUUUUAUUCUUAUAGAUGUACUACUCCCUCCGUCCCAAAAUGAGUGUCGCUGAUUUAGUACAACUUUGUACUAAACCAGCGACACUUAUUUUGGGACGGAGGGAUUACAAUAUUUAUCUCUGGUAGGCAGGU
tae-miR1128	UACUACUCCCUCCGUCCCAAA	21	ssp-miR1128	UACUACUCCCUCCGUCCCAAA	0	F1NBZEY02ITN8P	258	20	40	5'	134	-72.1	40.2985	1.33519	CACUUUUAUUCUUAUAGAUGUACUACUCCCUCCGUCCCAAAAUGAGUGUCGCUGAUUUAGUACAACUUUGUACUAAACCAGCGACACUUAUUUUGGGACGGAGGGAUUACAAUAUUUAUCUCUGGUAGGCAGGU
tae-miR1128	UACUACUCCCUCCGUCCCAAA	21	ssp-miR1128	UACUACUCCCUCCGUCCCAAA	0	F1NBZEY02I4QQE	259	20	40	5'	133	-67.4	40.6015	1.24815	CACUUUUAUUCUUAUAGAUGUACUACUCCCUCCGUCCCAAAAUGAGUGUCGCUGAUUUAGUACAACUUUGUACUAAACCAGCGACACUUAUUUGGGACGGAGGGAUUACAAUAUUUAUCUCUGGUAGGCAGGU
tae-miR1128	UACUACUCCCUCCGUCCCAAA	21	ssp-miR1128	UACUACUCCCUCCGUCCCAAA	0	F1NBZEY02G4HEJ	259	20	40	5'	134	-72.1	40.2985	1.33519	CACUUUUAUUCUUAUAGAUGUACUACUCCCUCCGUCCCAAAAUGAGUGUCGCUGAUUUAGUACAACUUUGUACUAAACCAGCGACACUUAUUUUGGGACGGAGGGAUUACAAUAUUUAUCUCUGGUAGGCAGGU
tae-miR1128	UACUACUCCCUCCGUCCCAAA	21	ssp-miR1128	UACUACUCCCUCCGUCCCAAA	0	F1NBZEY02HI6GY	261	20	40	5'	134	-72.1	40.2985	1.33519	CACUUUUAUUCUUAUAGAUGUACUACUCCCUCCGUCCCAAAAUGAGUGUCGCUGAUUUAGUACAACUUUGUACUAAACCAGCGACACUUAUUUUGGGACGGAGGGAUUACAAUAUUUAUCUCUGGUAGGCAGGU
tae-miR1128	UACUACUCCCUCCGUCCCAAA	21	ssp-miR1128	UACUACUCCCUCCGUCCCAAA	0	F1NBZEY02GMAYX	84	20	40	5'	156	-89.8	39.7436	1.44839	CAAGUGCCUCCUUAUUAUUAUACUACUCCCUCCGUCCCAAAAUAAGUGACUCAAAACUUACUCAACUUUGUACUAACAUUAGUACAAAGUUGAGUCAUUCUUGAGUCACUUAUUUUAGGACGGAGGGAGUAGUAUGUAUGCACGUGCAUGCACGUC
tae-miR1128	UACUACUCCCUCCGUCCUAAA	21	tae-miR1128, ssp-miR1128	UACUACUCCCUCCGUCCCAAA	1	F1NBZEY02GMAYX	162	20	40	5'	152	-97.7	39.4737	1.62833	CGUGCAUGCACGUGCAUACAUACUACUCCCUCCGUCCUAAAAUAAGUGACUCAAGAAUGACUCAACUUUGUACUAAUGUUAGUACAAAGUUGAGUAAGUUUUGAGUCACUUAUUUUGGGACGGAGGGAGUAGUAUAAUAAUAAGGAGGCACU
tae-miR1128	UACUACUCCCUCCGUCCCAAA	21	ssp-miR1128	UACUACUCCCUCCGUCCCAAA	0	F1NBZEY02IUSWH	84	20	40	5'	156	-89.8	39.7436	1.44839	CAAGUGCCUCCUUAUUAUUAUACUACUCCCUCCGUCCCAAAAUAAGUGACUCAAAACUUACUCAACUUUGUACUAACAUUAGUACAAAGUUGAGUCAUUCUUGAGUCACUUAUUUUAGGACGGAGGGAGUAGUAUGUAUGCACGUGCAUGCACGUC
tae-miR1128	UAAUACUCCCUCCGUCCCAAA	21	ssp-miR1128	UACUACUCCCUCCGUCCCAAA	1	F1ADE5F01E3PSX	147	20	40	5'	145	-69.4	38.6207	1.23929	AUACAAGGCGGUCAGUUAGAUAAUACUCCCUCCGUCCCAAAAUUCUUGUCUUAGAUUUGUCUAAAUACGGAUGUAUCUAGACAAAGCUAUGACAAGAAUUUUGGGACGGAGGGAGUAGUUAGGUUUGGUUUUCAUAACUAGGAAA
tae-miR1128	AACUACUCCCUCCGUCCCAAA	21	ssp-miR1128	UACUACUCCCUCCGUCCCAAA	1	F1ADE5F01AY18G	132	20	40	5'	125	-48.5	36.8	1.05435	GCUAAUGCUCUUAUAUAGAGAACUACUCCCUCCGUCCCAAAUAAAGUAGUCGCUAAGUUAGUACUAGAUCAGCGACACUUAUUUUGGUACGGAGGGAGGUAUUUUUUAUUUAAUAGUAAUUCUGA
tae-miR1128	UACUACUCCCUCCGUCCCAUA	21	ssp-miR1128	UACUACUCCCUCCGUCCCAAA	1	F2MIQBM02EZJ31	229	20	40	5'	133	-67	41.3534	1.21818	CUAUCACUCCCUAACCGACUUACUACUCCCUCCGUCCCAUAAUGUAAGACGUUUUUUGACACUACACUAGGAUCAAAAAACAUCUUACAUUAUGGGACGGAGGGAGUAGUUUGCUAUCACUACAAGCAUAUAC
tae-miR1128	UAGUACUCCCUCCGUCCCAAA	21	ssp-miR1128	UACUACUCCCUCCGUCCCAAA	1	F2MIQBM02DJRKX	212	20	40	5'	144	-76.2	36.8056	1.43774	UUAAGUAGAACUUUUACAGUUAGUACUCCCUCCGUCCCAAAAUAAGUGACUCAACUUUGUACUAACUUUAGUACAAAUUUAGUGUAAAGUUGAGUCACUUAUUUUGGGACGGAGGGAGUAGAACACAUCCAUGUGUAUCCACUA
tae-miR1128	UAGUACUCCCUCCGUCCCAAA	21	ssp-miR1128	UACUACUCCCUCCGUCCCAAA	1	F2MIQBM01BZ8SF	327	20	40	5'	143	-58.1	37.7622	1.07593	UCAAUGUUUAAAACUAUCAGUAGUACUCCCUCCGUCCCAAAAUAAGUGUCUCAAGCUUAGUACAACUUUGUACUAACUUUAGUACAAAGUUGAGACACUUAGUUCGGGACGAAGGGAGUACAAUGCAGUACAAAUGUAACAGA
tae-miR1128	UACUACUCCCUCCGUUCCAAA	21	ssp-miR1128	UACUACUCCCUCCGUCCCAAA	1	F2MIQBM01A70W8	297	20	40	5'	134	-76.5	38.0597	1.5	UGACAAGUCUUUUCGCUAAAUACUACUCCCUCCGUUCCAAAAUAGAUGCCCCAACUUUGAACUAAUAUUAGUACAAAGUUGGGGCAUCUAUUUUGGAAUGGAGGGAGUAGGUUAUAAAUGAGUCUCUUUUCCUU
tae-miR1128	UUCUACUCCCUCCGUCCCAAA	21	ssp-miR1128	UACUACUCCCUCCGUCCCAAA	1	F2MIQBM01ATCN6	177	20	40	5'	113	-45.1	38.9381	1.025	AUAACUGAAUUUUUGCACAGUUCUACUCCCUCCGUCCCAAAAUAUGUGUCUCAACUUUAGUACAACUUAUUUUGGGACGGAGGGAGUAUCAUUUUUGCACUCAUUUAUGGGUC
tae-miR1128	UAAUACUCCCUCCGUCCCAAA	21	ssp-miR1128	UACUACUCCCUCCGUCCCAAA	1	F1NBZEY02F6FLM	237	20	40	5'	175	-80.4	32	1.43571	GUGUGUUAAGGGAUUCGAAAUAAUACUCCCUCCGUCCCAAAAUUCUUGUCUUAUAUUAUUCUAGAUACAGAUGUAUCUAAUACUUAAACGUGACUUGAUACAUCUGUAUUUAGACAAAUCUAAGACAAGAAUUUUGAGACGGAGGGAGUAAUAUUUGUGUUAACAAAUUUCUAAC
tae-miR1128	UACUACUCCCUCCGUUCCAAA	21	ssp-miR1128	UACUACUCCCUCCGUCCCAAA	1	F1NBZEY02F01HV	177	20	40	5'	145	-68.7	37.2414	1.27222	UGCAUGAUUGUAGAGGUAAAUACUACUCCCUCCGUUCCAAAAUAAGUGAGUCAAGUUUGUACUAACUUUGUACUAAAAUAAGUACAAAGUUGAGUCACUUAUUUUGGGACGGAUGGAGUAUUACUGUUGUACCUCCAGUCAACCA
tae-miR1128	UACUACUCCCUCCGUACCAAA	21	ssp-miR1128	UACUACUCCCUCCGUCCCAAA	1	F1NBZEY02I2LCZ	273	20	40	5'	136	-53.9	38.2353	1.03654	UACUUUUAUUCUUAUAGAUGUACUACUCCCUCCGUACCAAAUGAGUGUCGCUGUAUUUAGUACUAACUUUGUAACUAAACCAGCGACUACUUAUUUGGGACGGAGGGAUUACAAUAUUUAUCUCUGGUAGGCAGGU
tae-miR1128	UGCUACUCCCUCCGUCCCAAA	21	ssp-miR1128	UACUACUCCCUCCGUCCCAAA	1	F1NBZEY02H3I0D	253	20	40	5'	140	-58.2	43.5714	0.954098	GAAUGACCAAAUGACUUAUCUGCUACUCCCUCCGUCCCAAAAAAAUGACUCAACUUUGUGCUAACAUUGUAUUAAAGUUAGUGCAAAGUCGCGUCACUUAAUUUGGGACGGAGGGAGUAGAAGCUACUCCGAGGACUGAG
tae-miR1128	UUCUACUCCCUCCGUCCCAAA	21	ssp-miR1128	UACUACUCCCUCCGUCCCAAA	1	F1NBZEY02H3I0D	100	20	40	5'	140	-65.2	42.8571	1.08667	UUCUCAGUCCUCGGAGUAGCUUCUACUCCCUCCGUCCCAAAUUAAGUGACGCGACUUUGCACUAACUUUAAUACAAUGUUAGCACAAAGUUGAGUCAUUUUUUUGGGACGGAGGGAGUAGCAGAUAAGUCAUUUGGUCAU
tae-miR1128	UAGUACUCCCUCCGUCCCAAA	21	ssp-miR1128	UACUACUCCCUCCGUCCCAAA	1	F1NBZEY02HCF2O	343	20	40	5'	176	-80.3	34.6591	1.31639	UCCUACUAGUACCAAGUUUGUAGUACUCCCUCCGUCCCAAAAUUACUUGUCUUAGAUUUGUCUAGAUACGGAUGUAUCUAAUACUAAAACAUGACUUGAUACAUCCGUAUUUAGAAAAAGUAAAGACAAGAAUUUUGAGACGAAGGGAGUACUAUACAACUAGUACUACCACUAUA
tae-miR1128	UAGUACUCCCUCCGUCCCAAA	21	ssp-miR1128	UACUACUCCCUCCGUCCCAAA	1	F1NBZEY02JB6V3	322	20	40	5'	141	-73.9	37.5887	1.39434	UAGCCAAGGCCUAUUUUUUCUAGUACUCCCUCCGUCCCAAAAUAAGUGUCUCAACUUUGUACUAACUCUAGUACAAAGUUGUACUAAGCUUGAGACACUUAUUUUGGGAUGGAGGGAGUACUAAUUACAUGCAUCAUUAUA
tae-miR1128	UAGUACUCCCUCCGUCCCAAA	21	ssp-miR1128	UACUACUCCCUCCGUCCCAAA	1	F1NBZEY02IB5PZ	350	20	40	5'	178	-80.6	34.2697	1.32131	UCCUACUAGUACCAAGUUUGUAGUACUCCCUCCGUCCCAAAAUUACUUGUCUUAGAUUUGUCUAGAUACGGAUGUAUCUAAUACUAAAACAAUGACUUGAUACAUCCGUAUUUAGAAAAAGUAAAGACAAGAAAUUUUGAGACGAAGGGAGUACUAUACAACUAGUACUACCACUAUA
tae-miR1128	UACUACUCCCUCCGUCCCAUA	21	ssp-miR1128	UACUACUCCCUCCGUCCCAAA	1	F1NBZEY01D3IB3	98	20	40	5'	135	-62.4	37.7778	1.22353	CAAUUUACGUAUUUAUUAUUUACUACUCCCUCCGUCCCAUAAUAUAAAAAACAUUUUUUCAAGCUAACAUAGCUUGAAAAGCGUUCUUAUAUUAUGGGACGGAGGGAGUAGCAAACAUGCCCGUGCGUUGCCAAC
tae-miR1128	UACUACUCCCUCCGUUCCAAA	21	ssp-miR1128	UACUACUCCCUCCGUCCCAAA	1	F1NBZEY01D5DZ3	877	20	40	5'	144	-57.7	40.2778	0.994828	UGAAGCACCGGAUGACUACCUACUACUCCCUCCGUUCCAAAAUAGAUGACCCAACUUUUAUACUAACUUUUAGCAAAAUUAGUACAAAGUUGAAUCAUCUAUUUUGGAAUGGAGGAAGUAGAUCUAGAGCCAGCGUUCGACGUG
tae-miR1128	UAGUACUCCCUCCGUCCCAAA	21	ssp-miR1128	UACUACUCCCUCCGUCCCAAA	1	F1NBZEY01EE1PZ	255	20	40	5'	132	-45.1	34.0909	1.00222	AAUCUAAAAAUUGUUGUAGAUAGUACUCCCUCCGUCCCAAAAAUAAGUGUCUCAACUUAAUACUAAUUUUAGUACAAAAUUGAGACCCUUAAUUUGGGACGAGGAGAGUACAUGUAAACUUAGUUACUGCUC
tae-miR1128	UAGUACUCCCUCCGUCCCAAA	21	ssp-miR1128	UACUACUCCCUCCGUCCCAAA	1	F1NBZEY01D1SX1	255	20	40	5'	131	-44.1	34.3511	0.98	AAUCUAAAAAUUGUUGUAGAUAGUACUCCCUCCGUCCCAAAAAUAGUGUCUCAACUUAAUACUAAUUUUAGUACAAAAUUGAGACCCUUAAUUUGGGACGAGGAGAGUACAUGUAAACUUAGUUACUGCUC
tae-miR1128	UAGUACUCCCUCCGUCCCAAA	21	ssp-miR1128	UACUACUCCCUCCGUCCCAAA	1	F1NBZEY01BWZDQ	66	20	40	5'	130	-66.6	34.6154	1.48	AAUAAAGCCACCAUGAAGUGUAGUACUCCCUCCGUCCCAAAAUAAGUGACUCAACUUUGUACUAAAGUUAGUAUAAAGUUGAGUCACUUAUUUUGGGACAGAGGUAGUAGUAUUUUAUUUUUGAUAGGUU
tae-miR1128	UACUACUCCCUCCGUUCCAAA	21	ssp-miR1128	UACUACUCCCUCCGUCCCAAA	1	F1ADE5F01A7468	301	20	40	5'	155	-48.6	39.3548	0.796721	CUCAACUAGAAAAAAAACUCUACUACUCCCUCCGUUCCAAAUAGAUGACCAACUUAGUACUACCCAACCUUUCGUUACUUAAACUUUAGUUACUAAAGUAAGGGUACGAUCUAUUUGGUAACGGAGGGAGGUAGGUCGGUAGCAACUGUUAACUU
tae-miR1128	UACUACUCCCUCCGUUCCAAA	21	ssp-miR1128	UACUACUCCCUCCGUCCCAAA	1	F1ADE5F01B3BCN	33	20	40	5'	124	-49.6	35.4839	1.12727	AAUAUAUGUAUGAUCUUCUAUACUACUCCCUCCGUUCCAAAAUAAGUCACUUAAGGUUAGUAACAAAGUUGAGUCACUUAUUUUGGGAUGGAGGGAGUAUUAUAGUGUAAAAAUGGAUGGGCGA
tae-miR1128	UAAUACUCCCUCCGUCCCAAA	21	ssp-miR1128	UACUACUCCCUCCGUCCCAAA	1	F1ADE5F01CZOXV	240	20	40	5'	171	-93.8	35.6725	1.5377	UGUGCAAUGCACGUCUUGACUAAUACUCCCUCCGUCCCAAAAUUCUUGUCUUAGAUUUGUCUAGAUAUGGAAGUAUCUAAUACUAAAACGUGAAUUGAUACAUCCAUAUUUAGACAAAUCUAAGACAAGAAUUUUGGGACGGAGCGAGUAUUACAAUCGUAUGUGAAACUU
tae-miR1128	UAUUACUCCCUCCGUCCCAAA	21	ssp-miR1128	UACUACUCCCUCCGUCCCAAA	1	F1ADE5F01DDU4P	76	20	40	5'	176	-79	34.0909	1.31667	CAGAGGCUACAUAAUUUAUUUAUUACUCCCUCCGUCCCAAAAUUCUUGUCUUAGAUUUUUUCUAGAUACGAAUGUAUCAAGUCACAUUUUAGUAUUAGAUACAUCCGUAUCUAGACAAAUCUAAGACAAGAAAUUUGGGACAGAGGGAGUACUAAACAGGAGAAAAAAAGCAAGGA
tae-miR1128	UAUUACUCCCUCCGUCCCAAA	21	ssp-miR1128	UACUACUCCCUCCGUCCCAAA	1	F1ADE5F01C8NZA	255	20	40	5'	154	-72.4	40.9091	1.14921	GCGGGAAGUGUUAGUUUAGUUAUUACUCCCUCCGUCCCAAAUUGCUCAUCACUGAAAUGGAUGUAUCUAGAACUAAAAUACAUCUAGAUACAUCCAUACGUGCGACAAGUAAUUCGGAACGGAGGGAGUAGUACUAAGUGACACUGAAAUAGCA
tae-miR1128	UAUUACUCCCUCCGUCCCAAA	21	ssp-miR1128	UACUACUCCCUCCGUCCCAAA	1	F1ADE5F01EOGMN	257	20	40	5'	154	-72.4	40.9091	1.14921	GCGGGAAGUGUUAGUUUAGUUAUUACUCCCUCCGUCCCAAAUUGCUCAUCACUGAAAUGGAUGUAUCUAGAACUAAAAUACAUCUAGAUACAUCCAUACGUGCGACAAGUAAUUCGGAACGGAGGGAGUAGUACUAAGUGACACUGAAAUAGCA
tae-miR1128	UACUACUCCCUCCGUUCCAAA	21	ssp-miR1128	UACUACUCCCUCCGUCCCAAA	1	F1ADE5F01EDMFX	346	20	40	5'	173	-66.3	34.104	1.12373	UUUGUUUAUAUAAAAUAUAAUACUACUCCCUCCGUUCCAAAAUACUUGACUUUCAUUUGUCCAAAAAUGGAUGUACCUAUAUACUAAAACAUGUCUAGAUGCAUCUAGAUUUUGACAAACGAAAGGCAUGUAUUGUGGAACGGAGGGAGUACAUGUGAUGUAAAAACUCGUGC
tae-miR1128	UACUACUCCCUCCGUCCCAUA	21	ssp-miR1128	UACUACUCCCUCCGUCCCAAA	1	F1ADE5F01CBFP1	76	20	40	5'	133	-74.6	39.0977	1.43462	AGCUUGUUUCCUUUUAUCUUUACUACUCCCUCCGUCCCAUAAUGUAAGACGUUUUUUUACACUACUGUAGUGUCAAAAAACGUCUUACAUUAUGGGACGGAGGGAGUAGUUAUUGUUAGCAUCAAUAGCUGCG
tae-miR1128	UAUUACUCCCUCCGUCCCAAA	21	ssp-miR1128	UACUACUCCCUCCGUCCCAAA	1	F1ADE5F01CIGJT	257	20	40	5'	154	-72.4	40.9091	1.14921	GCGGGAAGUGUUAGUUUAGUUAUUACUCCCUCCGUCCCAAAUUGCUCAUCACUGAAAUGGAUGUAUCUAGAACUAAAAUACAUCUAGAUACAUCCAUACGUGCGACAAGUAAUUCGGAACGGAGGGAGUAGUACUAAGUGACACUGAAAUAGCA
tae-miR1128	UACUACUCCCUCCGUUCCAAA	21	ssp-miR1128	UACUACUCCCUCCGUCCCAAA	1	F1ADE5F01DQMRT	306	20	40	5'	94	-26.6	41.4894	0.682051	UCCGUUUCUUUUUUCAUGAUUACUACUCCCUCCGUUCCAAAAUAGAUGACCCAACUUUGAAACGGUGGGAGUAGUAGAUUUGCACUUUCCCUUG
tae-miR1128	UAUUACUCCCUCCGUCCCAAA	21	ssp-miR1128	UACUACUCCCUCCGUCCCAAA	1	F1ADE5F01DQZ6U	258	20	40	5'	154	-72.4	40.9091	1.14921	GCGGGAAGUGUUAGUUUAGUUAUUACUCCCUCCGUCCCAAAUUGCUCAUCACUGAAAUGGAUGUAUCUAGAACUAAAAUACAUCUAGAUACAUCCAUACGUGCGACAAGUAAUUCGGAACGGAGGGAGUAGUACUAAGUGACACUGAAAUAGCA
tae-miR1128	UACUACUCCCUCCGUUCCAAA	21	ssp-miR1128	UACUACUCCCUCCGUCCCAAA	1	F1ADE5F01D0Z54	344	20	40	5'	173	-66.3	34.104	1.12373	UUUGUUUAUAUAAAAUAUAAUACUACUCCCUCCGUUCCAAAAUACUUGACUUUCAUUUGUCCAAAAAUGGAUGUACCUAUAUACUAAAACAUGUCUAGAUGCAUCUAGAUUUUGACAAACGAAAGGCAUGUAUUGUGGAACGGAGGGAGUACAUGUGAUGUAAAAACUCGUGC
tae-miR1128	UACUACUCCCUCCGUCCCAUA	21	ssp-miR1128	UACUACUCCCUCCGUCCCAAA	1	F1ADE5F01D3XAN	130	20	40	5'	134	-67.4	42.5373	1.18246	CGCGCAGUCACGGGCUAAUCUACUACUCCCUCCGUCCCAUAAUAUAAGAGCGUUUUUACUACUACGCUAGUGUAAAAAACGACUCUUAUAUUAUGGGACGGAGGGAGUAGAAUGUUUAUAUUCACAUUGCAACG
tae-miR1128	UAUUACUCCCUCCGUCCCAAA	21	ssp-miR1128	UACUACUCCCUCCGUCCCAAA	1	F1ADE5F01B672V	256	20	40	5'	154	-72.4	40.9091	1.14921	GCGGGAAGUGUUAGUUUAGUUAUUACUCCCUCCGUCCCAAAUUGCUCAUCACUGAAAUGGAUGUAUCUAGAACUAAAAUACAUCUAGAUACAUCCAUACGUGCGACAAGUAAUUCGGAACGGAGGGAGUAGUACUAAGUGACACUGAAAUAGCA
tae-miR1128	UAAUACUCCCUCCGUCCCAAA	21	ssp-miR1128	UACUACUCCCUCCGUCCCAAA	1	F0RUNSI02I1Q2K	166	20	40	5'	175	-80.4	32	1.43571	GUGUGUUAAGGGAUUCGAAAUAAUACUCCCUCCGUCCCAAAAUUCUUGUCUUAUAUUAUUCUAGAUACAGAUGUAUCUAAUACUUAAACGUGACUUGAUACAUCUGUAUUUAGACAAAUCUAAGACAAGAAUUUUGAGACGGAGGGAGUAAUAUUUGUGUUAACAAAUUUCUAAC
tae-miR1128	UACUACUCCCUCUGUCCCAAA	21	ssp-miR1128	UACUACUCCCUCCGUCCCAAA	1	F0RUNSI02GUMKQ	232	20	40	5'	135	-53.9	29.6296	1.3475	AAUUAUUGAACAUAUUAGAGUACUACUCCCUCUGUCCCAAAAUAUAAGAACGUUUUUAACACUACACUAGUGACAAAAAACGUUCUUAUAUUAUGGGACGGAGGAAGUAAGUAUUUAUAUAGGACAUAUUUAUUU
tae-miR1128	UAAUACUCCCUCCGUCCCAAA	21	ssp-miR1128	UACUACUCCCUCCGUCCCAAA	1	F0RUNSI02HD5MX	169	20	40	5'	175	-81.6	30.8571	1.51111	UUAAAGGGGAUUUCGAAAAAUAAUACUCCCUCCGUCCCAAAAUUCUUGUCUUAUAUUAUUCUAGAUACAGAUGUAUCUAAUACUUAAACGUGACUUGAUACAUCUGUAUUUAGACAAAUCUAAGACAAGAAUUUUGAGACGGAGGGAGUAAUAUUUGUGUUAACAAAUUUCUAAC
tae-miR1128	UACUACUCCCUCCGUUCCAAA	21	ssp-miR1128	UACUACUCCCUCCGUCCCAAA	1	F0RUNSI01B5KIC	399	20	40	5'	148	-71.1	40.5405	1.185	AACCCCGCAAAAAAAAACUCUACUACUCCCUCCGUUCCAAAAUAGAUGACCCAACUUUGUACUCCCAACUUUGUACUAACUUUAGUACAAAGUAGGGUCAUCUAUUUUGGAACGGAGGGAGUAGGUCGUAGCAACUGUUUAACUUUUC
tae-miR1128	UACUACUCCCUCCGUCCCAUA	21	ssp-miR1128, bdi-miR1127	UACUACUCCCUCCGUCCCAAA	1	F003IAL01C154D	349	20	40	5'	100	-47.7	38	1.25526	UACUGCAGAUUCUAGUUGUAUACUACUCCCUCCGUCCCAUAAUGUAAGACGUUACAUUAUGGGACGGAGGGAGUAUAUUACUAUUUAUGAGCAAUAACAA
tae-miR1128	UGCUACUCCCUCCGUCCCAAA	21	ssp-miR1128	UACUACUCCCUCCGUCCCAAA	1	F003IAL01DU7BT	69	20	40	5'	129	-54.4	37.9845	1.1102	GUCAGGUAAGCGCACAUAAUUGCUACUCCCUCCGUCCCAAAACAUAAGAUCAUUUUUGACAGUAUCAUAGUGUAAAAAAUGAUCUUACAUUUUUGGGAUGGAGGGAGUACAAGUUUUAGACCAUCUUGU
tae-miR1128	AACUACUCCCUCCAUCCCAAA	21	ssp-miR1128	UACUACUCCCUCCGUCCCAAA	2	F2MIQBM02DGJR3	44	20	40	5'	147	-64	37.415	1.16364	UGUGCUAGACAUGGAUUAUCAACUACUCCCUCCAUCCCAAAAUAAGUGACUCAACUUUCUACUGGCUUUAGCACAAAGUUAGUACAAAGUCAAGUCAGUUAUUUUAGGAUGGAGGGAGUACUUUGUAUUUUUUAUUCUAAAGCACCG
tae-miR1128	AACUACUCCCUCCGUUCCAAA	21	ssp-miR1128	UACUACUCCCUCCGUCCCAAA	2	F2MIQBM02EEED2	125	20	40	5'	163	-61.5	33.1288	1.13889	AAUAUAAAAACAAGCAAGGUAACUACUCCCUCCGUUCCAAAUUACUCGUCGUGGUUUUAGUUCAAAUAAUGGAUAGUAGAUAUAGGUUUUUGUAAUUUGAACUAAAACCAGAACGAGUAAUUUGGAACAAAGGGAAUAGUAACAAAAGUGAGCAAAAACGGUA
tae-miR1128	AACUACUCCCUCUGUCCCAAA	21	ssp-miR1128	UACUACUCCCUCCGUCCCAAA	2	F2MIQBM02ED7ZN	247	20	40	5'	133	-69.4	32.3308	1.61395	CAACUUCUCUAUGGUUUAUAAACUACUCCCUCUGUCCCAAAAUAUAAGAACGUUUUUCAUACUAGCGUAGUAUGAAAAACAUUCUUAUAUUUUGGGACGGAGGGAGUAUUUUACUAGUUAUAGAUUCAUCAAA
tae-miR1128	AACUACUACCUCCGUCCCAAA	21	ssp-miR1128	UACUACUCCCUCCGUCCCAAA	2	F2MIQBM02EV4V7	325	20	40	5'	97	-32.8	44.3299	0.762791	UGGAAGCUAUGCAAGCUAUGAACUACUACCUCCGUCCCAAAAUAUAAGAACGUUUUUGGGACGGAAGGAGUACAUCAUACGAGCCGACUUGCACUAA
tae-miR1128	AACUACUCCCUCCAUCCCAAA	21	ssp-miR1128	UACUACUCCCUCCGUCCCAAA	2	F2MIQBM02EI1XF	44	20	40	5'	147	-64	37.415	1.16364	UGUGCUAGACAUGGAUUAUCAACUACUCCCUCCAUCCCAAAAUAAGUGACUCAACUUUCUACUGGCUUUAGCACAAAGUUAGUACAAAGUCAAGUCAGUUAUUUUAGGAUGGAGGGAGUACUUUGUAUUUUUUAUUCUAAAGCACCG
tae-miR1128	AACUACUCCCUCCGUUCCAAA	21	ssp-miR1128	UACUACUCCCUCCGUCCCAAA	2	F2MIQBM02D8LK2	123	20	40	5'	163	-55	33.1288	1.01852	AAAUAUAAAAACAGCAAGGUAACUACUCCCUCCGUUCCAAAUUACUCGUCGNGGUUUUAGUUCAAAUAUGGAUAGUAGAUAUAGGUUUUUGUAAUUUGAACUUAAAACCAGAACGAGUAAUUUGGAACAAAGGGAAUAGUAACAAAAGUGAGCAAAAACGGUA
tae-miR1128	AACUACUCCCUCCAUCCCAAA	21	ssp-miR1128	UACUACUCCCUCCGUCCCAAA	2	F2MIQBM02C5QGP	44	20	40	5'	147	-64	37.415	1.16364	UGUGCUAGACAUGGAUUAUCAACUACUCCCUCCAUCCCAAAAUAAGUGACUCAACUUUCUACUGGCUUUAGCACAAAGUUAGUACAAAGUCAAGUCAGUUAUUUUAGGAUGGAGGGAGUACUUUGUAUUUUUUAUUCUAAAGCACCG
tae-miR1128	AACUACUCCCUCUGUCCCAAA	21	ssp-miR1128	UACUACUCCCUCCGUCCCAAA	2	F2MIQBM01AUQ7Y	173	20	40	5'	178	-102.8	34.2697	1.68525	AUUUCUUAUAGAUUAUGUUCAACUACUCCCUCUGUCCCAAAUUUCUUGUCUUAGAUUUGUCUAGAUACGGAUGUAUCUAAUACUAAAAUGUGACUUGAUACAUCCGUAUCUAGACAAAUCUAGGACAAGAAUUUUGGGACGGAGGGAGUACUUUAUGAACAUCAAUGCUACCUUUUAA
tae-miR1128	AACUACUCCCUCCGUUCCAAA	21	ssp-miR1128	UACUACUCCCUCCGUCCCAAA	2	F1NBZEY02H9S1C	229	20	40	5'	154	-62.7	44.1558	0.922059	CGAGAGAGUGUGAAGAGAGCAACUACUCCCUCCGUUCCAAAUUACUCGUCGAAAAAAUGGAUGUAUCUAGAACUAAAAUACAUCUAGAUACAUCCAUACAUGCGACAAGUAAAUUCGGAACGGAGGGAGAGGGCGAGAGAGUGUGAAGAGAGCA
tae-miR1128	AACUACUCCCUCUGUCCCAAA	21	ssp-miR1128	UACUACUCCCUCCGUCCCAAA	2	F1NBZEY02G84DT	163	20	40	5'	179	-96.8	34.0782	1.58689	AUUUCUUAUAGAUUACUUUCAACUACUCCCUCUGUCCCAAAUUUCUUGUCUUAGAUUUGUCUAGAUACGGAUGUAUCUAAUACUAAAAUGUGACUUGAUACAUCCGUAUCUAGACAAAUCUAAGACAAGAAUUUUUGGGACGGAGGGAGUACUUUAUGAACAGCAAUGCUACCUUUUAA
tae-miR1128	AACUACUCCCUCUGUCCCAAA	21	ssp-miR1128	UACUACUCCCUCCGUCCCAAA	2	F1NBZEY02ING8A	186	20	40	5'	132	-60	34.8485	1.30435	CCAACUUCUCUAUGGUUAUAAACUACUCCCUCUGUCCCAAAUAUAAGAACGUUUUUCAUACUAGCGUAGUAUGAAAACNUUCUUAUAUUUUGGGACGGAGGGACGUAUUUUACUAGUCAUAGAUUCAUCAAA
tae-miR1128	AACUACUCCCUCCGUCCAAAA	21	ssp-miR1128	UACUACUCCCUCCGUCCCAAA	2	F1NBZEY02IZ02Y	69	20	40	5'	176	-84	36.9318	1.29231	AACCACUUGAACGAAUUAUCAACUACUCCCUCCGUCCAAAAAUACUAGUCAUCAAAAUGAAUAAAAGAGGAUGUAUCUAGACGUAUAUUACUCCUAGAUACAUCCCUUUUUAUCCAUUCUGAUGACAAGUAUUUUCGGACGGAGGGAGUACUUAGGUAGUUCCAUACGGAAUGUAA
tae-miR1128	AACUACUCCCUCUGUCCCAAA	21	ssp-miR1128	UACUACUCCCUCCGUCCCAAA	2	F1NBZEY02IW9XJ	135	20	40	5'	133	-61.4	32.3308	1.42791	UUCUGUAUAUAAGAAAUGAUAACUACUCCCUCUGUCCCAAAAUAUAAGAACGUUUUUUAACACUACACUAGUGUCAAAAACGUUCUUAUAUUAUGGGACGGAGGGAGUAUUAUUUUUAGCUUCAUUACUUCUG
tae-miR1128	UACUACUCCCUCCGUUCCAAU	21	ssp-miR1128	UACUACUCCCUCCGUCCCAAA	2	F1NBZEY02G36KI	25	20	40	5'	175	-73.2	37.7143	1.10909	UGGCAGUCUCAGGAAUACAGUACUACUCCCUCCGUUCCAAUUAAUUGUCUUGAAUUGUCUAGAUACGGAUGUAUCCAGACUCAUUUUAAUGCUAGAUACAUCCGUAUCUAGACAAAUCUAAGACAAAUAAUUCAGAACAGAGGGAGUAGAAUGCUUUGAAGUUUGAACGAUGAUG
tae-miR1128	AACUACUCCCUCCGUUCCAAA	21	ssp-miR1128	UACUACUCCCUCCGUCCCAAA	2	F1NBZEY01BM1PD	16	20	40	5'	154	-72.3	40.2597	1.16613	UUGGGCAAUGUGAUGUUAGAAACUACUCCCUCCGUUCCAAAUUACUCGUCGCAGAAAUGGAUGUAUCUAGAACUAAAAUACAUCUAGAUACAUCCAUACCUGCGACAAGUAAUUCGGAACAGAGGGAGUACUUCAAUACGGAUGAUGCAAUCAU
tae-miR1128	AACUACUCCCUCCGUUCCAAA	21	ssp-miR1128	UACUACUCCCUCCGUCCCAAA	2	F1NBZEY01B8NQJ	16	20	40	5'	154	-72.3	40.2597	1.16613	UUGGGCAAUGUGAUGUUAGAAACUACUCCCUCCGUUCCAAAUUACUCGUCGCAGAAAUGGAUGUAUCUAGAACUAAAAUACAUCUAGAUACAUCCAUACCUGCGACAAGUAAUUCGGAACAGAGGGAGUACUUCAAUACGGAUGAUGCAAUCAU
tae-miR1128	AACUACUCCCUCCGUUCCAAA	21	ssp-miR1128	UACUACUCCCUCCGUCCCAAA	2	F1NBZEY01EDR4P	16	20	40	5'	154	-72.3	40.2597	1.16613	UUGGGCAAUGUGAUGUUAGAAACUACUCCCUCCGUUCCAAAUUACUCGUCGCAGAAAUGGAUGUAUCUAGAACUAAAAUACAUCUAGAUACAUCCAUACCUGCGACAAGUAAUUCGGAACAGAGGGAGUACUUCAAUACGGAUGAUGCAAUCAU
tae-miR1128	AACUACUCCCUCUGUCCCAAA	21	ssp-miR1128	UACUACUCCCUCCGUCCCAAA	2	F1NBZEY01CFJ7K	224	20	40	5'	179	-82.7	33.5196	1.37833	AUUUCUUAUAGAUUACUUUCAACUACUCCCUCUGUCCCAAAUUUCUUGUCUUAGAUUUGUCUAGAUACGGAUGUAUCUAAUACUAAAAUGUGACUUGUUACAUCCAUAUCUAGACAAAUCUAAGACAAGUAAUUUUGGGACGGAGGGAGUACUUUAUGAACAUCAAUGCUACCUUUAAG
tae-miR1128	AACUACUCCCUCCGUUCCAAA	21	ssp-miR1128	UACUACUCCCUCCGUCCCAAA	2	F1NBZEY01D2LC0	16	20	40	5'	154	-72.3	40.2597	1.16613	UUGGGCAAUGUGAUGUUAGAAACUACUCCCUCCGUUCCAAAUUACUCGUCGCAGAAAUGGAUGUAUCUAGAACUAAAAUACAUCUAGAUACAUCCAUACCUGCGACAAGUAAUUCGGAACAGAGGGAGUACUUCAAUACGGAUGAUGCAAUCAU
tae-miR1128	UACUACUCCCUCCGUCCGAAA	21	tae-miR1128	UACUACUCCCUCCGUCCGAAA	0	F1NBZEY01DPRU3	629	20	40	5'	167	-77.8	37.7246	1.23492	UGGGCUCUUCAGUUUUUACAUACUACUCCCUCCGUCCGAAAAAUACUUGUCAUUGAAAUUGAUGUAUCUAGACGUAUUUUAGUUCUAGAUACAUCCAUUUUUCUAUCCAUUUUGAUGACAAGUAUUUCCGGACGGAGGGAGUAUAUGUGUCAAGCUGCCAAUCUGA
tae-miR1128	UACUACUCCCUCCGUCCGAAA	21	tae-miR1128	UACUACUCCCUCCGUCCGAAA	0	F1NBZEY01DPLJJ	340	20	40	5'	166	-77.1	37.9518	1.22381	UUUGGCUCUUCAGUUUUACAUACUACUCCCUCCGUCCGAAAAUACUUGUCAUUGAAAUUGAUGUAUCUAGACGUAUUUUAGUUCUAGAUACAUCCAUUUUUCAUCCAUUUUGAUGACAACGUAUUUCCGGACGGAGGGAGUAUAUGUGUCAAGCUGCCAAUCUGA
tae-miR1128	AACUACUCCCUCCGUCCGAAA	21	tae-miR1128, bdi-miR1127	UACUACUCCCUCCGUCCGAAA	1	F2MIQBM02ENKXY	144	20	40	5'	164	-81.7	36.5854	1.36167	AUGAAGUAAAUCUUUUGUGAAACUACUCCCUCCGUCCGAAAAUACUUGUCAUCGAAACGGAUGAAAAUGAAUGUAUCUAGAACUAAAAUACAUCUAGAUACAUCCAUUUCAAUGACAAGUAUUUUUGGACGGAGGGAGUACUUUACAAAUGACACGCUUCACGC
tae-miR1128	AACUACUCCCUCCGUCCGAAA	21	tae-miR1128, bdi-miR1127	UACUACUCCCUCCGUCCGAAA	1	F1ADE5F01EZPQ9	57	20	40	5'	164	-81.7	36.5854	1.36167	AUGAAGUAAAUCUUUUGUGAAACUACUCCCUCCGUCCGAAAAUACUUGUCAUCGAAACGGAUGAAAAUGAAUGUAUCUAGAACUAAAAUACAUCUAGAUACAUCCAUUUCAAUGACAAGUAUUUUUGGACGGAGGGAGUACUUUACAAAUGACACGCUUCACGC
tae-miR1128	AACUACUCCCUCCGUCCGAAA	21	tae-miR1128, bdi-miR1127	UACUACUCCCUCCGUCCGAAA	1	F0RUNSI01A5D72	316	20	40	5'	173	-88.9	35.8382	1.43387	AACUAUUAAUCAUUAUGCCUAACUACUCCCUCCGUCCGAAAUACUUGUCAUCAAGAUGAAUAAAAGGGGAUGUAUCUAGAUAUAUUUUUUAGUUCUAGAUACAUCCCUCUUUUAUCCAUUUCGAUGACAAGUAUUUCCGGACGGAGGGAGUACUUAAUAAUAAACAUGGGUCG
tae-miR1128	UACUACUCCCUCCGUCCUAAA	21	tae-miR1128, ssp-miR1128	UACUACUCCCUCCGUCCGAAA	1	F2MIQBM02EPEOA	1	7	27	5'	161	-79.2	36.646	1.34237	UCAGAUGUACUACUCCCUCCGUCCUAAAAUUCUUGUCUUAGAUUUGUCUAGAUACGGAUGUAUGAAGUCAUGUUUUAGUAUUAGGUACAUCCGUAUCUAGACAAAUCUAAUACAAGAAUUUUGGGACAGAGGAGUACAUGGUGUGUGUGUUUAGUAUGAGA
tae-miR1128	UCCUACUCCCUCCGUCCGAAA	21	tae-miR1128	UACUACUCCCUCCGUCCGAAA	1	F2MIQBM02D31KS	117	20	40	5'	159	-77.9	44.0252	1.11286	GCAAUGCCAGCAGAGCUGAGUCCUACUCCCUCCGUCCGAAAAAGCUUGUCCCUACAUCCCUCAAAUGGAUGUAUCUAGCAUUAACUUGGUGCUAGAUACAUCCAUUUGAGAGACAAAAUUUUCGGACAGAGGGAGUACUUAGUAAUCUUUGCACCUUUU
tae-miR1128	UACUACUCCCUCCGUCCUAAA	21	tae-miR1128, ssp-miR1128	UACUACUCCCUCCGUCCGAAA	1	F2MIQBM02EO1QN	1	7	27	5'	161	-79.2	36.646	1.34237	UCAGAUGUACUACUCCCUCCGUCCUAAAAUUCUUGUCUUAGAUUUGUCUAGAUACGGAUGUAUGAAGUCAUGUUUUAGUAUUAGGUACAUCCGUAUCUAGACAAAUCUAAUACAAGAAUUUUGGGACAGAGGAGUACAUGGUGUGUGUGUUUAGUAUGAGA
tae-miR1128	UCCUACUCCCUCCGUCCGAAA	21	tae-miR1128	UACUACUCCCUCCGUCCGAAA	1	F2MIQBM02D6559	117	20	40	5'	159	-77.9	44.0252	1.11286	GCAAUGCCAGCAGAGCUGAGUCCUACUCCCUCCGUCCGAAAAAGCUUGUCCCUACAUCCCUCAAAUGGAUGUAUCUAGCAUUAACUUGGUGCUAGAUACAUCCAUUUGAGAGACAAAAUUUUCGGACAGAGGGAGUACUUAGUAAUCUUUGCACCUUUU
tae-miR1128	UACUACUCCCUCCGUCCUAAA	21	tae-miR1128, ssp-miR1128	UACUACUCCCUCCGUCCGAAA	1	F1NBZEY02HX9V0	171	20	40	5'	152	-97.7	39.4737	1.62833	CGUGCAUGCACGUGCAUACAUACUACUCCCUCCGUCCUAAAAUAAGUGACUCAAGAAUGACUCAACUUUGUACUAAUGUUAGUACAAAGUUGAGUAAGUUUUGAGUCACUUAUUUUGGGACGGAGGGAGUAGUAUAAUAAUAAGGAGGCACU
tae-miR1128	UAGUACUCCCUCCGUCCGAAA	21	tae-miR1128	UACUACUCCCUCCGUCCGAAA	1	F1NBZEY02GEF3D	120	20	40	5'	161	-48.6	39.7516	0.759375	CGAAAGUGAUAGGCUGCCACUAGUACUCCCUCCGUCCGAAAAUACUUGUCGCAAAAAUGGAUACAAAUGGAUGCAUCUAAAACUAAAAUACAUCUAGAUACAUUCAUUCCUCGGACAAAUAUUUCCGGACGAAGGGAGUAUUAAGCAAGGUGUAGAGAUUU
tae-miR1128	UAGUACUCCCUCCGUCCGAAA	21	tae-miR1128	UACUACUCCCUCCGUCCGAAA	1	F1NBZEY02JDLR1	120	20	40	5'	161	-48.6	39.7516	0.759375	CGAAAGUGAUAGGCUGCCACUAGUACUCCCUCCGUCCGAAAAUACUUGUCGCAAAAAUGGAUACAAAUGGAUGCAUCUAAAACUAAAAUACAUCUAGAUACAUUCAUUCCUCGGACAAAUAUUUCCGGACGAAGGGAGUAUUAAGCAAGGUGUAGAGAUUU
tae-miR1128	UACUACUCCCUCCGUCCUAAA	21	tae-miR1128, ssp-miR1128	UACUACUCCCUCCGUCCGAAA	1	F1NBZEY02IUSWH	164	20	40	5'	152	-97.7	39.4737	1.62833	CGUGCAUGCACGUGCAUACAUACUACUCCCUCCGUCCUAAAAUAAGUGACUCAAGAAUGACUCAACUUUGUACUAAUGUUAGUACAAAGUUGAGUAAGUUUUGAGUCACUUAUUUUGGGACGGAGGGAGUAGUAUAAUAAUAAGGAGGCACU
tae-miR1128	UUCUACUCCCUCCGUCCGAAA	21	tae-miR1128	UACUACUCCCUCCGUCCGAAA	1	F1ADE5F01EXHOC	290	20	40	5'	166	-86	45.7831	1.13158	AGGCCGCUGAACUUUUUGUAUUCUACUCCCUCCGUCCGAAAAAAGCUUGUCCAUCGAAUGGGUGUAUCGAGCACCAAGUUAGUGCUAGAUACAUCCAUUCGAGCGGCAAACUUGGGACAAGCUUUUUCGGACGGAGGGAGUAUGUACCUAUGUUAACUAAUCCUUA
tae-miR1128	UAGUACUCCCUCCGUCCGAAA	21	tae-miR1128	UACUACUCCCUCCGUCCGAAA	1	F0RUNSI01EHUL5	1	9	29	5'	159	-76.2	35.8491	1.33684	UCAGGACAGUAGUACUCCCUCCGUCCGAAAAUACUUGUCAUCAAAAUGGACAAAAAAGAAUGUAUCUAAAACUAAAAUACAUCUAGAUACAUCCCUUUUAUUCAUUUUGAUGACAAGUAUUUCCGGACGGAGGGAGUACUUGAUAAUUAGAGAUAGCAC
tae-miR1128	UAGUACUCCCUCCGUCCGAAA	21	tae-miR1128	UACUACUCCCUCCGUCCGAAA	1	F0RUNSI01BYRIC	1	9	29	5'	159	-76.2	35.8491	1.33684	UCAGGACAGUAGUACUCCCUCCGUCCGAAAAUACUUGUCAUCAAAAUGGACAAAAAAGAAUGUAUCUAAAACUAAAAUACAUCUAGAUACAUCCCUUUUAUUCAUUUUGAUGACAAGUAUUUCCGGACGGAGGGAGUACUUGAUAAUUAGAGAUAGCAC
tae-miR1128	UAGUACUCCCUCCGUCCGAAA	21	tae-miR1128	UACUACUCCCUCCGUCCGAAA	1	F003IAL01AO0SY	133	20	40	5'	171	-77.3	32.7485	1.38036	ACUACUAGGUAGUACUCCCUUAGUACUCCCUCCGUCCGAAAAUAUUUGUCAUUAAAAUGAACAAAAAAAAGAUGUAUCUAAAACUAAAUACAUCUAGAUACAUCUUCUUUUAUCCAUUUUAAUAACAAGUAUUUCCGGACGGAGGGAGUAUUAAUUAGUGCUAGGUUAGUC
tae-miR1128	AACUACUCCCUCCGUCCAAAA	21	tae-miR1128, ssp-miR1128	UACUACUCCCUCCGUCCGAAA	2	F2MIQBM01CHX1C	245	20	40	5'	171	-80.7	35.0877	1.345	CUUCAUUGUAAUGCCUAACUAACUACUCCCUCCGUCCAAAAAUACUUGUCAUCAAAAUGGAUAAAAAGAGAUGUAUCUAGAACUAAAAUACAUCUAGAUACAUCCCCUUUUCUCCAUUUUGAUGACAAGUAUUUCCGGACGGAGGGAGUAUUUAACAAACAACUUUGUCAA
tae-miR1128	AACUACUCCCUCCGUCCAAAA	21	tae-miR1128, ssp-miR1128	UACUACUCCCUCCGUCCGAAA	2	F1NBZEY02FFKK2	69	20	40	5'	176	-84	36.9318	1.29231	AACCACUUGAACGAAUUAUCAACUACUCCCUCCGUCCAAAAAUACUAGUCAUCAAAAUGAAUAAAAGAGGAUGUAUCUAGACGUAUAUUACUCCUAGAUACAUCCCUUUUUAUCCAUUCUGAUGACAAGUAUUUUCGGACGGAGGGAGUACUUAGGUAGUUCCAUACGGAAUGUAA
tae-miR1128	AACUACUCCCUCCGUCCAAAA	21	tae-miR1128	UACUACUCCCUCCGUCCGAAA	2	F003IAL01DJOK6	48	20	40	5'	175	-76.8	34.8571	1.25902	CUUCAUUGUAAUGCCUAACUAACUACUCCCUCCGUCCAAAAAUACUUGUCAUCAAAAUGGAUAAAAAAGAGAUGUAUCUAGAACUAAAAUACAUCUAGAUACAUCCCCCUUUUUCUCCAUUUUUGAUGACAAGUAUUUCCGGACGGAGGGAGUAUUUAACAAACAACUUUGUCAA
tae-miR1128	AACUACUCCCUCCGUCCAAAA	21	tae-miR1128	UACUACUCCCUCCGUCCGAAA	2	F003IAL01B1YS7	48	20	40	5'	171	-80.7	35.0877	1.345	CUUCAUUGUAAUGCCUAACUAACUACUCCCUCCGUCCAAAAAUACUUGUCAUCAAAAUGGAUAAAAAGAGAUGUAUCUAGAACUAAAAUACAUCUAGAUACAUCCCCUUUUCUCCAUUUUGAUGACAAGUAUUUCCGGACGGAGGGAGUAUUUAACAAACAACUUUGUCAA
tae-miR1130	CCUCCGUCCCGUAAUGUAAGACG	23	tae-miR1130	CCUCCGUCUCGUAAUGUAAGACG	1	F2MIQBM02EAQOU	353	20	42	5'	118	-70.8	47.4576	1.26429	CUCGGCUUUCACAACUACUCCCUCCGUCCCGUAAUGUAAGACGUUUUUUGACACUACCGUAGUGUCAGAAAGCGUCUUAUAUUAUUGGGACGGAGGGAGUACGUCCAUAGUCUGCUCU
tae-miR1130	CCUCCGUCCCGUAAUGUAAGACG	23	tae-miR1130	CCUCCGUCUCGUAAUGUAAGACG	1	F2MIQBM02EYDN0	351	20	42	5'	117	-75.2	48.7179	1.3193	CCUCGGCUUCACAACUACUCCCUCCGUCCCGUAAUGUAAGACGUUUUUUGACACUACCGUAGUGUCAGAAAGCGUCUUAUAUUAUGGGACGGAGGGAGUACGUCCAUAGUCUGCUCU
tae-miR1130	CCUCCGUCCCGUAAUGUAAGACG	23	tae-miR1130	CCUCCGUCUCGUAAUGUAAGACG	1	F2MIQBM02DP694	195	20	42	5'	117	-75.2	48.7179	1.3193	CCUCGGCUUCACAACUACUCCCUCCGUCCCGUAAUGUAAGACGUUUUUUGACACUACCGUAGUGUCAGAAAGCGUCUUAUAUUAUGGGACGGAGGGAGUACGUCCAUAGUCUGCUCU
tae-miR1130	CCUCCGUCCCGUAAUGUAAGACG	23	tae-miR1130	CCUCCGUCUCGUAAUGUAAGACG	1	F2MIQBM02EE6V1	352	20	42	5'	116	-70.5	49.1379	1.23684	CCUCGGCUUCACAACUACUCCCUCCGUCCCGUAAUGUAAGACGUUUUUUGACACUACCGUAGUGUCAGAAGCGUCUUAUAUUAUGGGACGGAGGGAGUACGUCCAUAGUCUGCUCU
tae-miR1130	CCUCCGUCCCGUAAUGUAAGACG	23	tae-miR1130	CCUCCGUCUCGUAAUGUAAGACG	1	F2MIQBM02D516I	351	20	42	5'	117	-75.2	48.7179	1.3193	CCUCGGCUUCACAACUACUCCCUCCGUCCCGUAAUGUAAGACGUUUUUUGACACUACCGUAGUGUCAGAAAGCGUCUUAUAUUAUGGGACGGAGGGAGUACGUCCAUAGUCUGCUCU
tae-miR1130	CCUCCGUCCCGUAAUGUAAGACG	23	tae-miR1130	CCUCCGUCUCGUAAUGUAAGACG	1	F2MIQBM02D4TC3	351	20	42	5'	118	-71.4	48.3051	1.25263	CCUCGGCUUCACAACUACUCCCUCCGUCCCGUAAUGUAAGACGUUUUUUUGACACUACCGUAGUGUCAGAAAGCGUCUUAUAUUAUGGGACGGAGGGAGUACGUCCAUAGUCUGCUCU
tae-miR1130	CCUCCGUCCCGUAAUGUAAGACG	23	tae-miR1130	CCUCCGUCUCGUAAUGUAAGACG	1	F2MIQBM02DQJXQ	351	20	42	5'	117	-75.2	48.7179	1.3193	CCUCGGCUUCACAACUACUCCCUCCGUCCCGUAAUGUAAGACGUUUUUUGACACUACCGUAGUGUCAGAAAGCGUCUUAUAUUAUGGGACGGAGGGAGUACGUCCAUAGUCUGCUCU
tae-miR1130	CCUCCGUCUCAUAAUGUAAGACG	23	tae-miR1130	CCUCCGUCUCGUAAUGUAAGACG	1	F2MIQBM02ERT4D	114	20	42	5'	118	-62.4	37.2881	1.41818	GAAAUGCUUAGAAAAUACUCCCUCCGUCUCAUAAUGUAAGACGUUUUUUGGCACUACAUUAGUGUCAAAAAAACAUCUUACAUUAUGGGACGGAGGGAGUAAUUUGCUAUCAAACAGG
tae-miR1130	CCUCCGUCCCGUAAUGUAAGACG	23	tae-miR1130	CCUCCGUCUCGUAAUGUAAGACG	1	F2MIQBM02DOXBZ	351	20	42	5'	117	-75.2	48.7179	1.3193	CCUCGGCUUCACAACUACUCCCUCCGUCCCGUAAUGUAAGACGUUUUUUGACACUACCGUAGUGUCAGAAAGCGUCUUAUAUUAUGGGACGGAGGGAGUACGUCCAUAGUCUGCUCU
tae-miR1130	CCUCCGUCUCAUAAUGUAAGACG	23	tae-miR1130	CCUCCGUCUCGUAAUGUAAGACG	1	F2MIQBM02ECHJU	114	20	42	5'	118	-62.4	37.2881	1.41818	GAAAUGCUUAGAAAAUACUCCCUCCGUCUCAUAAUGUAAGACGUUUUUUGGCACUACAUUAGUGUCAAAAAAACAUCUUACAUUAUGGGACGGAGGGAGUAAUUUGCUAUCAAACAGG
tae-miR1130	CCUCCGUCUCAUAAUGUAAGACG	23	tae-miR1130	CCUCCGUCUCGUAAUGUAAGACG	1	F1NBZEY01BRVBU	491	20	42	5'	113	-41.9	37.1681	0.997619	UUAACACAGAAUUGUAUCGUCCUCCGUCUCAUAAUGUAAGACGNGUUUUUACACUACACUAUUGUUCAAAAAACGUCUUACAUUAUGGACGGAGGAAGUAGAAGAUAAAGCCC
tae-miR1130	CCUCCGUCUCAUAAUGUAAGACG	23	tae-miR1130	CCUCCGUCUCGUAAUGUAAGACG	1	F1NBZEY01CS8FK	583	20	42	5'	115	-47.5	37.3913	1.10465	UUAACACAGAAUUGUAUCGUCCUCCGUCUCAUAAUGUAAGACGNGUUUUUUACACUACACUAUUGUCAAAAAAACGUCUUACAUUAUGGGACGGAGGAAGUAGAAGAUAAAGCCC
tae-miR1130	CCUCCGUCCCAUAAUGUAAGACG	23	tae-miR1130	CCUCCGUCUCGUAAUGUAAGACG	2	F1NBZEY01CS8FK	55	20	42	5'	115	-46.7	37.3913	1.08605	AUGGGCUUUAUCUUCUACUUCCUCCGUCCCAUAAUGUAAGACGUUUUUUUGACAAUAGUGUAGUGUAAAAAACNCGUCUUACAUUAUGAGACGGAGGACGAUACAAUUCUGUGUU
tae-miR1130	CCUCCGUCUCAUAAUGUAAGACG	23	tae-miR1130	CCUCCGUCUCGUAAUGUAAGACG	1	F1ADE5F01DY5K5	86	20	42	5'	117	-65.5	41.0256	1.36458	GCUUCUACUACAAGGUACUCCCUCCGUCUCAUAAUGUAAGACGCUUUUUAACACUAGUGUAGUGUCAAAAAACGUCUUACAUUAUGGGACGGAGGGAGUACUAUAUAGGUACCUGAU
tae-miR1130	CCUCCGUCCCAUAAUGUAAGACG	23	tae-miR1130	CCUCCGUCUCGUAAUGUAAGACG	2	F1ADE5F01DY5K5	312	20	42	5'	117	-72.1	41.8803	1.47143	CAGGUACCUAUAUAGUACUCCCUCCGUCCCAUAAUGUAAGACGUUUUUUGACACUACACUAGUGUUAAAAAGCGUCUUACAUUAUGAGACGGAGGGAGUACCUUGUAGUAGAAGCAC
tae-miR1130	CCUCCGUCUCAUAAUGUAAGACG	23	tae-miR1130	CCUCCGUCUCGUAAUGUAAGACG	1	F1ADE5F01A9OP4	86	20	42	5'	117	-65.5	41.0256	1.36458	GCUUCUACUACAAGGUACUCCCUCCGUCUCAUAAUGUAAGACGCUUUUUAACACUAGUGUAGUGUCAAAAAACGUCUUACAUUAUGGGACGGAGGGAGUACUAUAUAGGUACCUGAU
tae-miR1130	CCUCCGUCCCAUAAUGUAAGACG	23	tae-miR1130	CCUCCGUCUCGUAAUGUAAGACG	2	F1ADE5F01A9OP4	309	20	42	5'	117	-72.1	41.8803	1.47143	CAGGUACCUAUAUAGUACUCCCUCCGUCCCAUAAUGUAAGACGUUUUUUGACACUACACUAGUGUUAAAAAGCGUCUUACAUUAUGAGACGGAGGGAGUACCUUGUAGUAGAAGCAC
tae-miR1130	CCUCCGUCCCAUAAUGUAAGACG	23	tae-miR1130	CCUCCGUCUCGUAAUGUAAGACG	2	F0RUNSI01DWICG	252	20	42	5'	114	-51.3	37.7193	1.19302	AUGGGCUUUAUCUUCUACUUCCUCCGUCCCAUAAUGUAAGACGUUUUUUUGACACUAGUGUAGUGUAAAAACACGUCUUACAUUAUGAGACGGAGGACAAUACAAUUCUGUGUU
tae-miR1130	CCUCCGUCUCAUAAUGUAAGACG	23	tae-miR1130	CCUCCGUCUCGUAAUGUAAGACG	1	F003IAL01CMAFB	31	20	42	5'	167	-75.8	33.5329	1.35357	GUAUUACAUGAAAACUACUCCCUCCGUCUCAUAAUGUAAGACGUUUUUUAACACUAGUAUAGUGUCAAAAAACUACUUUUUUAACACUAGUAUAGUGUCAAAAAACUACUAGUGUCAAAAAACGUCUUACAUUAUGGUGCGGAGGGAGUAGACAAGAUUGGGAAAUA
tae-miR1130	CCUCCGUCUCGAAAUGUAAGACA	23	tae-miR1130	CCUCCGUCUCGUAAUGUAAGACG	2	F1NBZEY02H2MAB	1	18	40	5'	115	-61.1	36.5217	1.45476	UCAGGGCAGAAAGUACUCCCUCCGUCUCGAAAUGUAAGACAUUUUUUGAUACUAUGAUAGUGUUAAAAAGCGUCUUACAUUUUGGGACGGAGGGAGUAUUAAAAAACACUAUAUU
tae-miR1130	CCUCCGUCUCGAAAUGUAAGACA	23	tae-miR1130	CCUCCGUCUCGUAAUGUAAGACG	2	F1NBZEY02IX6TY	1	18	40	5'	115	-61.1	36.5217	1.45476	UCAGGGCAGAAAGUACUCCCUCCGUCUCGAAAUGUAAGACAUUUUUUGAUACUAUGAUAGUGUUAAAAAGCGUCUUACAUUUUGGGACGGAGGGAGUAUUAAAAAACACUAUAUU
tae-miR1130	CCUCCGUCUCGAAAUGUAAGACA	23	tae-miR1130	CCUCCGUCUCGUAAUGUAAGACG	2	F1NBZEY02FY1KJ	1	18	40	5'	113	-60.2	37.1681	1.43333	UCAGGGCAGAAAGUACUCCCUCCGUCUCGAAAUGUAAGACAUUUUUGAUACUAUGAUAGUGUUAAAAGCGUCUUACAUUUUGGGACGGAGGGAGUAUUAAAAACACUAUAUUU
tae-miR1130	CCUCCGUCUCGAAAUGUAAGACA	23	tae-miR1130	CCUCCGUCUCGUAAUGUAAGACG	2	F1NBZEY02GIBDB	1	18	40	5'	113	-60.2	37.1681	1.43333	UCAGGGCAGAAAGUACUCCCUCCGUCUCGAAAUGUAAGACAUUUUUGAUACUAUGAUAGUGUUAAAAGCGUCUUACAUUUUGGGACGGAGGGAGUAUUAAAAACACUAUAUUU
tae-miR1130	CCUCCGUCCCAUAAUGUAAGACG	23	tae-miR1130	CCUCCGUCUCGUAAUGUAAGACG	2	F2MIQBM02DTQN0	445	20	42	5'	117	-67.4	36.7521	1.56744	UUAACAGGUAUAAUGUACUCCCUCCGUCCCAUAAUGUAAGACGUUUUUUGGCACUAAUUUAGUGCCAAAAAAUGUCUUAUAUUAUGGGACGAAGGGAGUAUAAGCUAAGCAAACUAG
tae-miR1130	CCUCCGUCCCAUAAUGUAAGACG	23	tae-miR1130	CCUCCGUCUCGUAAUGUAAGACG	2	F2MIQBM02EZJ31	237	20	42	5'	117	-65.2	41.8803	1.33061	CCCUAACCGACUUACUACUCCCUCCGUCCCAUAAUGUAAGACGUUUUUUGACACUACACUAGGAUCAAAAAACAUCUUACAUUAUGGGACGGAGGGAGUAGUUUGCUAUCACUACAA
tae-miR1130	CCUCCGUCUCAUAACGUAAGACG	23	tae-miR1130	CCUCCGUCUCGUAAUGUAAGACG	2	F2MIQBM02DWV2G	121	20	42	5'	117	-67.3	41.8803	1.37347	GCGAUUUCAAUCUGGUACUCCCUCCGUCUCAUAACGUAAGACGUUUUUUGACACUAUACUAGUGUCAAAAAGCGUCUUAUAUUAUGGGACGGAGGGAGUAGCUUUUAGUCCUUUGUG
tae-miR1130	CCUCCGUCCCAUAAUGUAAGACG	23	tae-miR1130	CCUCCGUCUCGUAAUGUAAGACG	2	F2MIQBM02D6RCI	378	20	42	5'	116	-53.9	37.069	1.25349	UUGGAUGCUGAAAAGUACUCCCUCCGUCCCAUAAUGUAAGACGUUUUUAACACUAUGCUAGUGUCAAAAAACAUCCUAUAUUAUGGGACGGAUGGAGUAGUUAUUAACAUCAUUGU
tae-miR1130	CCUCCGUCCCAUAAUGUAAGACG	23	tae-miR1130	CCUCCGUCUCGUAAUGUAAGACG	2	F2MIQBM02DKA0E	36	20	42	5'	117	-38.3	32.4786	1.00789	GAUGUGAUAAUAUAAUACUUCCUCCGUCCCAUAAUGUAAGACGUUUUUCCACACUACACUAGAGUAAAUAAACAUCUUACAUUAUGGGACAGAUGGAGUAGCAUUUAACAAUAAAAA
tae-miR1130	CCUCCGUCCCAUAAUGUAAGACG	23	tae-miR1130	CCUCCGUCUCGUAAUGUAAGACG	2	F2MIQBM01AUP8T	17	20	42	5'	117	-62.1	39.3162	1.35	UUGGAUGCUGAAAAGUACUCCCUCCGUCCCAUAAUGUAAGACGUUUUUUAACACUAGGCUAGUGUCAAAAAACGUCCUAUAUUAUGGGACGAAGGGAGUAGUUAUUAACAUCGUUGU
tae-miR1130	CCUCCGUCCCAUAAUGUAAGACG	23	tae-miR1130	CCUCCGUCUCGUAAUGUAAGACG	2	F2MIQBM01CK4FD	466	20	42	5'	108	-57.3	37.037	1.4325	UUAGUUAUUAUUAAGUACUCCCUCCGUCCCAUAAUGUAAGACGUUUUUUGACACUUUGUCAAAAAACGUCCUAUAUUAUGAGACGGAGGGAGUAGAUGCCAAACUGA
tae-miR1130	CCUCCGUCCCAUAAUGUAAGACG	23	tae-miR1130	CCUCCGUCUCGUAAUGUAAGACG	2	F2MIQBM01BA4W4	275	20	42	5'	118	-72.5	41.5254	1.47959	AGGAAGAAAGAAAUAUACUCCCUCCGUCCCAUAAUGUAAGACGCUUUUCAACGCUAGUGUAGUGUUGAAAAGCGUCUUACAUUAUGGGACGGAUGGGAGUAGUAGGCAAUUAGCAAUU
tae-miR1130	CCUCCGUCCCAUAAUGUAAGACG	23	tae-miR1130	CCUCCGUCUCGUAAUGUAAGACG	2	F2MIQBM01B7Y8L	249	20	42	5'	117	-62.8	38.4615	1.39556	UUGGAUGCUGAAAAGUACUCCCUCCGUCCCAUAAUGUAAGACGUUUUUUAACACUAUGCUAGUGUCAAAAAACGUCCUAUAUUACGGGAUGGAGGGAGUAGUUAUUAACAUCAUUGU
tae-miR1130	CCUCCGUCCCAUAAUGUAAGACG	23	tae-miR1130	CCUCCGUCUCGUAAUGUAAGACG	2	F2MIQBM01AOP8A	35	20	42	5'	117	-63.4	40.1709	1.34894	AAGAUGGUUAUGAUGUACUCCCUCCGUCCCAUAAUGUAAGACGUUUUUUGUCACUAGUGUAGUGCUAAAAAGUGUCUUACAUUAUGGGACGGAGGGAGUAGUAUGAUAGGAUGGUAU
tae-miR1130	CCUCCGUCCCAUAAUGUAAGACG	23	tae-miR1130	CCUCCGUCUCGUAAUGUAAGACG	2	F2MIQBM01AQHFD	423	20	42	5'	99	-44	37.3737	1.18919	UUAUUUCUUAGCAACUACUCCCUCCGUCCCAUAAUGUAAGACGUUUUUUGACAUUAGUGUACAUUAUGGGACGGAGGGAGUAUUUAUGUACUUUUCACA
tae-miR1130	CCUCCGUCCCAUAAUGUAAGACG	23	tae-miR1130	CCUCCGUCUCGUAAUGUAAGACG	2	F1NBZEY02IB8WB	37	235	257	3'	278	-89.7	35.6115	0.906061	CGUGUAAGUGUNAAAAAACGUACUUACAUUAUAGGGACGGAGGGAGUAGUCAGUAAUAUGUUUGUAUUACCAAGUUAGUUUGUUGUUCUGUAACAAUCUACUUUGGAANAUUGAAAUUUCGGCUCGGCUAGAAAAAAAUGAUGGAAGUAUGAACUGUCAGCUACAUUGGAACUCUUUAUUUUCCAUGCAAUUAAUGUAUUGUCCGAUUCACGCAAUCACUACUUGUAUAGUACUCCCUCCGUCCCAUAAUGUAAGACGUUUUUUUCACAUCACACUAU
tae-miR1130	CCUCCGUCCCAUAAUGUAAGACG	23	tae-miR1130	CCUCCGUCUCGUAAUGUAAGACG	2	F1NBZEY02IIRZJ	24	20	42	5'	117	-62	41.0256	1.29167	AAAUACAGUGUUACGUACUCCCUCCGUCCCAUAAUGUAAGACGUUUUUUGACACUACACUAGUGCCAAAAAACGUCCUACAUUAUGAGACGGAGGGAGUAGUUGUUUAGCUUUGUUG
tae-miR1130	CCUCCGUCUCAUAAUGUAGGACG	23	tae-miR1130	CCUCCGUCUCGUAAUGUAAGACG	2	F1NBZEY02IIRZJ	370	20	42	5'	117	-70.1	41.8803	1.43061	ACAAAGCUAAACAACUACUCCCUCCGUCUCAUAAUGUAGGACGUUUUUUGGCACUAGUGUAGUGUCAAAAAACGUCUUACAUUAUGGGACGGAGGGAGUACGUAACACUGUAUUUCC
tae-miR1130	CCUCCGUCCCAUAAUGUAAGACG	23	tae-miR1130	CCUCCGUCUCGUAAUGUAAGACG	2	F1NBZEY01BQZEG	318	20	42	5'	112	-57.1	40.1786	1.26889	AAAUGGUGUGCUUAUUACUCCCUCCGUCCCAUAAUGUAAGACGUUUUUGACACUACACUAGAGUCAAAAAAUGUCUUACAUUAUGGGACGGAGGGGAGAGUUUUUUUGUUGC
tae-miR1130	CCUCCGUCCCAUAAUGUAAGACG	23	tae-miR1130	CCUCCGUCUCGUAAUGUAAGACG	2	F1NBZEY01CXUXZ	292	20	42	5'	117	-63.4	40.1709	1.34894	AAGAUGGUUAUGAUGUACUCCCUCCGUCCCAUAAUGUAAGACGUUUUUUGUCACUAGUGUAGUGCUAAAAAGUGUCUUACAUUAUGGGACGGAGGGAGUAGUAUGAUAGGAUGGUAU
tae-miR1130	CCUCCGUCCCAUAAUGUAAGACG	23	tae-miR1130	CCUCCGUCUCGUAAUGUAAGACG	2	F1NBZEY01CP8EX	67	20	42	5'	117	-72.3	40.1709	1.5383	CCAUAUCUUAUCUUAUACUUCCUCCGUCCCAUAAUGUAAGACGUUUUUGCAAGCUAGUUUAGCUUGCAAAAACGUCUUACAUUGUGGGACGGAGGGAGUACAAUCUAUCCGUAUUAC
tae-miR1130	CCUCCGUCCCAUAAUGUAAGACG	23	tae-miR1130	CCUCCGUCUCGUAAUGUAAGACG	2	F1NBZEY01BDRI9	19	20	42	5'	116	-58.8	39.6552	1.27826	GAAACCGUAAAGAUAUACUCCCUCCGUCCCAUAAUGUAAGACGUUUUGCAAACUAACAUAGCUUACAAAAGCGUCUUAUAUUAUGGGGCGGAGGGAGUAUUUUACUAAUCUGUGGU
tae-miR1130	CCUCCGUCCCAUAAUGUAAGACG	23	tae-miR1130	CCUCCGUCUCGUAAUGUAAGACG	2	F1NBZEY01AHETT	597	20	42	5'	122	-46.7	37.7049	1.01522	UAUUCCAUUAGACAGUACUCCCUCCGUCCCAUAAUGUAAGACGUUUUUGACUCUAAGUGUAGUAGUCCAAAAAACGUCGUUACGAUUAUGAGAUGGAAGGGAGUAGAUACUUAUAAAUGGUA
tae-miR1130	CCUCCGUCCCAUAAUGUAAGACG	23	tae-miR1130	CCUCCGUCUCGUAAUGUAAGACG	2	F1NBZEY01CO5WJ	192	20	42	5'	321	-140.1	49.5327	0.881132	ACAGUUGUAAGAAUAUACUCCCUCCGUCCCAUAAUGUAAGACGUUUUUUGACACUACACUAGUCACGGGUUCAUGACCAUGAGGAGCCUUGGCGCAGUGGUAAAGCUGCUGCCUUGUGACCAUGAGGUCACGGGUUCAAGUCCUGGAAACAGCCUCUUACAGAAAUGUAGGGAAAGGCUGCGUACUAUAGACCAAAGUGGUCGGACCCUUCCCGACCCUCGCGCAGCGGAGCUACAUGCGACCGGCUCGUCCCUUUUUUACACUAGUGUACAAAACGUCCUAUAUUAGUGGGACGGAGGGAGUAGUUAUACAAGUACGUUU
tae-miR1130	CCUCCGUCCCAUAAUGUAAGACG	23	tae-miR1130	CCUCCGUCUCGUAAUGUAAGACG	2	F1NBZEY01DDBBJ	175	20	42	5'	108	-42.8	39.8148	0.995349	CACCAAAUUAUUAUAUACUCCCUCCGUCCCAUAAUGUAAGACGCUUUUUGGCAGUGCCAAAAAACGUCUUACAUUAUUAGACGGGGGAUAGUUCUCAAAUCCACAACA
tae-miR1130	CCUCCGUCCCAUAAUGUAAGACG	23	tae-miR1130	CCUCCGUCUCGUAAUGUAAGACG	2	F1NBZEY01BBCO8	428	20	42	5'	119	-47.5	35.2941	1.13095	UAUUCCAUUAGACAGUACUCCCUCCGUCCCAUAAUGUAAGACGUUUUUGACUCUAGUGUAAGUAGUCAAAAAACGUCUUACAUUAUAGAGAUGGAAGGAGUAGAUACUUAUAAAUGGUA
tae-miR1130	CCUCCGUCCCAUAAUGUAAGACG	23	tae-miR1130	CCUCCGUCUCGUAAUGUAAGACG	2	F1ADE5F01CKC1H	1	10	32	5'	90	-50.1	41.1111	1.35405	UCAGUUACUCCCUCCGUCCCAUAAUGUAAGACGUUUUUUGACACACGUCUUACAUUAUGGGACAGAGGGAGUAGAAGAUAAGUAAUAUCC
tae-miR1130	CCUCCGUCCCAUAAUGUAAGACG	23	tae-miR1130	CCUCCGUCUCGUAAUGUAAGACG	2	F1ADE5F01BV5OS	501	20	42	5'	117	-73.1	43.5897	1.43333	AUCCCAGGUGCGUAUUACUCCCUCCGUCCCAUAAUGUAAGACGUUUUUUGUCACUAUUGUAGUGUCAAAAAACGUCUUACAUUAUGGGACAGAGGGAGUAGCUUUUAAGCACCGGCU
tae-miR1130	CCUCCGUCCCAUAAUGUAAGACG	23	tae-miR1130	CCUCCGUCUCGUAAUGUAAGACG	2	F1ADE5F01CBFP1	84	20	42	5'	117	-71.1	37.6068	1.61591	UCCUUUUAUCUUUACUACUCCCUCCGUCCCAUAAUGUAAGACGUUUUUUUACACUACUGUAGUGUCAAAAAACGUCUUACAUUAUGGGACGGAGGGAGUAGUUAUUGUUAGCAUCAA
tae-miR1130	CCUCCGUCCCAUAAUGUAAGACG	23	tae-miR1130	CCUCCGUCUCGUAAUGUAAGACG	2	F1ADE5F01CBFP1	337	20	42	5'	117	-71.6	37.6068	1.62727	GAUGCUAACAAUAACUACUCCCUCCGUCCCAUAAUGUAAGACGUUUUUUGACACUACAGUAGUGUAAAAAAACGUCUUACAUUAUGGGACGGAGGGAGUAGUAAAGAUAAAAGGAAA
tae-miR1130	CCUCCGUCUCACAAUGUAAGACG	23	tae-miR1130	CCUCCGUCUCGUAAUGUAAGACG	2	F1ADE5F01C0K2T	117	20	42	5'	117	-60.9	36.7521	1.41628	UUAUCUCUCUUUUAGUACUCCCUCCGUCUCACAAUGUAAGACGUUUUUGCAAGAUAUGUUAGCUUGUAAAAACAUCUUAUAUUAUGAGACGGAGGGAGUAGUAAGAAAAGGUACCAG
tae-miR1130	CCUCCGUCCCAUAAUGUAAGACG	23	tae-miR1130	CCUCCGUCUCGUAAUGUAAGACG	2	F1ADE5F01BGAR1	1	10	32	5'	89	-50.2	41.573	1.35676	UCAGUUACUCCCUCCGUCCCAUAAUGUAAGACGUUUUUGACACACGUCUUACAUUAUGGGACAGAGGGAGUAGAAGAUAAGUAAUAUCC
tae-miR1130	CCUCCGUCCCAUAAUGUAAGACG	23	tae-miR1130	CCUCCGUCUCGUAAUGUAAGACG	2	F1ADE5F01C0JN5	87	20	42	5'	117	-63	40.1709	1.34043	UAGGUAUAGAUAAGAUACUCCCUCCGUCCCAUAAUGUAAGACGCCUUUUGACUCUAUUGUAGUGUCAAAAAACGUCUUGUAUUAUGGGACGGAGGGAGUAGAUAGAAGACUUACCUU
tae-miR1130	CCUCCGUCCCAUAAUGUAAGACG	23	tae-miR1130	CCUCCGUCUCGUAAUGUAAGACG	2	F0RUNSI02IXXZP	377	20	42	5'	117	-55.8	35.0427	1.36098	UUGUUUUUUAAAAAAUACUCCCUCCGUCCCAUAAUGUAAGACGCUUUUUGACACUAAUGUAGUGUCAAAAAACAUCUUACAUUAUGGGACGAAGGGAGUACAUGUUUGGAUCAUUUG
tae-miR1130	CCUCCGUCACAUAAUGUAAGACG	23	tae-miR1130	CCUCCGUCUCGUAAUGUAAGACG	2	F0RUNSI02IG9O8	355	20	42	5'	102	-50.5	42.1569	1.17442	UCAAGUACUGGAUAGUACUCCCUCCGUCACAUAAUGUAAGACGUUUUUUGACUCUAACGUCUUACAUUAUAGGACGGAGGGAGUAGUAUUUUUCCCUGGGUG
tae-miR1130	CCUCCGUCCCAUAAUGUAAGACG	23	tae-miR1130	CCUCCGUCUCGUAAUGUAAGACG	2	F0RUNSI02J13BC	309	20	42	5'	102	-45.5	41.1765	1.08333	AGAACAAGCAACACUUACUCCCUCCGUCCCAUAAUGUAAGACGUUUUUUUGACACACGUCUUACAUUAUGGGACAGAGGGGAGUAGAAGAUAAGUAAUAUCC
tae-miR1130	CCUCCGUCCCAUAAUGUAAGACG	23	tae-miR1130	CCUCCGUCUCGUAAUGUAAGACG	2	F0RUNSI02JIC66	414	20	42	5'	100	-49.4	41	1.20488	AGAACAAGCAACACUUACUCCCUCCGUCCCAUAAUGUAAGACGUUUUUUGACACACGUCUUACAUUAUGGGACAGAGGGAGUAGAAGAUAAGUAAUAUCC
tae-miR1130	CCUCCGUCCCAUAAUGUAAGACG	23	tae-miR1130	CCUCCGUCUCGUAAUGUAAGACG	2	F0RUNSI01C0KTR	137	20	42	5'	119	-63.2	36.9748	1.43636	AUUCUAGCUAUAAACUAUUCCCUCCGUCCCAUAAUGUAAGACGUUUUUUUGACUCUAGUGUAGUGUCAAAAAACGUCUUACAUUAUGGGGACGGAGGAAAUAGUACUGUAGUAGAUAUG
tae-miR1130	CCUCCGUCCCAUAAUGUAAGACG	23	tae-miR1130	CCUCCGUCUCGUAAUGUAAGACG	2	F0RUNSI01B4LPL	194	20	42	5'	93	-42.5	39.7849	1.14865	UAUAUUUAUGAGACGGACUCCCUCCGUCCCAUAAUGUAAGACGUUAAACGUUUUACAUUAUGGCAUGGAGGGAGUAGAAAAAUUACUACUCCC
tae-miR1130	CCUCCGUCCCAUAAUGUAAGACG	23	tae-miR1130	CCUCCGUCUCGUAAUGUAAGACG	2	F0RUNSI01EK853	181	20	42	5'	119	-53.7	41.1765	1.09592	AAAUACAGUGUUACGUACUCCCUCCGUCCCAUAAUGUAAGACGUUUUUUGACACUACACUAGUGCCAAAAAAACGUCCUACAUUAUGAGACGGAGGGGAGUAGUUGUUUAGCUUUGUGA
tae-miR1130	CCUCCGUCUCAUAAUGUAGGACG	23	tae-miR1130	CCUCCGUCUCGUAAUGUAAGACG	2	F0RUNSI01EK853	219	20	42	5'	114	-62.5	42.1053	1.30208	CAAAGCUAAACAACUACUCCCCUCCGUCUCAUAAUGUAGGACGUUUUUUUGGCACUAGUGUAGUGUCAAAAAACGUCUUACAUUAUGGGACGGAGGGAGUACGUAACACUGUAU
tae-miR1130	CCUCCGUCCCAUAAUGUAAGACG	23	tae-miR1130	CCUCCGUCUCGUAAUGUAAGACG	2	F003IAL01C6AGT	593	20	42	5'	118	-62.9	39.8305	1.3383	AAGAUGGUUAUGAUGUACUCCCUCCGUCCCAUAAUGUAAGACGUUUUUUGUCACUAGUGUAGUGCUAAAAAAGUGUCUUACAUUAUGGGACGGAGGGAGUAGUAUGAUAGGAUGGUAU
tae-miR1130	CCUCCGUCUCAUAAUGUAGGACG	23	tae-miR1130	CCUCCGUCUCGUAAUGUAAGACG	2	F003IAL01D9AUA	429	20	42	5'	117	-60.4	41.8803	1.23265	CAAAGACUAAACAACUACUCCCUCCGUCUCAUAAUGUAGGACGUUUUUGGCUACUAGUGUAGUGUACAAAAACGUACUACAUUAUGGGACGGAGGGAGUACGUAACACUGUAUUCG
tae-miR1130	CCUCCGUCCCAUAAUGUAAGACG	23	tae-miR1130	CCUCCGUCUCGUAAUGUAAGACG	2	F003IAL01CMJ0K	235	20	42	5'	118	-62.3	37.2881	1.41591	UACUAGUUUCCGAUCUACUCCCUCCGUCCCAUAAUGUAAGACGUUUUUUUGACACUAGUGUAGUGUCAAAAAACGUCUUACAUUAUGGGAUGGAGGGAAUACUAUUUUGCAAUCUUUU
tae-miR1130	CCUCCGUCCCAUAAUGUAAGACG	23	tae-miR1130	CCUCCGUCUCGUAAUGUAAGACG	2	F003IAL01CI0EO	382	20	42	5'	117	-44.1	33.3333	1.13077	GUUGUGAAUAUGAAAUUAUUCCUCCGUCCCAUAAUGUAAGACGUUAUUUAACACUAUAAUAGUGUCAAAAAGCAUCUUACAUUAUGAGGUGGAGGGAGUAUUUCUGUUUUCUUUGUC
tae-miR1130	CCUCCGUCCCAUAAUGUAAGACG	23	tae-miR1130	CCUCCGUCUCGUAAUGUAAGACG	2	F003IAL01EPEHA	166	20	42	5'	117	-57	41.8803	1.16327	AUCAAAGUUAUCACAUACUCCCUCCGUCCCAUAAUGUAAGACGUUUUUUGACACUAGUGUAGCGUCAAAGAAUGUCUUACAUUAUGAGACAGGGGGAGUAGUAUUGAGCUCCAGACG
tae-miR1130	CCUCCGUCCCAUAAUGUAAGACG	23	tae-miR1130	CCUCCGUCUCGUAAUGUAAGACG	2	F003IAL01D0IHV	235	20	42	5'	118	-62.3	37.2881	1.41591	UACUAGUUUCCGAUCUACUCCCUCCGUCCCAUAAUGUAAGACGUUUUUUGACACUAGUGUAGUGUCAAAAAAACGUCUUACAUUAUGGGAUGGAGGGAAUACUAUUUUGCAAUCUUUU
tae-miR1131	UAGUACCGGUUCGUGGCUAACC	22	tae-miR1131	UAGUACCGGUUCGUGGCUAACC	0	F1ADE5F01DIDCS	90	20	41	5'	97	-57.3	58.7629	1.00526	GCUAGCCGGGCCGCUCCCAUUAGUACCGGUUCGUGGCUAACCUUUAGCACCGGUUCGUGCCACGAACCGGUACUAAUGAGGGUGGUGGCAGGAUGUU
tae-miR1131	UAGUACCGGUUCGUGGCUAACC	22	tae-miR1131	UAGUACCGGUUCGUGGCUAACC	0	F0RUNSI02G3E48	298	20	41	5'	97	-63	57.732	1.125	GCUAGCCGGGCCGCUCUCAUUAGUACCGGUUCGUGGCUAACCUUUAGCACCGGUUCGUGCCACGAACCGGUACUAAUGAGAGUGGUGGCAGGGAUGU
tae-miR1131	UAGUACCGGUUCGUGGCUAACC	22	tae-miR1131	UAGUACCGGUUCGUGGCUAACC	0	F003IAL01DLEFH	378	20	41	5'	98	-57.5	56.1224	1.04545	GCUAGCCGGGCCGCUCUCAUUAGUACCGGUUCGUGGCUAACCUUUAGCUACCGGUUCGUGCCACGAACCGGUACUAAUGAGGGUGAUGGCAGGAUGUU
tae-miR1131	UAGUACCGGUUCGUGGCUAACC	22	tae-miR1131	UAGUACCGGUUCGUGGCUAACC	0	F003IAL01EVVYP	377	20	41	5'	97	-57.6	56.701	1.04727	GCUAGCCGGGCCGCUCUCAUUAGUACCGGUUCGUGGCUAACCUUUAGCACCGGUUCGUGCCACGAACCGGUACUAAUGAGGGUGAUGGCAGGAUGUU
tae-miR1131	UAGUACCGGUUCGUGGCUAACC	22	tae-miR1131	UAGUACCGGUUCGUGGCUAACC	0	F003IAL01AYAMA	377	20	41	5'	97	-57.6	56.701	1.04727	GCUAGCCGGGCCGCUCUCAUUAGUACCGGUUCGUGGCUAACCUUUAGCACCGGUUCGUGCCACGAACCGGUACUAAUGAGGGUGAUGGCAGGAUGUU
tae-miR1131	UAGUACCGGUUCGUGGCGAACC	22	tae-miR1131	UAGUACCGGUUCGUGGCUAACC	1	F2MIQBM02E0OIX	263	20	41	5'	93	-52.6	55.914	1.01154	CGGUUCGUGGCGGCGAUCAAUAGUACCGGUUCGUGGCGAACCUUUAGUACCGGUUCAUGCCACGAACCGGUACUAAAGAGGCUGCAUCAGCCU
tae-miR1131	UAGUACCGGUUCGUGGCGAACC	22	tae-miR1131	UAGUACCGGUUCGUGGCUAACC	1	F2MIQBM02EE5PH	266	20	41	5'	93	-52.6	55.914	1.01154	CGGUUCGUGGCGGCGAUCAAUAGUACCGGUUCGUGGCGAACCUUUAGUACCGGUUCAUGCCACGAACCGGUACUAAAGAGGCUGCAUCAGCCU
tae-miR1131	UAGUACCGGUUCGUGGCGAACC	22	tae-miR1131	UAGUACCGGUUCGUGGCUAACC	1	F2MIQBM02D8T9N	413	20	41	5'	93	-43.9	55.914	0.844231	GCUAGACGGGCGGACAUCAUUAGUACCGGUUCGUGGCGAACCUUUAGCACCGGUUCGUUCCACGAACCGGUACUAAAGUGAGUGGUGGCAGGA
tae-miR1131	UAGUACCGGUUCGUGGCGAACC	22	tae-miR1131	UAGUACCGGUUCGUGGCUAACC	1	F2MIQBM02DQRCD	412	20	41	5'	93	-43.9	55.914	0.844231	GCUAGACGGGCGGACAUCAUUAGUACCGGUUCGUGGCGAACCUUUAGCACCGGUUCGUUCCACGAACCGGUACUAAAGUGAGUGGUGGCAGGA
tae-miR1131	UAGUACCGGUUCGUGGCGAACC	22	tae-miR1131	UAGUACCGGUUCGUGGCUAACC	1	F2MIQBM02DO8JE	229	20	41	5'	93	-35.7	55.914	0.686538	GCUAGGCGGGCGGACAUCAUUAGUACCGGUUCGUGGCGAACCUUUAGCACCGGUUCGUGCCACGAAUCGAUACUAAAGUGAGUGGUGGCAGGA
tae-miR1131	UAGUACCGGUUCGUGGCGAACC	22	tae-miR1131	UAGUACCGGUUCGUGGCUAACC	1	F2MIQBM02ECCN7	436	20	41	5'	90	-56.1	60	1.03889	GCUAGCCGGGCCGCUCUCAUUAGUACCGGUUCGUGGCGAACCUUUAGUACCGGUCGCCACGAACCGGUACUAAACGUGAGUGGUGGCAGG
tae-miR1131	UAGUACCGGUUCGUGGGUAACC	22	tae-miR1131	UAGUACCGGUUCGUGGCUAACC	1	F2MIQBM02EFEVB	142	20	41	5'	97	-48.3	56.701	0.878182	GCUAGGCGGGCGGGCAUCAUUAGUACCGGUUCGUGGGUAACCUUUAGUACCGGUUCAUGCCACGAACCGGUACUAGUGAGGCUGUGUCAGGCUAUGG
tae-miR1131	UAGUACCGGUUCGUGGCGAACC	22	tae-miR1131	UAGUACCGGUUCGUGGCUAACC	1	F2MIQBM01AM9LC	55	20	41	5'	93	-41	53.7634	0.82	CGGUUCGUGGUGGCGAUCAAUAGUACCGGUUCGUGGCGAACCUUUAGUACCGGUUCGUACCACGAACCGGUAGUAAAGAGGUUGUGUCAGCCU
tae-miR1131	UAGUACCGGUUCGUGGCGAACC	22	tae-miR1131	UAGUACCGGUUCGUGGCUAACC	1	F2MIQBM01AOIP3	31	20	41	5'	93	-43.7	53.7634	0.874	GGCUAGCCAGUCGCUCUCAUUAGUACCGGUUCGUGGCGAACCUUUAGUACCGGUUCCUUCCACCAACUGGUACUAAAGUGAGUGGUGGCAGGA
tae-miR1131	UAGUACCGGUUCGUGGCGAACC	22	tae-miR1131	UAGUACCGGUUCGUGGCUAACC	1	F2MIQBM01BBD2P	462	20	41	5'	78	-38.4	52.5641	0.936585	GGCUAAUCGGCCGCUCUCAUUAGUACCGGUUCGUGGCGAACCUUUAGCACCGGUUUGUGCCAUGAAUCGGUACUAAG
tae-miR1131	UAGUACCGGUUCGUGGCGAACC	22	tae-miR1131	UAGUACCGGUUCGUGGCUAACC	1	F2MIQBM01A3IAU	231	20	41	5'	93	-41.9	54.8387	0.821569	GCUAGGCGGGAGGAGAUCUUUAGUACCGGUUCGUGGCGAACCUUUAGCACUGGUUCGUGCCAUGAACCGGUACUAAUGAGAGUGGUGGCAGGA
tae-miR1131	UAGUACCGGUUCGUGGCGAACC	22	tae-miR1131	UAGUACCGGUUCGUGGCUAACC	1	F2MIQBM01B2AZG	464	20	41	5'	97	-63.4	56.701	1.15273	GCUAGCCGGGCCGCUUUCAUUAGUACCGGUUCGUGGCGAACCUUUAGCACCGGUUCGUGCCACGAACCGGUACUAAUGAGAGUGGUGGCAGGAUGUU
tae-miR1131	UAGUACCGGUUCGUGGCGAACC	22	tae-miR1131	UAGUACCGGUUCGUGGCUAACC	1	F2MIQBM01BM9BR	128	20	41	5'	97	-64.2	57.732	1.14643	GCUAGCCGGGCCGCUCUCAUUAGUACCGGUUCGUGGCGAACCUUUAGCACCGGUUCGGGCCAUGAACCGGUACUAAUGAGAGUGGUGGCAGGAUGUU
tae-miR1131	UAGUACCGGUUCGUGGCGAACC	22	tae-miR1131	UAGUACCGGUUCGUGGCUAACC	1	F2MIQBM01ANX6W	6	20	41	5'	97	-63.4	56.701	1.15273	GCUAGCCGGGCCGCUUUCAUUAGUACCGGUUCGUGGCGAACCUUUAGCACCGGUUCGUGCCACGAACCGGUACUAAUGAGAGUGGUGGCAGGAUGUU
tae-miR1131	UAGUACCGGUUCGUGGCGAACC	22	tae-miR1131	UAGUACCGGUUCGUGGCUAACC	1	F2MIQBM01A5IU7	327	20	41	5'	93	-39	56.9892	0.735849	GCUAGGCGGGCGGACAUCAUUAGUACCGGUUCGUGGCGAACCUUUAGCACCGGUUCGUGCCACAAACCGGUACUAAAGUGAGUGGUGGCAGGA
tae-miR1131	UAGUACCGGUUCGUGGCGAACC	22	tae-miR1131	UAGUACCGGUUCGUGGCUAACC	1	F2MIQBM01AWPB5	389	20	41	5'	93	-62.6	59.1398	1.13818	GGCUAGCCGGCCGCUCUCAUUAGUACCGGUUCGUGGCGAACCUUUAGCACCGGUUCGUGCCACGAACCGGUACUAAAGAGAGUGGUGGCAGGA
tae-miR1131	UAGUACCGGUUCGUGGCGAACC	22	tae-miR1131	UAGUACCGGUUCGUGGCUAACC	1	F2MIQBM01BLL01	404	20	41	5'	93	-43.9	55.914	0.844231	GCUAGACGGGCGGACAUCAUUAGUACCGGUUCGUGGCGAACCUUUAGCACCGGUUCGUUCCACGAACCGGUACUAAAGUGAGUGGUGGCAGGA
tae-miR1131	UAGUACCGGUUCGUGGCGAACC	22	tae-miR1131	UAGUACCGGUUCGUGGCUAACC	1	F2MIQBM01A26H9	153	20	41	5'	93	-41	53.7634	0.82	CGGUUCGUGGUGGCGAUCAAUAGUACCGGUUCGUGGCGAACCUUUAGUACCGGUUCGUACCACGAACCGGUAGUAAAGAGGUUGUGUCAGCCU
tae-miR1131	UAGUACCGGUUCGUGGCAAACC	22	tae-miR1131	UAGUACCGGUUCGUGGCUAACC	1	F1NBZEY02GD7L8	15	20	41	5'	93	-54.3	55.914	1.04423	GGCUAGCCGGCCGCUCUCAUUAGUACCGGUUCGUGGCAAACCUUUAGCACUGGUUCGUGCCACGAACUGGUACUAAAGUGAGUGGUGGCAGGA
tae-miR1131	UAGUACCGGUUCGUGGCAAACC	22	tae-miR1131	UAGUACCGGUUCGUGGCUAACC	1	F1NBZEY02HWN2S	15	20	41	5'	94	-50.5	55.3191	0.971154	GGCUAGCCGGCCGCUCUCAUUAGUACCGGUUCGUGGCAAACCUUUAGCACUGGUUCGUGUCCACGAACUGGUACUAAAGUGAGUGGUGGCAGGA
[truncated: 1,578 more rows]

## Sheet: miRNAs from Wei et al.
Lucas SJ, & Budak H (2012)
Pre-miRNAs from bread wheat chromosome 1AL survey sequences using the dataset of Wei et al. (2009), Funct Integr Genomics 9:499-511
[truncated: 282 more rows]
